# Supplementary material for: The putative RNA helicase DDX1 associates with the nuclear RNA exosome and modulates RNA/DNA hybrids (R-loops)
Source: J Biol Chem. 2024 Jan 12;300(2):105646. doi: 10.1016/j.jbc.2024.105646 (PMC10875230; doi:10.1016/j.jbc.2024.105646)
Supplement: Table S1 [file mmc2.xlsx]

## Sheet: Sheet
								Beads (control)							myc-EXOSC3
Description	Gene	Accession	CalcPI	#AA	MW[kDA]	Total #Peptide Sequences Across All Runs	Total #UniquePeptides Across All Runs	Coverage	#Peptide	#UniquePeptides	Area	#PSMs	Mods	PeptideSequences	Coverage	#Peptide	#UniquePeptides	Area	#PSMs	Mods	PeptideSequences	Log2Ratios PSM																				PeptideSequences
Exosome complex component RRP4 OS=Mus musculus Exosc2 PE=2 SV=1	Exosc2	Q8VBV3	7.5	293	32.6	14	14	0	0	0	0	0			22.87	5	5	2.35415e+08	7		DEDAGGFIANLEPVALSDR;LGQGVLVQVSPSLVK;LIASVAGSVER;NCVVLLVTQR;YNGEVGDIVVGR	6.64371																				APQVYTIPPPK;CRVNSAAFPAPIEK;DCGCKPCICTVPEVSSVFIFPPKPK;DVLTITLTPK;EEQFNSTFR;NTQPIMNTNGSYFVYSK;SLSHSPGK;TTPPSVYPLAPGSAAQTNSMVTLGCLVK;VNSAAFPAPIEK;VTCVVVDISK
Exosome complex exonuclease RRP42 OS=Mus musculus Exosc7 PE=2 SV=2	Exosc7	Q9D0M0	5.19	291	31.8	9	9	0	0	0	0	0			23.71	5	5	2.10351e+08	11		CVEVETDVVSNTSGSAR;GGDDLGTEIANTLYR;LGHTDILVGVK;LSVENVPCIVTLCK;VLHVSLQSLLHK	6.64371																				APQVYTIPPPK;CRVNSAAFPAPIEK;DCGCKPCICTVPEVSSVFIFPPKPK;DVLTITLTPK;NTQPIMDTDGSYFVYSK;SLSHSPGK;TTPPSVYPLAPGSAAQTNSMVTLGCLVK;VNSAAFPAPIEK;VTCVVVDISK
Exosome complex component RRP43 OS=Mus musculus Exosc8 PE=2 SV=1	Exosc8	Q9D753	5.2	276	29.9	10	10	0	0	0	0	0			32.61	7	7	2.12257e+08	16		AEFAAPPVDAPDR;ATTVNIGSISTADGSALVK;EDLCISPGK;GYVVPNVDLPPLCSSR;KEDLCISPGK;LGNTTVICGVK;NVQLPEVTINEETALAEVNLK	6.64371																				AAETPAVASCWSGPQVSPEHK;AAFGISDSYVDGSSFDPQR;AAFGISDSYVDGSSFDPQRR;EELNGSFLNQTEADPSVDMK;EETPGQRPVVTETHQLAELNEK;EMPGSNIESSPEVEERPAVLSALDQSQSQPSK;FSPTQDRPESSTVLK;GPSPEGSSSSESSPEHAPK;GSGTNGYVQR;IHTTALTGQSPPLASGHQGEGDAPSVEPGATNIQQPSSPAPSTK;IPAASAAAMNLASAR;LGLIQEDVASSCIPR;NSGPVSEVNTGFSPEVK;QSHSESSPDGEVK;QSSSPYEDK;RPNPDILDHER;SASSSPEIR;SECDSSPEPK;SEISTDPK;SFLVQSR;SGSSQELDGKPSASPQER;SLLPNSSQDELMEVEK;SPGMLEP…
Transitional endoplasmic reticulum ATPase OS=Mus musculus Vcp PE=1 SV=4	Vcp	Q01853	5.26	806	89.3	11	11	0	0	0	0	0			5.09	3	3	2.59977e+07	4		EVDIGIPDATGR;LEILQIHTK;LIVDEAINEDNSVVSLSQPK	6.64371																				AHSNILK;AVDEAADALLK;DSKLPVAQSQK;EIAGATPHITAAEGR;ERPPEEVAAR;GDTPASAAGDTLSVPAPAVQHEDTIK;GIEQAVQSHAVAEEEAR;GIEQAVQSHAVAEEEARK;GVYSEETLR;KPVQSGPLK;LPVAQSQK;LSEQELEFR;LSTDDLNSLIAHAHR;QAAAHTDHLR;QHIELALEK;RTFDSAVAK;SEIQAEQDR;SEIQAEQDRK;SLEDALNR;STSETTEEAFSSSVR;TAMDNSEIAGEK;TECPNTNEGK;TSSAEMPTIPLGSAVEAIR;TSSVTLQTITAQNAAVQAVK;VNCSDNEFTQALTAAIPPESLTR;VQAAQSEAK;VQEQELK;VQEQELKYEFEQGLSEK;VVSQYHELVVQAR;YEFEQ…
Exosome complex component MTR3 OS=Mus musculus Exosc6 PE=1 SV=1	Exosc6	Q8BTW3	6.11	273	28.4	9	9	0	0	0	0	0			25.64	6	6	2.13617e+08	10		ELGLALQEALEPAVR;GSAYLEAGGTK;GSGPAGAGGEAPAALR;LGLEGCQR;LYPVLQQCLVR;VLCAVSGPR	6.64371																				DGQVINETSQHHDDLE;EEAESTLQSFR;EMEENFALEAANYQDTIGR;ETNLESLPLVDTHSK;EYQDLLNVK;FADLSEAANR;GTNESLER;KVESLQEEIAFLK;KVESLQEEIAFLKK;LLEGEESR;LLQDSVDFSLADAINTEFK;QDVDNASLAR;QQYESVAAK;QVDQLTNDK;QVQSLTCEVDALK;RQVDQLTNDK;SLYSSSPGGAYVTR;SVSSSSYR;SYVTTSTR;TNEKVELQELNDR;TYSLGSALRPSTSR;VELQELNDR
BAG family molecular chaperone regulator 2 OS=Mus musculus Bag2 PE=1 SV=1	Bag2	Q91YN9	6.42	210	23.5	8	8	0	0	0	0	0			5.24	1	1	133732790	1		LLESLDQLELR	6.64371																				AHSNILK;AVDEAADALLK;DSKLPVAQSQK;EIAGATPHITAAEGR;ERPPEEVAAR;GIEQAVQSHAVAEEEAR;GIEQAVQSHAVAEEEARK;GVYSEETLR;KPVQSGPLK;LPVAQSQK;LSEQELEFR;LSTDDLNSLIAHAHR;QAAAHTDHLR;QHIELALEK;RTFDSAVAK;SEIQAEQDR;SEIQAEQDRK;SLEDALNR;STSETTEEAFSSSVR;TAMDNSEIAGEK;TECPNTNEGK;TSSAEMPTIPLGSAVEAIR;TSSVTLQTITAQNAAVQAVK;VNCSDNEFTQALTAAIPPESLTR;VQAAQSEAK;VQEQELK;VQEQELKYEFEQGLSEK;VVSQYHELVVQAR;YEFEQGLSEK;YSTSSSSGLTAGK
Alpha-actinin-2 OS=Mus musculus Actn2 PE=1 SV=2	Actn2	Q9JI91	5.45	894	103.8	9	6	0	0	0	0	0			8.28	5	0	1.36399e+08	7		AGTQIENIEEDFRNGLK;CQLEINFNTLQTK;FAIQDISVEETSAK;KHEAFESDLAAHQDR;LVSIGAEEIVDGNVK	6.64371																				ALELSGTAVPPDLEK;DAGNFDQNK;DMAAPGTSSVPAPTAGNAEK;DSIINDFK;FDETEQALANER;GAEIIVCTPGR;GFKFDETEQALANER;GGTILAPTVSAK;GYAYTFITEDQAR;IEYEPFR;ILSKPIEVQVGGR;ISEYSEAAITIR;IYLAIESANELAVQK;LLEPVDHGK;LLVATSVAAR;LNYVPLEK;LQNSYQPTNK;NFYVEVPELAK;QEGGQSESFK;RYEEELEINDFPQTAR;SLEEGEGPIAVIMTPTR;SVVCSDVEQQVIVIEEEK;SVVCSDVEQQVIVIEEEKK;TIAEQLAEK;VTYVVLDEADR;VVCVYGGTGISEQIAELK;VVTVVTTK;YEEELEINDFPQTAR
Flotillin-1 OS=Mus musculus Flot1 PE=1 SV=1	Flot1	O08917	7.15	428	47.5	3	3	0	0	0	0	0			3.04	1	1	2.33524e+06	1		AQQVAVQEQEIAR	6.64371																				AHSNILK;AVDEAADALLK;DSKLPVAQSQK;EIAGATPHITAAEGR;GDTPASAAGDTLSVPAPAVQHEDTIK;GIEQAVQSHAVAEEEAR;GIEQAVQSHAVAEEEARK;GVYSEETLR;KPVQSGPLK;LPVAQSQK;LSEQELEFR;LSTDDLNSLIAHAHR;QAAAHTDHLR;QHIELALEK;RTFDSAVAK;SEIQAEQDR;SEIQAEQDRK;SLEDALNR;STSETTALAK;TAMDNSEIAGEK;TECPNTNEGK;TSSAEMPTIPLGSAVEAIR;TSSVTLQTITAQNAAVQAVK;VNCSDNEFTQALTAAIPPESLTR;VQAAQSEAK;VQEQELK;VQEQELKYEFEQGLSEK;VVSQYHELVVQAR;YEFEQGLSEK;YSTSSSSGLT…
Monofunctional C1-tetrahydrofolate synthase, mitochondrial OS=Mus musculus Mthfd1l PE=1 SV=2	Mthfd1l	Q3V3R1	7.02	977	105.7	6	6	0	0	0	0	0			1.64	1	1	10895722	1		STVTIGLVQALTAHLK	6.64371																				AALETDENLLLCAPTGAGK;ADEVLEILK;DEPTGEVLSLVGK;EEEVTGPVIAPLFPQK;EEISATQIIVCTPEK;EIDLLLGQTDDTR;ESIEEPSAK;FYDDAIVSQK;GNIIISTPEK;HLILPEK;IVALSSSLSNAK;KADEVLEILK;KPVIVFVPSR;KTGNFQVTELGR;KVVLLTGETSTDLK;LPDMLNAEIVLGNVQNAK;LTAIDILTTCAADIQR;NALLQLTDSQIADVAR;NQVLVFVHSR;NSAFESLYQDK;SNSLISIK;TGNFQVTELGR;TLVEDLFADK;TNLLLQAHLSR;VFSLSSEFK;VVLLTGETSTDLK;YPNIELSYEVVDK
Phosphatidate cytidylyltransferase, mitochondrial OS=Mus musculus Tamm41 PE=4 SV=1	Tamm41	G5E881	9.11	337	37.9	3	3	0	0	0	0	0			3.86	1	1	1.87236e+07	1		VLNIVKPNVGHFR	6.64371																				ADIGCTPGSGK;AFYEHAPK;DICEGQVNSLPGSINK;DLELLASGVDR;DNHLAPGQQTTLR;DSCIGTLVVK;EYVLPSFEVR;GTLSVVAVYHAK;GYTQQLAFK;IFTVDNNLLPVGK;IGQQEVEVK;IILQGSPVVQMAEDAVDGER;ISLAHSLTR;LEEPYLGK;LVAYYTLIGASGQR;NTMFLEICTK;QIFSAEFEVK;QNEAFSLTAK;SELEEDIIPEEDIISR;SGSDEVQAGQQR;SSVAVPYVIVPLK;TIYTPGSTVLYR;TSQGLQTEQR;TVAIHTLDPEK;TVLTGASGHLR;VDVPAADLSDQVPDTDSETR;VELLHNPAFCSMATAK;VGLVAVDK;VLVVTQGSNAK;VVIEDGVGDAVLTR;VYSYYNLEESCT…
Dihydropyrimidinase-related protein 3 OS=Mus musculus Dpysl3 PE=1 SV=1	Dpysl3	E9PWE8	6.46	683	73.8	11	9	0	0	0	0	0			11.42	5	5	7.20908e+07	6		AITVASQTNCPLYVTK;GMYDGPVFDLTTTPK;IAVGSDSDLVIWDPDALK;NLHQSGFSLSGTQVDEGVR;SAADLISQAR	6.64371																				AALDEAQGVGLDSTGYYDQEIYGGSDSR;ATVNTFGYIAK;EIISNLAK;GAEYVSAR;GDTPGHATPGHGGATSSAR;GGDSIGETPTPGASK;IYNDDKNTYIR;LDPFADGGK;LLVDVDESTLSPEEQK;QCCGTDGVEANYIK;QLVDTTVELANK;QQAADLISR;SLVEIIEHGLVDEQQK;TDRGGDSIGETPTPGASK;TEILPPFFK;THEDIEAQIR;VGAAEIISR;VLPPPAGYVPIR;VPELNVQNGVLK;VQENCIDLVGR;VVNGAAASQPPSK
Heat shock 70 kDa protein 4 OS=Mus musculus Hspa4 PE=1 SV=1	Hspa4	Q3U2G2	5.21	842	94.1	5	4	0	0	0	0	0			4.99	3	2	2.92343e+07	3		AGGIETIANEYSDR;ELSTTLNADEAVTR;GCALQCAILSPAFK	6.64371																				ADYEIASK;EAEEVYR;EKLEELKR;LADHFGGK;LAETQEEISAEVAAK;LHLGFIEIR;NSMPASSFQQQK;RLAETQEEISAEVAAK;SHLLNCCPHDVLSGTR;SYESANGR;VCEVCSAYLGLHDNDR;VCEVCSAYLGLHDNDRR;VEQLGAEGNVEESQK;VHELNEEIGK
Thioredoxin OS=Mus musculus Txn PE=1 SV=3	Txn	P10639	4.92	105	11.7	2	2	0	0	0	0	0			20.95	2	2	7.4449e+07	2		EAFQEALAAAGDK;VGEFSGANK	6.64371																				ADQLCQQELR;AQYENIAAK;DGELLRPQPEL;DGLAEDLAALK;DLQVSVESQQVQQVEVEATVKPELTAALR;DVDDATLSR;ELEEQFALEAGGYQAGAAR;ELELLGR;EYQELLNVK;FLEQQNAALR;ISVPVHSFASLSLK;LLEGEESR;LLGSGSPSSSAR;QELQELNDR;QIQSLTCEVDGLR;RQIQSLTCEVDGLR;SSISSTSYR;TFGPPPSLSPGAFSYSSSSR;YADLSDAANR
Nucleolar protein 58 OS=Mus musculus Nop58 PE=1 SV=1	Nop58	Q6DFW4	8.34	536	60.3	3	3	0	0	0	0	0			2.43	1	1	2.01078e+07	1		LIAHAGSLLNLAK	6.64371																				AISAANLHLR;ALDIPLVK;ALHVNNDR;AQIAGYLYGVSPPDNPQVK;DLILADYGK;EQSQLTATQTR;FGDLILK;FGFVDAQK;FNTGPVGK;GSELQLPFQACLK;HGDEIITSTTSNYETQTFSSK;HTLAYDK;IDLTLLNR;LLILALER;LVVDSHVQYR;QQIAEIEK;SGLNQIPNR;SLPVEEQPK;TAEEVAALIR;TNHIYVSSDDIK;YELQLANPK;YLTEHPDPNNENIVGYNNK;YYVLNALK
MCG117379 OS=Mus musculus 4930550L24Rik PE=2 SV=1	4930550L24Rik	Q99PA7	5.14	320	35	6	6	0	0	0	0	0			21.56	3	3	4.96038e+06	6		ALLASTAISTAVDNSGSGDKPSSVSHSE;ASEGSGGEAEGGQSTSK;VAAAESSQETASSSASSQASASSK	6.64371																				ADQLCQQELR;AQYENIAAK;DGLAEDLAALK;DLQVSVESQQVQQVEVEATVKPELTAALR;DVDDATLSR;ELEEQFALEAGGYQAGAAR;ELELLGR;EYQELLNVK;FLEQQNAALR;ISVPVHSFASLSLK;LLEGEESR;LLGSGSPSSSAR;QELQELNDR;QIQSLTCEVDGLR;RQIQSLTCEVDGLR;SSISSTSYR;TFGPPPSLSPGAFSYSSSSR;YADLSDAANR
Trifunctional enzyme subunit alpha, mitochondrial OS=Mus musculus Hadha PE=1 SV=1	Hadha	Q8BMS1	9.14	763	82.6	3	3	0	0	0	0	0			7.6	3	3	2.98668e+07	4		AGLEQGSDAGYLAESQK;DTTASAVAVGLR;EVESVTPEHCIFASNTSALPINQIAAVSK	6.64371																				ARFEELNADLFR;ATVEDEK;EEFEHQQK;EIAEAYLGK;FDDAVVQSDMK;FEELNADLFR;FELTGIPPAPR;GPAVGIDLGTTYSCVGVFQHGK;IINEPTAAAIAYGLDK;IINEPTAAAIAYGLDKK;LLQDFFNGK;NQTAEKEEFEHQQK;NQVAMNPTNTVFDAK;NTTIPTK;SFYPEEVSSMVLTK;SQIHDIVLVGGSTR;STAGDTHLGGEDFDNR;TTPSYVAFTDTER;TVTNAVVTVPAYFNDSQR;VCNPIITK;VEIIANDQGNR;VQVEYKGETK
Eukaryotic translation initiation factor 3 subunit C OS=Mus musculus Eif3c PE=1 SV=1	Eif3c	Q8R1B4	5.78	911	105.5	7	7	0	0	0	0	0			2.85	2	2	4.53999e+07	2		ELLGQGLLLR;TEPTAQQNLALQLAEK	6.64371																				ADQLCQQELR;AQYENIAAK;DGLAEDLAALK;DLQVSVESQQVQQVEVEATVKPELTAALR;DVDDATLSR;ELEEQFALEAGGYQAGAAR;ELELLGR;EYQELLNVK;FLEQQNAALR;ISVPVHSFASLSLK;LLEGEESR;LLGSGSPSSSAR;QELQELNDR;QIQSLTCEVDGLR;RQIQSLTCEVDGLR;SSISSTSYR;TFGPPPSLSPGAFSYSSSSR
DnaJ homolog subfamily C member 8 OS=Mus musculus Dnajc8 PE=2 SV=2	Dnajc8	Q6NZB0	9.06	253	29.8	4	4	0	0	0	0	0			7.11	2	2	2.90994e+07	2		ALDVIQAGK;EEEIEAQEK	6.64371																				NIVLTQSPASLAVSLGQR
YY1-associated factor 2 OS=Mus musculus Yaf2 PE=1 SV=1	Yaf2	Q99LW6	9.58	179	19.6	2	2	0	0	0	0	0			19.55	2	2	4.91006e+06	2		GEASSLNGESH;SAPASSAAGDQHSQGSCSSDSTER	6.64371																				AEAELLQQQK;AFCGFEDPR;AGLVGPELHEK;AGVGAPVTQVTLQSTQR;AGVVGPELHEK;ALLEEIER;AQAEAQQPVFNTLR;AQAELEAQELQR;AQVEQELTTLR;ASESELER;EAEEQLQK;EAQAVPATLQELEATK;GGELVYTDTEAR;LAAEQELIR;LAQGHTTVAELTQR;LEDLLQDAQDEK;LLDAQLATGGIVDPR;LLDAQLSTGGIVDPSK;LLEAQVATGGIIDPVHSHR;LLFNDVQTLK;LQAEEVAQQK;LSVYTALQR;LTAEDLYEAR;QTNLENLDQAFSVAER;RLEEQAALHK;SDQLTGLSLLPLSEK;SSSVGSSSSYPISSAGPR;VIYQSLEGAVQAGQLK;VLALPEPSPAAPTLR;VLSGSSSEA…
MCG119397 OS=Mus musculus mCG_119397 PE=4 SV=1	mCG_119397	A0A0A6YVU8	5.07	407	42.1	1	1	0	0	0	0	0			3.93	1	1	2.87984e+07	2		SQSAAVTPSSSTSSAR	6.64371																				AEAELLQQQK;AFCGFEDPR;AGLVGPELHEK;AGVGAPVTQVTLQSTQR;AGVVGPELHEK;ALLEEIER;AQAEAQQPVFNTLR;AQAELEAQELQR;AQVEQELTTLR;ASESELER;EAEEQLQK;EAQAVPATLQELEATK;GGELVYTDTEAR;LAAEQELIR;LAQGHTTVAELTQR;LEDLLQDAQDEK;LLDAQLATGGIVDPR;LLDAQLSTGGIVDPSK;LLEAQVATGGIIDPVHSHR;LLFNDVQTLK;LQAEEVAQQK;LSVYTALQR;LTAEDLYEAR;QTNLENLDQAFSVAER;RLEEQAALHK;SDQLTGLSLLPLSEK;SSSVGSSSSYPISSAGPR;VIYQSLEGAVQAGQLK;VLALPEPSPAAPTLR;VLSGSSSEA…
Superkiller viralicidic activity 2-like 2 OS=Mus musculus Skiv2l2 PE=1 SV=1	Skiv2l2	Q9CZU3	6.4	1040	117.6	4	4	0	0	0	0	0			1.25	1	1	2.71206e+07	1		KLPQVEHVLPLLK	6.64371																				AEAELLQQQK;AFCGFEDPR;AGLVGPELHEK;AGVGAPVTQVTLQSTQR;AGVVGPELHEK;ALLEEIER;AQAEAQQPVFNTLR;AQAELEAQELQR;AQVEQELTTLR;ASESELER;EAEEQLQK;EAQAVPATLQELEATK;GGELVYTDTEAR;LAAEQELIR;LAQGHTTVAELTQR;LEDLLQDAQDEK;LLDAQLATGGIVDPR;LLDAQLSTGGIVDPSK;LLEAQVATGGIIDPVHSHR;LLFNDVQTLK;LQAEEVAQQK;LSVYTALQR;LTAEDLYEAR;QTNLENLDQAFSVAER;RLEEQAALHK;SDQLTGLSLLPLSEK;SSSVGSSSSYPISSAGPR;VIYQSLEGAVQAGQLK;VLALPEPSPAAPTLR;VLSGSSSEA…
Vesicle-associated membrane protein, associated protein B and C OS=Mus musculus Vapb PE=2 SV=1	Vapb	Q8BH80	7.78	243	26.9	2	2	0	0	0	0	0			4.94	1	1	1.05542e+08	1		GPFTDVVTTNLK	6.64371																				ALSSEGKPYVTK;DLASVQALLR;DLTNVQNLQK;DVTGAEALLER;EAALTNEEVGADLEQVEVLQK;EAGSVSLR;EANQQQQFNR;EELYQNLTR;ENLLEEQGSIALR;GACAGSEDAVK;LGESQTLQQFSR;LIQEQHPEEELIK;LSDDNTIGQEEIQQR;NQALNTDNYGHDLASVQALQR;NTTGVTEEALK;SSEEIESAFR;VLETAEDIQER;VNSLGETAQR
Ataxin-10 OS=Mus musculus Atxn10 PE=1 SV=2	Atxn10	P28658	5.25	475	53.7	3	3	0	0	0	0	0			2.95	1	1	1.06232e+06	1		NACIECSVNQNSIR	6.64371																				ALSSEGKPYVTK;DLASVQALLR;DLTNVQNLQK;DVTGAEALLER;EAALTNEEVGADLEQVEVLQK;EAGSVSLR;EANQQQQFNR;EELYQNLTR;ENLLEEQGSIALR;GACAGSEDAVK;LGESQTLQQFSR;LIQEQHPEEELIK;LSDDNTIGQEEIQQR;NQALNTDNYGHDLASVQALQR;NTTGVTEEALK;SSEEIESAFR;VLETAEDIQER;VNSLGETAQR
Exosome component 10 OS=Mus musculus Exosc10 PE=1 SV=2	Exosc10	P56960	8.29	887	100.9	16	16	0	0	0	0	0			11.05	8	8	7.27936e+07	9		EEAAAGVLEQAIPVR;EPQGIIACCNPVPPLVR;FALGSVVAVTK;HSLDHLLR;LASQVQVQK;SFPAFQAFCETQGDR;SKPSSQFDPNK;TEDFIVDTLELR	6.64371																				ALSSEGKPYVTK;DLASVQALLR;DLTNVQNLQK;DVTGAEALLER;EAALTNEEVGADLEQVEVLQK;EANQQQQFNR;EELYQNLTR;ENLLEEQGSIALR;GACAGSEDAVK;LGESQTLQQFSR;LIQEQHPEEELIK;LSDDNTIGQEEIQQR;NQALNTDNYGHDLASVQALQR;NTTGVTEEALK;SSEEIESAFR;VLETAEDIQER;VNSLGETAQR
Exosome complex component RRP46 OS=Mus musculus Exosc5 PE=1 SV=1	Exosc5	Q9CRA8	7.56	235	25.2	5	5	0	0	0	0	0			25.53	4	4	1.60234e+08	14		AILTFALDSAEQK;ALFCGVTCALDSDGNLVLDPTTK;ATLEVILRPK;NTCEAVVLGALHPR	6.64371																				DSATGLSK;EEHGGLIR;ELLTSFGPLK;GAKEEHGGLIR;LFIGGLPNYLNDDQVK;LGGLTQAPGNPVLAVQINQDK;SIEIPRPVDGVEVPGCGK;SVDETTQAMAFDGIIFQGQSLK;YCDPDSYHR
Cytoplasmic dynein 1 heavy chain 1 OS=Mus musculus Dync1h1 PE=1 SV=2	Dync1h1	Q9JHU4	6.42	4644	531.7	15	15	0	0	0	0	0			1.57	5	5	1.60274e+07	5		EDVGDEGEEEK;QALVAIFTHLR;SSLQSQCLNEVLK;VAAPDVVVPTLDTVR;VTDFGDKVEDPTFLNQLQSGVNR	6.64371																				ALTVPELTQQMFDAK;AVLVDLEPGTMDSVR;EAESCDCLQGFQLTHSLGGGTGSGMGTLLISK;EIVHIQAGQCGNQIGAK;EVDEQMLNVQNK;FPGQLNADLR;FPGQLNADLRK;IMNTFSVVPSPK;INVYYNEATGGK;ISEQFTAMFR;LAVNMVPFPR;TAVCDIPPR;YLTVAAVFR
Coatomer subunit beta OS=Mus musculus Copb1 PE=1 SV=1	Copb1	Q9JIF7	6	953	107	6	6	0	0	0	0	0			5.35	4	4	1.62838e+07	4		NVEELVIVLK;TLQLALDLVSSR;VLQDLVMDILR;YEAAGTLVTLSSAPTAIK	6.64371																				AILVDLEPGTMDSVR;ALTVPELTQQVFDAK;EAESCDCLQGFQLTHSLGGGTGSGMGTLLISK;EIVHIQAGQCGNQIGAK;EVDEQMLNVQNK;FPGQLNADLR;FPGQLNADLRK;IMNTFSVVPSPK;ISEQFTAMFR;ISVYYNEATGGK;LAVNMVPFPR;TAVCDIPPR;YLTVAAVFR
Kars protein OS=Mus musculus Kars PE=1 SV=1	Kars	Q8R2P8	6.43	624	71.2	5	5	0	0	0	0	0			5.45	3	3	3.61497e+07	4		EICNAYTELNDPVR;ILDDICVAK;SEEEFVHINNK	6.64371																				AQEPSAAIPK;ASKPLPPAPAPDEYLVSPITGEK;EVLDQVCYR;GLVPEDDTK;KIGEEEIQKPEEK;LTAQFVAR;LVEQYTK;NGPEFEAR;QPIEEEASSK;QSDDEVYAPGLDIESSLK;RTDIFGVEETAIGK;TDIFGVEETAIGK;TQQAAQANITLQEQIEAIHK;VQAQVIQETIVPK
Protein Ahnak OS=Mus musculus Ahnak PE=1 SV=1	Ahnak	E9Q616	6.3	5656	603.9	11	11	0	0	0	0	0			0.9	3	3	3.01063e+07	3		GGQTGLQGPGLSVSGPQGHLESESGK;GSGMDVNLK;VDIEGPNVNIEGPEGK	6.64371																				APILIATDVASR;EANQAINPK;ELAQQVQQVAAEYCR;GDGPICLVLAPTR;GVEICIATPGR;LIDFLECGK;LLQLVEDR;NFYQEHPDLAR;QLAEDFLK;QVSDLISVLR;STCIYGGAPK;TAQEVDTYR;TGTAYTFFTPNNIK;TIVFVETK;TTYLVLDEADR
Sorting nexin 18 OS=Mus musculus Snx18 PE=2 SV=1	Snx18	Q8C788	6.46	615	67.7	3	3	0	0	0	0	0			4.72	2	2	1.09122e+07	3		APEPGPPADGGPGAPAR;FPVISVPHLPEK	6.64371																				ESDTKNEVNGTSEDIK;IDVLLQQIEELGSEGK;LALSQNQQSSGAAGPTGK;LALSQNQQSSGAAGPTGKNEEK;LVEQLKEER;NEVNGTSEDIK;NEVNGTSEDIKSEGDTQSN;NLAPDEK;QMEVCEVCGAFLIVGDAQSR;QSEDTNPESK;SDLGPCEK;STTSTIESFAAQEK
Protein FAM98B OS=Mus musculus Fam98b PE=2 SV=1	Fam98b	Q80VD1	8.5	429	45.3	4	4	0	0	0	0	0			2.8	1	1	9.28577e+06	2		TTVTLAHLLAAR	6.64371																				AIQALNGR;AQSSQDAVSSMNLFDLGGQYLR;DIDDDLEGEVTEECGK;GYGFIEYEK;IYVASVHQDLSDDDIK;LGLPPLTPEQQEALQK;MENGQSTGTK;QGEEEDAEIIVK;SVFEAFGK;VGRPSNIGQAQPIIDQLAEEAR;VVAEVYDQER
DnaJ homolog subfamily C member 7 OS=Mus musculus Dnajc7 PE=1 SV=2	Dnajc7	Q9QYI3	6.49	494	56.4	4	4	0	0	0	0	0			2.23	1	1	2.13061e+07	1		EALGDAQQSVR	6.64371																				AIQALNGR;AQSSQDAVSSMNLFDLGGQYLR;DIDDDLEGEVTEECGK;GYGFIEYEK;IYVASVHQDLSDDDIK;LGLPPLTPEQQEALQK;QGEEEDAEIIVK;SVFEAFGK;VGRPSNIGQAQPIIDQLAEEAR;VVAEVYDQER
60S ribosomal protein L36 OS=Mus musculus Rpl36 PE=2 SV=2	Rpl36	P47964	11.34	105	12.2	1	1	0	0	0	0	0			9.52	1	1	194575555	1		EVCGFAPYER	6.64371																				DIVLTQSPASLAVSLGQR;EVPWTFGGGTK;LLIYAASNQGSGVPAR
Eukaryotic translation initiation factor 3 subunit G OS=Mus musculus Eif3g PE=1 SV=2	Eif3g	Q9Z1D1	5.9	320	35.6	3	3	0	0	0	0	0			9.69	3	3	2.78489e+07	5		ELAEQLGLSTGEK;GFAFISFHR;VTNLSEDTR	6.64371																				ESDTKNEVNGTSEDIK;IDVLLQQIEELGSEGK;LALSQNQQSSGAAGPTGK;LALSQNQQSSGAAGPTGKNEEK;LVEQLKEER;NEVNGTSEDIK;NLAPDEK;QMEVCEVCGAFLIVGDAQSR;QSEDTNPESK;SDLGPCEK;STTSTIESFAAQEK
MAP7 domain-containing protein 2 OS=Mus musculus Map7d2 PE=1 SV=1	Map7d2	A2AG50	8.81	781	86	2	2	0	0	0	0	0			3.59	2	2	1.94633e+07	4		EGAPGQQSTVLPR;VATSAASGGHGSPLR	6.64371																				AAYFGVYDTAK;DEGANAFFK;DFLAGGIAAAVSK;EFNGLGDCLTK;GNLANVIR;LAADVGK;LLLQVQHASK;QIFLGGVDR;TAVAPIER
Adenosylhomocysteinase OS=Mus musculus Ahcy PE=1 SV=3	Ahcy	P50247	6.54	432	47.7	6	6	0	0	0	0	0			9.26	3	3	2.03852e+07	3		GISEETTTGVHNLYK;KLDEAVAEAHLGK;VPAINVNDSVTK	6.64371																				EAAEMGK;EHALLAYTLGVK;IGGIGTVPVGR;LPLQDVYK;MDSTEPPYSQK;QLIVGVNK;QTVAVGVIK;STTTGHLIYK;THINIVVIGHVDSGK;VETGVLKPGMVVTFAPVNVTTEVK;YYVTIIDAPGHR
Cleavage and polyadenylation specificity factor subunit 3 OS=Mus musculus Cpsf3 PE=1 SV=2	Cpsf3	Q9QXK7	5.6	684	77.5	6	6	0	0	0	0	0			2.92	2	2	1.1077e+07	2		GLIPVFALGR;NTEAVTLNFR	6.64371																				AIQALNGR;AQSSQDAVSSMNLFDLGGQYLR;DIDDDLEGEVTEECGK;GYGFIEYEK;IYVASVHQDLSDDDIK;LGLPPLTPEQQEALQK;QGEEEDAEIIVK;SVFEAFGK;VGRPSNIGQAQPIIDQLAEEAR;VVAEVYDQER
DNA damage-binding protein 1 OS=Mus musculus Ddb1 PE=1 SV=2	Ddb1	Q3U1J4	5.26	1140	126.8	6	6	0	0	0	0	0			2.63	1	1	32459394	1		IEVQDSSGGTTALRPSASTQALSSSVSSSK	6.64371																				AGFAGDDAPR;AVFPSIVGRPR;DSYVGDEAQSK;EITALAPSTMK;GYSFTTTAER;IIAPPERK;QEYDESGPSIVHR;SYELPDGQVITIGNER;VAPEEHPVLLTEAPLNPK
Olfactomedin-like protein 3 OS=Mus musculus Olfml3 PE=2 SV=2	Olfml3	Q8BK62	6.23	406	45.7	4	4	0	0	0	0	0			4.93	1	1	2.2243e+07	1		RPPGGPGGGGELENTLQLIK	6.64371																				AESPVFVQTDKPIYKPGQIVK;AFAQAQSHIFIEK;AINYLISGYQR;ALSFYQPR;DHENCISGEDITHNGIVYTPK;DLSSSDLSTASK;EVLVTIESSGTFSK;GSGSGCVYLQTSLK;IEHSFEVK;IKEEGTGIELTGIGSCEIANALSK;LLLQEVR;LPDLPGNYVTK;LQDQPNIQR;LTEVPALVHK;QQNSHGGFSSTQDTVVALQALSK;SELLESLNK;STCHNQNSMSICEEFSQQADDK;SVIVEPEGIEK;TFHVNSGNR;TVQGAFFGVPVYK;YGAATFTR;YNILPVADGK
Adenine phosphoribosyltransferase OS=Mus musculus Aprt PE=1 SV=2	Aprt	P08030	6.79	180	19.7	3	3	0	0	0	0	0			5.56	1	1	1.95523e+07	1		IDYIAGLDSR	6.64371																				EVDDLGPEVGDIK;FEDCSSAK;FTDILVR;HQSFVLVGETGSGK;IFEPPPPK;IIPLYSTLPPQQQQR;LDLGEDYPSGK;REVDDLGPEVGDIK;RGVACTQPR;SNLGSVVLQLK;TEMQDNTYPEILR;TGHYLTVK;VESLLVTAISK;VIVMSATLDAGK;YGVIILDEAHER
Enhancer of mRNA-decapping protein 3 OS=Mus musculus Edc3 PE=1 SV=1	Edc3	Q8K2D3	7.09	508	55.9	3	3	0	0	0	0	0			2.95	1	1	6.86421e+06	1		SQDVAISPQQQQCSK	6.64371																				ANLQIDQINTDLNLER;DFSALESQLQDTQELLQEENR;DLEAHIDTANK;EDQSILCTGESGAGK;EQADFAIEALAK;IAQLEEELEEEQGNTELINDR;IAQLEEQLDNETK;ITDVIIGFQACCR;KVEAQLQELQVK;LQLQEQLQAETELCAEAEELR;LQVELDSVTGLLSQSDSK;NLPIYSEEIVEMYK;QLEEAEEEAQR;TELEDTLDSTAAQQELR;TQLEELEDELQATEDAK;VEAQLQELQVK
Alanine--tRNA ligase, cytoplasmic OS=Mus musculus Aars PE=1 SV=1	Aars	Q8BGQ7	5.67	968	106.8	3	3	0	0	0	0	0			1.86	1	1	81488559	1		NSSHAGAFVIVTEEAIAK	6.64371																				DIVLTQSPASLAVSLGQR;GSGVPAR
Transcription elongation factor B polypeptide 3 OS=Mus musculus Tceb3 PE=1 SV=3	Tceb3	Q8CB77	9.61	773	87.1	2	2	0	0	0	0	0			1.42	1	1	6.69093e+06	1		NSEAEDQDFEK	6.64371																				AILVDLEPGTMDSVR;EIVHIQAGQCGNQIGAK;EVDEQMLNVQNK;FPGQLNADLR;FPGQLNADLRK;INVYYNEATGNK;ISEQFTAMFR;LAVNMVPFPR;TAVCDIPPR
Protein disulfide-isomerase A3 OS=Mus musculus Pdia3 PE=1 SV=2	Pdia3	P27773	6.21	505	56.6	11	11	0	0	0	0	0			15.05	7	7	4.26502e+07	9		DGEEAGAYDGPR;DLFSDGHSEFLK;FAHTNIESLVK;LAPEYEAAATR;LNFAVASR;TADGIVSHLK;VDCTANTNTCNK	6.64371																				ATGISFAIHGNFSGTK;DYIVVGSDSGR;FGNICVVR;IHQETFGK;ILELLRPDPNTGK;ITLETDEDMVTEIR;IVILEYQPSK;IVPGQFLAVDPK;LPPNTNDEVDEDPTGNK;LTISSPLEAHK;NENQLIIFADDTYPR;NFGDQPDIR;NVSEELDR;NVSEELDRTPPEVSK;QQEIVVSR;SEHPPLCGR;TPVEEVPAAIAPFQGR;TVLDPVTGDLSDTR
Aldolase A retroprotein 1 OS=Mus musculus Aldoart1 PE=2 SV=1	Aldoart1	A6ZI46	7.05	419	45.3	7	7	0	0	0	0	0			13.13	4	4	8.17561e+07	7		ALANSLACQGK;ELSDIAHR;GVVPLAGTNGETTTQGLDGLSER;LQSIGTENTEENR	6.64371																				AILVDLEPGTMDSVR;EIVHIQAGQCGNQIGAK;EVDEQMLNVQNK;FPGQLNADLR;FPGQLNADLRK;ISEQFTAMFR;LAVNMVPFPR;TAVCDIPPR
Actin-related protein 3 OS=Mus musculus Actr3 PE=1 SV=3	Actr3	Q99JY9	5.88	418	47.3	4	4	0	0	0	0	0			8.37	2	2	57177842	3		AEPEDHYFLLTEPPLNTPENR;LPACVVDCGTGYTK	6.64371																				DYFEEYGK;EDTEEHHLR;EESGKPGAHVTVK;GFGFVTFDDHDPVDK;GGGGNFGPGPGSNFR;GGNFGFGDSR;GGSDGYGSGR;IDTIEIITDR;IFVGGIK;LFVGGIKEDTEEHHLR;NMGGPYGGGNYGPGGSGGSGGYGGR;SGNFGGSR;YHTINGHNAEVR
Malate dehydrogenase, mitochondrial OS=Mus musculus Mdh2 PE=1 SV=3	Mdh2	P08249	8.68	338	35.6	7	7	0	0	0	0	0			7.99	2	2	4.13868e+07	2		ETECTYFSTPLLLGK;TIIPLISQCTPK	6.64371																				ADYEIASK;AEQLGAEGNVDESQK;LADHFGGK;LAETQEEISAEVSAK;LHLGFIQIR;NSMPASSFQQQK;RLAETQEEISAEVSAK;SHLLDCCPHDILAGTR;VCEVCSAYLGLHDNDR;VCEVCSAYLGLHDNDRR;VHELNEEIGK
Isoform 3 of F-actin-capping protein subunit beta OS=Mus musculus Capzb	Capzb	P47757-4	6.43	301	33.7	5	5	0	0	0	0	0			6.98	2	2	5.83106e+07	2		LEVEANNAFDQYR;SVQTFADK	6.64371																				AAAMANNLQK;CPSIAAAIAAVNALHGR;DLEEFFSTVGK;GYGFITFSDSECAK;HGGVIHIYVDK;IGLPHSIK;LNSANGHEER;NSAQGNVYVK;TDASSASSFLDSDELER;TGIDLGTTGR;VLGVPIIVQASQAEK
Hexokinase-2 OS=Mus musculus Hk2 PE=2 SV=1	Hk2	O08528	6.11	917	102.5	4	3	0	0	0	0	0			3.38	2	2	8.76395e+06	2		LGLSPLQEDCVATHR;TVFDVAVDELSLNPGK	6.64371																				DIVLTQSPASLAVSLGQR
Galectin-1 OS=Mus musculus Lgals1 PE=1 SV=3	Lgals1	P16045	5.49	135	14.9	3	3	0	0	0	0	0			20	2	2	6.62779e+07	2		DSNNLCLHFNPR;FNAHGDANTIVCNTK	6.64371																				AALAALTK;AHTSTTQLQEELEK;AVLVPHHK;FIPYTEEFSEK;HSQFQEK;ITLPSIGR;IVESPELSKDEDYLGK;KITLPSIGR;LSVGAYVSSVR;QGFISSLK;SIIECVDDFR;SPGSVAVSNGVIK;VANQIKEEEEK;YDVYLYDR
Uridine 5'-monophosphate synthase OS=Mus musculus Umps PE=2 SV=3	Umps	P13439	6.61	481	52.3	3	3	0	0	0	0	0			5.41	2	2	1.34439e+07	2		AELPGTHPLASK;ETNLCLSADVSEAR	6.64371																				AELFTQSCADLDK;AQTLPTSVVTITSESSPGKR;DLTSVNILLK;DQNTVETLQR;DTGNIGQER;EIEELQSQAQALSQEGK;EIGQSVDEVEK;FQIQDISVETEDNK;GDQVSQNGLPAEQGSPR;LLDPEDISVDHPDEK;LQAAYAGDK;LSDGNEYLFQAK;LVSQDNFGFDLPAVEAATK;NDSFTACIELGK;SALPAQSAATLPAR;SLLDACEGR;TQILAASYELHK;VAVVNQIAR;VLDNAIETEK
Spermatogenesis-associated protein 5 OS=Mus musculus Spata5 PE=1 SV=2	Spata5	Q3UMC0	8.24	893	97.2	2	2	0	0	0	0	0			3.25	2	2	8.4822e+06	2		AGEVLLDVTQSPR;EGAEGASPSLSAAPSR	6.64371																				DIVLTQSPASLAVSLGQR;TFGGGTKLEIK
Uncharacterized protein OS=Mus musculus Gm10073 PE=3 SV=1	Gm10073	E9Q3T0	4.36	114	11.4	1	1	0	0	0	0	0			37.72	1	1	23943206	2		ALANVNIGSLICNVGAGGPAPAAGAAPAGGAALSTAAAPAEEK	6.64371																				ALPAPIER;AQTPQVYTIPPPR;DALMISLTPK;GYFPEPVTVK;IPKPSTPPGSSCPPGNILGGPSVFIFPPKPK;NGELEQDYK;NTPPILDSDGTYFLYSK
Protein Shmt2 OS=Mus musculus Shmt2 PE=2 SV=1	Shmt2	Q9CZN7	8.47	504	55.7	5	5	0	0	0	0	0			2.58	1	1	1.3108e+08	1		GLELIASENFCSR	6.64371																				DIVLTQSPASLAVSLGQR
Transcription elongation factor B polypeptide 2 OS=Mus musculus Tceb2 PE=1 SV=1	Tceb2	P62869	5.01	118	13.2	3	3	0	0	0	0	0			7.63	1	1	3.57189e+07	1		ADDTFEALR	6.64371																				DIVLTQSPASLAVSLGQR
Coiled-coil-helix-coiled-coil-helix domain-containing protein 1 OS=Mus musculus Chchd1 PE=3 SV=1	Chchd1	Q9CQA6	10.15	118	13.6	2	2	0	0	0	0	0			16.95	1	1	26989752	1		FANPGKPILKPNKPLILANR	6.64371																				AGLVIGK;AINQQTGAFVEISR;DAFADAVQR;DQGGFGDR;GGGGPGGGGPGGGGASGGPSQPPGGGGPGIR;GSPQQIDHAK;HSVGVVIGR;IGGDAATTVNNNTPDFGFGGQK;IGQQPQQPGAPPQQDYTK;IINDLLQSLR;KIGQQPQQPGAPPQQDYTK;LASQGDSIGSQLGPIHPPPR;SVSLTGAPESVQK;VGGGIDVPVPR;VQISPDSGGLPER
Cytoplasmic dynein 1 intermediate chain 2 OS=Mus musculus Dync1i2 PE=4 SV=1	Dync1i2	A2BFF9	5.2	638	71.4	2	2	0	0	0	0	0			3.29	1	1	5.75662e+06	1		SVSTPSEAGSQDSGDGAVGSR	6.64371																				AISSSAISR;ELHGQSPVVTPCNK;GAAPNVVYTYTGK;GFALVGVGSEASSK;GFALVGVGSEASSKK;GPPPTDPYGRPPPYDR;QFLSQFEMQSR;RELHGQSPVVTPCNK;TPLSEAEFEEIMNR;TTQSGQMSGEGK;VLISSLQDCLHGIESK
Myosin light chain 1/3, skeletal muscle isoform OS=Mus musculus Myl1 PE=1 SV=2	Myl1	P05977	5.03	188	20.6	2	2	0	0	0	0	0			6.38	1	1	839892	1		EGNGTVMGAEIR	6.64371																				AAYFGIYDTAK;DFLAGGVAAAISK;GNLANVIR;LAADVGK;LLLQVQHASK;QIFLGGVDK;QIFLGGVDKR;TAVAPIER
Ubiquitin carboxyl-terminal hydrolase isozyme L1 OS=Mus musculus Uchl1 PE=1 SV=1	Uchl1	Q9R0P9	5.24	223	24.8	2	2	0	0	0	0	0			8.07	1	1	2.10181e+07	1		NEAIQAAHDSVAQEGQCR	6.64371																				ADAVQEATFQVELPR;FAHTVVTSR;FEVSVNVAPGSK;FKPTLSQQQK;GELGQFYR;GSEMVVAGK;LFVDPSQGLEVTGK;LPLAAQAHPFRPPVR;LQDQGPDVLLAK;NGIDIYSLTVDSR;NVIFVIDK;QSLVQATEENLNK;SNQAELLPSK;SQSEQDTVLNGDFIVR;VQGVDYLATR;VTIGLLSLDDPQR
Cell division control protein 42 homolog OS=Mus musculus Cdc42 PE=1 SV=2	Cdc42	P60766	6.55	191	21.2	2	2	0	0	0	0	0			5.24	1	1	0	1		YVECSALTQK	6.64371																				AAFGISDSYVDGSSFDPQR;AAFGISDSYVDGSSFDPQRR;EETPGQRPVVTETHQLAELNEK;GSGTNGYVQR;RPNPDILDHER
Cysteine desulfurase, mitochondrial OS=Mus musculus Nfs1 PE=2 SV=3	Nfs1	Q9Z1J3	8.16	459	50.5	2	2	0	0	0	0	0			3.7	1	1	6.67366e+06	1		EIIFTSGATESNNIAIK	6.64371																				EGPLCDELIR;FNTTSVIK;GGGQIIPTAR;ILAQVVGDVDTSLPR;ILDAVVAQEPLHR;IYADTFGDINYQEFAK;LAVTVCINK;LGEFFQTK;STPVTVVLPDTK;VLGENYTLEDEEDSQICTVGR;VLSGTIHAGQPVK
Cytohesin-3 OS=Mus musculus Cyth3 PE=1 SV=1	Cyth3	O08967	5.54	399	46.3	2	2	0	0	0	0	0			2.76	1	1	3.04322e+07	1		GIIPLENLSIR	6.64371																				AEAVAAVQR;AEELIQEIQR;AEQLPSSALQGSEQR;AHPLDSLEK;AQLTDLLSEQR;AVAEVSESTK;DASESSELSR;DSISSYETQIAALK;EALDEETAAK;EETDVLEASLCSLR;LQAELETSEQVQR;QAETLQQVR;QCQEEVASLQAILK;QQQQQDFEEK;SILDEAPLR;TLQGTVSQAQER
Macrophage migration inhibitory factor OS=Mus musculus Mif PE=1 SV=2	Mif	P34884	7.34	115	12.5	1	1	0	0	0	0	0			7.83	1	1	1.83729e+08	1		LLCGLLSDR	6.64371																				ALFAVPK;DSSVAAR;GVNQFGNK;LFLVQLQEK;LPGGELNPGEDEVEGLK;LPGGELNPGEDEVEGLKR;RTVEGVLIVHEHR;TINLYPLTNYTFGTK;TVEGVLIVHEHR;YIQQTKPLTLER
Lipase maturation factor 2 OS=Mus musculus Lmf2 PE=2 SV=1	Lmf2	Q8C3X8	9.99	702	79.9	1	1	0	0	0	0	0			1.85	1	1	4.89144e+06	1		AASEQAAANSNSR	6.64371																				DYFEQYGK;EDSQRPGAHLTVK;EDTEEHHLR;GFAFVTFDDHDSVDK;GGGFGGNDNFGR;IFVGGIK;LFVGGIKEDTEEHHLR;NQGGYGGSSSSSSYGSGR;SESPKEPEQLR;SESPKEPEQLRK;YHTVNGHNCEVR
Replication factor C subunit 3 OS=Mus musculus Rfc3 PE=2 SV=1	Rfc3	Q8R323	8.38	356	40.5	1	1	0	0	0	0	0			3.93	1	1	1.06753e+07	1		TVAQSQQLETSSQR	6.64371																				AFGYYGPLR;DAADAVR;DSCPLDCK;NPPGFAFVEFEDPR;VELSNGEK;VRVELSNGEK;VRVELSNGEKR;VYVGNLGNNGNK;VYVGNLGNNGNKTELER
Exosome complex component RRP41 OS=Mus musculus Exosc4 PE=2 SV=3	Exosc4	Q921I9	6.15	245	26.2	6	6	0	0	0	0	0			17.55	3	3	9.06577e+07	9		GVHTLLDLVVR;LHEDHLEQVLEAAAQAAR;QTFEAAILTQLHPR	6.64371																				ADHGEPIGR;ADLINNLGTIAK;ALLFIPR;DNSTMGYMMAK;EDQTEYLEER;EGLELPEDEEEK;ELISNASDALDK;EQVANSAFVER;GVVDSEDLPLNISR;HLEINPDHPIVETLR;IDIIPNPQER;NPDDITQEEYGEFYK;RAPFDLFENK;SIYYITGESK;TLTLVDTGIGMTK;YESLTDPSK;YESLTDPSKLDSGK;YHTSQSGDEMTSLSEYVSR;YIDQEELNK
Exosome complex component RRP40 OS=Mus musculus Exosc3 PE=1 SV=3	Exosc3	Q7TQK4	8.06	274	29.5	14	14	0	0	0	0	0			62.04	13	13	6.51989e+09	54		ANGMGVIGQDGLLFK;EPSGGGGGVYWVDSQQK;GDHVIGIVIAK;HKEPSGGGGGVYWVDSQQK;KLLAPDCEIVQELGK;LLAPDCEIVQELGK;NRPNVQVGDLIYGQCVVANK;RNRPNVQVGDLIYGQCVVANK;TIQQTLILANVLEACEHMTTEQR;VDVGGSEPASLSYLAFEGATK;VLNQVVLPGEELVLPDHEDVDGLGGAGEQPLR;VVCGPGLR;YVPVKGDHVIGIVIAK	6.64371																				FEPPQSDSDGQR;FGPLASVK;FQDELESGK;GGVVNAAK;KPGQSFQEQVEHYR;LCQIFSDLNATYR;LYSILQGDSPTK;NLLALIHR;NPNAPMLPPPK;NPPNQSSNERPPSLLVIETK;SLDDDLDGVPLDATEDSK;SLDDDLDGVPLDATEDSKK;SSDVHSSGSSDAHPLLENK;TIQGHLQSENFK;VANASYYR;VAPSKWEAVDESELEAQAVTTSK
Exosome complex component RRP45 OS=Mus musculus Exosc9 PE=2 SV=1	Exosc9	Q9JHI7	5.11	438	48.9	5	5	0	0	0	0	0			12.1	4	4	2.3563e+08	6		FGFAESIANQR;RPDVSVQGEEVTLYTPEER;VAEITELIQK;VLGQVSCELVSPK	6.64371																				FEPPQSDSDGQR;FGPLASVK;FQDELESGK;GGVVNAAK;KPGQSFQEQVEHYR;LCQIFSDLNATYR;LYSILQGDSPTK;NLLALIHR;NPNAPMLPPPK;NPPNQSSNERPPSLLVIETK;SLDDDLDGVPLDATEDSK;SLDDDLDGVPLDATEDSKK;TIQGHLQSENFK;VANASYYR;VAPSKWEAVDESELEAQAVTTSK
Exosome complex component CSL4 OS=Mus musculus Exosc1 PE=2 SV=1	Exosc1	Q9DAA6	8.24	195	21.4	4	4	0	0	0	0	0			28.72	4	4	5.37564e+07	5		ETESQLLPDVGAVVTCK;LCNLEEGSPGSGTYTR;SFRPGDIVLAK;VHILYVGSTPLK	6.64371																				FASFIDK;FLEQQNQVLQTK;TNAENEFVTIK;TNAENEFVTIKK
Multifunctional methyltransferase subunit TRM112-like protein OS=Mus musculus Trmt112 PE=2 SV=1	Trmt112	Q9DCG9	5.27	125	14.1	2	2	0	0	0	0	0			9.6	1	1	3.75366e+07	3		LLTHNLLSSHVR	6.64371																				AILVDLEPGTMDSVR;ALTVPELTQQMFDAK;EIVHIQAGQCGNQIGAK;FPGQLNADLR;FPGQLNADLRK;IMNTFSVVPSPK;ISEQFTAMFR;ISVYYNEASSHK;LAVNMVPFPR
Serine/threonine-protein phosphatase 2A 65 kDa regulatory subunit A alpha isoform OS=Mus musculus Ppp2r1a PE=1 SV=3	Ppp2r1a	Q76MZ3	5.11	589	65.3	6	6	0	0	0	0	0			7.47	3	3	3.63411e+07	5		EFCENLSADCR;IGPILDNSTLQSEVKPILEK;KLSTIALALGVER	6.64371																				ASGIIDTLFQDR;CQEILSVDCSTNNPAQANLR;EDALEDTR;EGEDDRTVCK;EIQNAVQGVK;ELLQSFQSK;FMDTVAEK;IDSLLESDR;IDSLLESDRQQSQVLDAMQDSFAR;LFDSDPITVVLPEEVSK;QQSQVLDAMQDSFAR;SLLNSLEEAK;VSTVTTHSSDSEVPSR
GTP-binding protein 1 OS=Mus musculus Gtpbp1 PE=1 SV=2	Gtpbp1	O08582	8.29	668	72.3	4	4	0	0	0	0	0			1.8	1	1	1.00555e+08	3		VITFIDLAGHEK	6.64371																				DLAGSIIGK;ENTQTTIK;GSDFDCELR;GSYGDLGGPIITTQVTIPK;IDEPLEGSEDR;IILDLISESPIK;IITITGTQDQIQNAQYLLQNSVK;LFQECCPHSTDR;LLIHQSLAGGIIGVK;NAGAVIGK;NLPLPPPPPPR;TDYNASVSVPDSSGPER;VVLIGGKPDR
Isoform 2 of Acidic leucine-rich nuclear phosphoprotein 32 family member B OS=Mus musculus Anp32b	Anp32b	Q9EST5-2	4.18	329	37.4	3	3	0	0	0	0	0			5.78	1	1	61624574	1		LAEELPSLTHLNLSGNNLK	6.64371																				APELLLGAK;AQHPNIVTVR;DSLEEGELR;EGFPITSLR;ETGFHLTTTNQGASAAGPGFSLK;FLTYYPGR;IEEGTYGVVYR;INAEDGLK;SVEEFQCLNR;TDEIVALK;TLDEILQEK;VGDFGLAR
F-actin-capping protein subunit alpha-2 OS=Mus musculus Capza2 PE=1 SV=3	Capza2	P47754	5.85	286	32.9	7	5	0	0	0	0	0			26.92	5	3	7.20248e+07	9		DIQDSLTVSNEVQTAK;EGAAHAFAQYNLDQFTPVK;FTVTPSTTQVVGILK;IQVHYYEDGNVQLVSHK;LLLNNDNLLR	6.64371																				AEGAGTEEEGTPK;AGEASAESTGAADGAAPEEGEAK;APAPAAPAAAEPQAEAPAAAASSEQSVAVK;APAPAAPAAAEPQAEAPAAAASSEQSVAVKE;ESEPQAAADATEVK;ETPAASEAPSSAAK;KAEGAGTEEEGTPK;KTEAPAAAGPEAK;SDAAPAASDSKPSSAEPAPSSK;SEGAAEEQPEPAPAPEQEAAAPGPAAGGEAPK
5'-3' exoribonuclease 2 OS=Mus musculus Xrn2 PE=1 SV=1	Xrn2	Q9DBR1	7.59	951	108.6	5	5	0	0	0	0	0			6.62	4	4	2.0734e+07	4		LFNIVRPR;NLTVILSDASAPGEGEHK;NSPGCQVASNPR;NSSPSISPNTSFASDGSPSPLGGIK	6.64371																				AAGAAAIITEPEHTK;DGQILPVPNVVVR;DVACGANHTLVLDSQK;DVACGANHTLVLDSQKR;GNLYSFGCPEYGQLGHNSDGK;IEYDCELVPR;LFDFPGR;LIEALSHEAIVLAACGR;SSTAAQEVK;TKDGQILPVPNVVVR;TVVSGSCAAHSLLITTEGK;YGCLSGVR
Isoleucine--tRNA ligase, cytoplasmic OS=Mus musculus Iars PE=2 SV=2	Iars	Q8BU30	6.55	1262	144.2	9	9	0	0	0	0	0			4.91	3	3	3.74547e+07	3		APLKPYPVPTSDNILIQEQTQLK;LSVFHGETEIQNQTDLLSLSGR;SGSIVVEGHELHEEDIR	6.64371																				AVIDLNNR;NPQNSSQSADGLR;QYEMGECTR;VNCSFYFK;YGEVEEMNVCDNLGDHLVGNVYVK
Dehydrogenase/reductase SDR family member 4 OS=Mus musculus Dhrs4 PE=1 SV=3	Dhrs4	Q99LB2	9.38	279	29.9	3	3	0	0	0	0	0			12.19	2	2	4.57325e+07	2		AVATLQGEGLSVTGIVCHVGK;LAEDGAHVVVSSR	6.64371																				DANGNSFATR;GIPHLVTHDAR;HPGSFDVVHVK;IGVITNR;LSNIFVIGK;LTIAEER;VNDTIQIDLETGK;YALTGDEVK;YALTGDEVKK
Threonine--tRNA ligase, cytoplasmic OS=Mus musculus Tars PE=1 SV=2	Tars	Q9D0R2	7.36	722	83.3	3	3	0	0	0	0	0			2.63	2	2	2.33508e+07	2		LADFGVLHR;VNTPTTTVYR	6.64371																				DSTYSMSSTLTLTK;DSTYSMSSTLTLTKDEYER;HNSYTCEATHK;IDGSER;QNGVLNSWTDQDSK;TSTSPIVK
3'-5' exoribonuclease 1 OS=Mus musculus Eri1 PE=1 SV=2	Eri1	Q7TMF2	8.31	345	39.5	2	2	0	0	0	0	0			4.35	1	1	4.79364e+06	2		FISSNGSDFSDPVYK	6.64371																				ARFEELNADLFR;EIAEAYLGGK;FEELNADLFR;IINEPTAAAIAYGLDK;IINEPTAAAIAYGLDKK;LLQDFFNGK;NTTIPTK;STAGDTHLGGEDFDNR;TTPSYVAFTDTER;VEIIANDQGNR
Proteasome subunit alpha type-5 OS=Mus musculus Psma5 PE=1 SV=1	Psma5	Q9Z2U1	4.79	241	26.4	2	2	0	0	0	0	0			10.79	2	2	1.54537e+07	2		AIGSASEGAQSSLQEVYHK;SSLIILK	6.64371																				AAANEQLTR;AAEEVEAK;ISSEEER;LSENVIDR;RVTFEADENENITVVK;VAEELALEQAK;VAEELALEQAKK;VTFEADENENITVVK;VTTEEYQK;YSSVYGASVSDEDLK
Eukaryotic peptide chain release factor GTP-binding subunit ERF3A OS=Mus musculus Gspt1 PE=1 SV=2	Gspt1	Q8R050	5.21	636	68.6	4	4	0	0	0	0	0			3.93	1	1	21468883	1		HNVEVLGILSDDVETDSVAPGENLK	6.64371																				AAANEQLTR;AAEEVEAK;ISSEEER;LSENVIDR;RVTFEADENENITVVK;VAEELALEQAK;VAEELALEQAKK;VTFEADENENITVVK;VTTEEYQK;YSSVYGASVSDEDLK
Ribonucleoside-diphosphate reductase large subunit OS=Mus musculus Rrm1 PE=1 SV=2	Rrm1	P07742	6.7	792	90.2	4	4	0	0	0	0	0			1.89	1	1	0	1		VLSGEFQIVNPHLLK	6.64371																				AGIEGPLLASEVER;AGVPLPPNLKPAPPPTIEEK;DAEHNTVCATTVGPVGEASEEK;EITELATCAAVSEADIGR;ESAQAVAVALSPK;ESSEDTEVPLPNK;FDSEPSAAALEHPVR;NADLTVNSHLIVK;SAASPVVISIPER;SEGQLNGETNPPIEGNQAGDTAASAR;SLSSQLALELDTVGTSK
Cyclin-dependent kinase 4 OS=Mus musculus Cdk4 PE=1 SV=1	Cdk4	P30285	6.62	303	33.7	3	1	0	0	0	0	0			2.64	1	0	0	1		LADFGLAR	6.64371																				EAAEMGK;EHALLAYTLGVK;IGGIGTVPVGR;LPLQDVYK;QLIVGVNK;QTVAVGVIK;STTTGHLIYK;THINIVVIGHVDSGK;VETGILRPGMVVTFAPVNITTEVK;YYITIIDAPGHR
SWI/SNF-related matrix-associated actin-dependent regulator of chromatin subfamily E member 1 OS=Mus musculus Smarce1 PE=1 SV=1	Smarce1	O54941	4.88	411	46.6	2	2	0	0	0	0	0			3.16	1	1	1.41503e+07	1		IAAEIAQAEEQAR	6.64371																				LTFDSSFSPNTGK;LTLSALIDGK;SENGLEFTSSGSANTETTK;TDEFQLHTNVNDGTEFGGSIYQK;TKSENGLEFTSSGSANTETTK;VNNSSLIGLGYTQTLKPGIK;VTQSNFAVGYK;YQVDPDACFSAK
ATP-dependent Clp protease ATP-binding subunit clpX-like, mitochondrial OS=Mus musculus Clpx PE=1 SV=2	Clpx	Q9JHS4	7.71	634	69.2	2	2	0	0	0	0	0			2.05	1	1	1.19535e+07	1		LPVVVPLHSLDEK	6.64371																				LGEHNINVLEGNEQFIDAAK
Proteasome subunit alpha type OS=Mus musculus Gm8394 PE=3 SV=1	Gm8394	D3YX79	4.89	241	26.4	1	1	0	0	0	0	0			7.88	1	1	1.13802e+07	1		AIGSASEGAQSSLQEVYHK	6.64371																				AGFAGDDAPR;AVFPSIVGRPR;DSYVGDEAQSK;EITALAPSTMK;GYSFVTTAER;IIAPPERK;QEYDEAGPSIVHR;SYELPDGQVITIGNER
Fascin OS=Mus musculus Fscn1 PE=1 SV=4	Fscn1	Q61553	6.89	493	54.5	16	16	0	0	0	0	0			24.34	12	12	5.64519e+08	24		DGNVTCER;FLVVAHDDGR;GDHAGVLK;KVTGTLDANR;LINRPIIVFR;LSCFAQSVSPAEK;LVARPEPATGFTLEFR;VNASASSLK;VTGTLDANR;YLTAEAFGFK;YSVQTSDHR;YWTLTATGGVQSTASTK	6.64371																				AGFAGDDAPR;AVFPSIVGRPR;DSYVGDEAQSK;EITALAPSTMK;GYSFVTTAER;IIAPPERK;QEYDEAGPSIVHR;SYELPDGQVITIGNER
Prostaglandin E synthase 3 OS=Mus musculus Ptges3 PE=1 SV=1	Ptges3	Q9R0Q7	4.55	160	18.7	3	3	0	0	0	0	0			18.75	2	2	1.42346e+08	6		HLNEIDLFHCIDPNDSK;LTFSCLGGSDNFK	6.64371																				ALIVVPYAEGVIPDETK;FHDPDSAVVAQHLTNTVFVDR;LFPPDDSPLPVSSR;LNHVAAGLVSPSLK
Trifunctional purine biosynthetic protein adenosine-3 OS=Mus musculus Gart PE=2 SV=3	Gart	Q64737	6.68	1010	107.4	5	5	0	0	0	0	0			2.57	2	2	9.67944e+06	3		CFGPTAQAAQLESSK;IYSHSLLPIIR	6.64371																				DILVATDVAGR;EDSAVFYELK;ELAQQIEEETIK;ETNGNEDEEGR;GFIAGIDLK;HQVQLLGR;IEESDQGPYAIILAPTR;IQPLSLEELLAK;LIDVLENR;NIEDYIHR;QAIPIGLQNR;SGVAITFLTK;TVAVIGGISR
Mitochondrial import inner membrane translocase subunit TIM44 OS=Mus musculus Timm44 PE=1 SV=2	Timm44	O35857	8.13	452	51.1	2	2	0	0	0	0	0			6.42	2	2	1.82551e+07	3		ELDESVLGQTGPYR;VFEANEEALGVVLHK	6.64371																				ATVLTTER;ILTGGADK;STEQILATLK;TLQLDNNFEVK;TVPEELVKPEELSK;YIAENGTDPINNQPLSEEQLIDIK
Structural maintenance of chromosomes protein 4 OS=Mus musculus Smc4 PE=1 SV=1	Smc4	Q8CG47	7.3	1286	146.8	8	8	0	0	0	0	0			1.01	1	1	8.77463e+06	2		DTLVANNLDQATR	6.64371																				DLLDLLVEAK;DREEALHQFR;DSLTLVFVETK;GCHLLVATPGR;GDYDGIGGR;HAIPIIK;IGLDFCK;LEQELFSGGNTGINFEK;QSSGASSSSFSSSR;SPILVATAVAAR;VGNLGLATSFFNER;VGSTSENITQK;VRPCVVYGGAEIGQQIR;YLVLDEADR;YTRPTPVQK
Succinate dehydrogenase [ubiquinone] flavoprotein subunit, mitochondrial OS=Mus musculus Sdha PE=1 SV=1	Sdha	Q8K2B3	7.37	664	72.5	7	7	0	0	0	0	0			4.07	2	2	1.57222e+07	2		GEGGILINSQGER;GVIALCIEDGSIHR	6.64371																				DYGSSPLHR;EGQEDQGLTK;GQPIYIQFSNHK;HQSVQLPR;LSLDGQNIYNACCTLR;SLFSSNGGVVK;TDSSPNQAR
Kinesin-like protein KIFC1 OS=Mus musculus Kifc1 PE=1 SV=2	Kifc1	Q9QWT9	8.72	674	74.1	5	5	0	0	0	0	0			4.75	2	2	4.05626e+06	2		EVQEQATTLGTER;FQATEAALSSSQEEVVCLR	6.64371																				ALEESNYELEGK;LAADDFR;LENEIQTYR;QSLEASLAETEGR;QSVEADINGLRR;VTMQNLNDR
Inositol 1,4,5-trisphosphate receptor type 1 OS=Mus musculus Itpr1 PE=1 SV=2	Itpr1	P11881	6.04	2749	313	5	5	0	0	0	0	0			0.95	2	2	2.1636e+07	2		AVLNPTNADILIETK;LQDIVSALEDR	6.64371																				DTFEHDPSESIDEFNK;ETAYIVERPSTAK;EVQSPEQVK;KAEGEPQEESPLK;LLASTLVHSVK;NTEEEGPK;SFATSSHR;SPAVTLNER;SSFYPEGDQETAK;SSSSSASPSSPSSR;TITPQNAPR
Protein Ttc37 OS=Mus musculus Ttc37 PE=4 SV=1	Ttc37	F8VPK0	7.12	1563	173.8	4	4	0	0	0	0	0			1.47	2	2	9.9627e+06	2		VALVDFLDGK;VHVHVLGALLGQK	6.64371																				AELNEFLTR;DEILPTTPISEQK;ELAEDGYSGVEVR;ELTAVVQK;FGFPEGSVELYAEK;FVADGIFK;GCEVVVSGK;GLCAIAQAESLR;KPLPDHVSIVEPK;LLGGLAVR;TEIIILATR;TQNVLGEK
HIV Tat-specific factor 1 homolog OS=Mus musculus Htatsf1 PE=1 SV=1	Htatsf1	Q8BGC0	4.4	757	86.2	2	2	0	0	0	0	0			4.49	2	2	2.78515e+06	2		AEEGGESEGDASEK;ALEPEEGNPQTEAQENGPER	6.64371																				QSLPPGLAVK;YLYTLVITDK
Heterogeneous nuclear ribonucleoprotein L-like OS=Mus musculus Hnrnpll PE=1 SV=3	Hnrnpll	Q921F4	5.85	591	64.1	2	2	0	0	0	0	0			4.4	2	2	2.3863e+07	2		AALNGADIYAGCCTLK;VSVSPVVHVR	6.64371																				LTFDTTFSPNTGK;LTLSALVDGK;VNNSSLIGVGYTQTLRPGVK;VSGTLETK;YQLDPTASISAK
Serine/threonine-protein kinase DCLK1 OS=Mus musculus Dclk1 PE=1 SV=1	Dclk1	Q9JLM8	8.87	756	84.1	4	4	0	0	0	0	0			1.72	1	1	31831064	1		TLSDNVNLPQGVR	6.64371																				ALMAYAFALAGNQNK;FSTSQSLPASQTR;HGIPFFVK;HTNLVPHGTEK;HVAYAVYSLSK;LQVTASPQSLCGLR;LSSSDEEDFLYVDIK;LVDIKGDPIPNEK;QQNSNGGFSSTQDTVVALDALSK;SSGSLFNNAMK;TTLVTIQSTGSFSQK;YMVLVPSQLYTETPEK;YVEDMGLTAFTNLMIK
Trifunctional enzyme subunit beta, mitochondrial OS=Mus musculus Hadhb PE=1 SV=1	Hadhb	Q99JY0	9.38	475	51.4	4	4	0	0	0	0	0			2.32	1	1	2.66606e+07	1		IPFLLSGTSYK	6.64371																				DAEDAVYGR;DGTGVVEFVR;DGYDYDGYR;EAGDVCYADVYR;GPAGNNDCR;IYVGNLPPDIR
Protein FAM83D OS=Mus musculus Fam83d PE=2 SV=1	Fam83d	Q9D7I8	6.77	585	64.3	4	4	0	0	0	0	0			3.42	1	1	0	1		STTTQTEADESFLPQGAQSK	6.64371																				AGTGVDNVDLEAATR;ALQSGQCAGAALDVFTEEPPRDR;EELIAELQDCEGLIVR;GGIVDEGALLR;GQPLLVFR;GTIQVVTQGTSLK;VLISDSLDPCCR;VTADVINAAEK
26S proteasome non-ATPase regulatory subunit 11 OS=Mus musculus Psmd11 PE=1 SV=3	Psmd11	Q8BG32	6.48	422	47.4	4	4	0	0	0	0	0			2.84	1	1	10315078	1		EASIDILHSIVK	6.64371																				AVFVDLEPTVIDEVR;DVNAAIATIK;EDAANNYAR;EIIDLVLDR;IHFPLATYAPVISAEK;LISQIVSSITASLR;NLDIERPTYTNLNR;QLFHPEQLITGK;TIGGGDDSFNTFFSETGAGK;VGINYQPPTVVPGGDLAK
Structural maintenance of chromosomes protein 1A OS=Mus musculus Smc1a PE=1 SV=4	Smc1a	Q9CU62	7.64	1233	143.1	4	4	0	0	0	0	0			0.49	1	1	17515103	1		LGLLLK	6.64371																				AAFALGGLGSGFASTK;ASDPGLPAEEPK;ATGYPLAYVAAK;EAAAGNIGGQTVR;EENIQTLLINPNIATVQTSQGLADK;FLSSAAAVSK;GEVRPELGSR;GQALPQDLLHQAK;LAGADVVLGVEMTSTGEVAGFGESR;LGGAVLSFSEATSSVQK;LPGLIDVHVHLR;MAEIGEHVAPSEAANSLEQAQAAAER;NSVTGGTAAFEPSLDYCVVK;VLGTSPEAIDSAENR;VNEISVEVDSDPR
Structural maintenance of chromosomes flexible hinge domain-containing protein 1 OS=Mus musculus Smchd1 PE=1 SV=2	Smchd1	Q6P5D8	7.24	2007	225.5	3	3	0	0	0	0	0			0.6	1	1	5.34628e+06	1		LTILPDPEKPIR	6.64371																				DGFSGPAPR;EFVCTVTHR;ESATVTCLVK;FISKPNEVHK;GQLLPQEK;GSTPQTYK;LVESGFTTDPVTIENK;SILEGSDEYLVCK;STGKPTLYNVSLIMSDTGGTCY;YLATSQVLLSPK
Heat shock 70 kDa protein 4L OS=Mus musculus Hspa4l PE=1 SV=2	Hspa4l	P48722	5.74	838	94.3	2	1	0	0	0	0	0			1.67	1	0	0	1		GCALQCAILSPAFK	6.64371																				EDSVKPGAHLTVK;EDTEEYNLR;GFAFVTFDDHDTVDK;GGSFGGR;IFVGGIK;SSGSPYGGGYGSGGGSGGYGSR
Methylosome protein 50 OS=Mus musculus Wdr77 PE=1 SV=1	Wdr77	Q99J09	5.27	342	36.9	2	2	0	0	0	0	0			4.39	1	1	3.23132e+07	1		AHAGQVTCVAASPHK	6.64371																				AAGIEIQK;ESDLPSAILQTSGVSEFTK;GGLNTPLHESDFSGVTPQR;GVDYNAEIPFEK;ILLGGYQSR;LVLPAPQISDAELQEVVK;NDFEIVLPENAEK;QVVQTPNTVLSTPFR;TIAPIIGR;TPSNGAEGLTPR;VGQASEVAR
RNA-binding protein Musashi homolog 2 OS=Mus musculus Msi2 PE=1 SV=1	Msi2	Q920Q6	8.47	346	36.9	2	2	0	0	0	0	0			4.62	1	1	1.17861e+07	1		IFVGGLSANTVVEDVK	6.64371																				DPIPYLPPLEK;EFEDPRDAPPPTR;EFEVYGPIK;GGGGSGQDNGLEGLGSDGR;VNYDTTESK;YDERPGPSPLPHR
Periphilin 1, isoform CRA_a OS=Mus musculus Pphln1 PE=1 SV=1	Pphln1	G3X959	8.35	381	43.8	1	1	0	0	0	0	0			3.67	1	1	7.2794e+06	1		DASPSSSSAVASSK	6.64371																				ASGNLETK;IETSINLAWTAGSNNTR;LSQNNFALGYK;LTLDTIFVPNTGK;LTLSALIDGK;VCNYGLTFTQK;VNNASLIGLGYTQTLRPGVK
Acidic leucine-rich nuclear phosphoprotein 32 family member E OS=Mus musculus Anp32e PE=1 SV=2	Anp32e	P97822	3.88	260	29.6	1	1	0	0	0	0	0			4.62	1	1	4.33663e+07	1		DLSTVEALQNLK	6.64371																				ASGNLETK;IETSINLAWTAGSNNTR;LSQNNFALGYK;LTLDTIFVPNTGK;LTLSALIDGK;VCNYGLTFTQK;VNNASLIGLGYTQTLRPGVK
Signal-induced proliferation-associated 1-like protein 2 OS=Mus musculus Sipa1l2 PE=1 SV=3	Sipa1l2	Q80TE4	6.79	1722	189.3	22	20	0	0	0	0	0			13.18	13	11	4.70432e+07	19		ANSASFSSGESCSFESSLSSHCTNAGVSVLEVPR;DLAENFVTTATVDTSAK;EYGSTSSIDR;FSFYGNVSPR;LDSEGTPCEYK;LQCQPLLQQAQAAIPR;LQEESQTATAQLR;NITTGASAASQTPVPVGPAGGCESPLGSK;SCSSHSSSNTLSSNTSSNSDDK;TDSTGTHSLYTTYK;VASFCTLTDLQHGQELEGAPELSLCVDPTSGK;VINAENAAHK;VNQLELILR	6.64371																				EDQSILCTGESGAGK;ELDDATEANEGLSR;IGQLEEQLEQEAK;TQLEELEDELQATEDAK;TTLQVDTLNTELAAER
Tight junction protein ZO-1 OS=Mus musculus Tjp1 PE=1 SV=2	Tjp1	P39447	6.64	1745	194.6	16	16	0	0	0	0	0			7.11	10	10	8.32107e+07	12		ADGATSDDLDLHDDR;EGLEEGDQILR;ESPYGLSFNK;GEEVTILAQK;GGPAEGQLQENDR;HALLDVTPNAVDR;HEEQPAPAYEVHNR;LPEPQKPQVKPPEDIVR;VVDTLYNGK;YEVSSYTDQFSR	6.64371																				AAEAGVTEEQYGYLGTSAK;AIGNIELGIR;AVLDALLEGK;DIKPQLELIEDEEK;DLTGQVPTPPVK;ESLKPATKPVASK;ESSPLYSPGFSDSTSAAK;ETQPGEAYVIQK;GSAESPDEGITTTEGEGECEQTPEELEPVEK;ITSFPESESYSYETSTK;LGGDVSPTQIDVSQFGSFK;NVDVEFFK;QDVDLCLVSSCEFK;SDISPLTPR;SSYYVVSGNDPAAEEPSR;SVGNTIEPVILFQK;SVNFSLTPNEIK;TLEVVSPSQSVTGSAGHTPYYQSPTDEK;TPEDGGYTCEITEK;TPEEGGYSYEISEK;TPEVSGYTYEK;TPQASTYSYETSDR
Isoform 2 of Myosin phosphatase Rho-interacting protein OS=Mus musculus Mprip	Mprip	P97434-2	6.4	1037	117.9	16	16	0	0	0	0	0			10.8	8	8	5.38453e+07	11		ASAVGSSDSGDPGCLEAEPGELER;EDESTISGDR;EGYVLQATCER;LSTHELTSLLEK;QEISSLKDELQTALR;QVPIAPLHLSLEDR;SQISSINSDIEALRR;TQNVHVEIEQR	6.64371																				AVFVDLEPTVIDEVR;DVNAAIATIK;EDAANNYAR;EIIDLVLDR;IHFPLATYAPVISAEK;NLDIERPTYTNLNR;QLFHPEQLITGK;TIGGGDDSFNTFFSETGAGK;VGINYQPPTVVPGGDLAK
Myosin phosphatase Rho-interacting protein OS=Mus musculus Mprip PE=1 SV=1	Mprip	Q5SWZ5	5.59	2269	257.1	14	14	0	0	0	0	0			4.45	7	7	5.38453e+07	9		ASAVGSSDSGDPGCLEAEPGELER;EDESTISGDR;LSTHELTSLLEK;QEISSLKDELQTALR;QVPIAPLHLSLEDR;SQISSINSDIEALRR;TQNVHVEIEQR	6.64371																				AIIIFVPVPQLK;AQQNNVEHKVETFSGVYK;EIEVGGGR;EIEVGGGRK;ELNITAAK;HVVFIAQR;KAIIIFVPVPQLK;RILPKPTR;VETFSGVYK;VETFSGVYKK
Prothymosin alpha OS=Mus musculus Ptma PE=1 SV=2	Ptma	P26350	3.79	111	12.2	4	4	0	0	0	0	0			22.52	3	3	4.09317e+07	8		EVVEEAENGR;RVAEDDEDDDVDTKK;VAEDDEDDDVDTK	6.64371																				AISTLNGLR;DANLYISGLPR;FAANPNQNK;SLFSSIGEVESAK;VLVDQTTGLSR
Alpha-actinin-3 OS=Mus musculus Actn3 PE=2 SV=1	Actn3	O88990	5.45	900	103	7	4	0	0	0	0	0			7.44	5	2	1.19241e+08	6		AGTQIENIEEDFRNGLK;ALDFIASK;CQLEINFNTLQTK;FAIQDISVEETSAK;LVSIGAEEIVDGNLK	6.64371																				AMGIMNSFVNDIFER;ESYSVYVYK;IAGEASR;LLLPGELAK;QVHPDTGISSK
Protein Gm6625 OS=Mus musculus Gm6625 PE=4 SV=1	Gm6625	J3QPK6	4.23	166	18	1	1	0	0	0	0	0			6.02	1	1	7.45906e+07	6		EVVEEAENGR	6.64371																				DAHSIHGTNPQYLVEK;EECFGLTAELVVDK;LTGTAIDCYK;VCDIILPR;YLEPLYNDYR;YVLEEAEQLEPR
Actin-binding LIM protein 1 OS=Mus musculus Ablim1 PE=1 SV=1	Ablim1	E9QK41	8.63	861	96.8	6	6	0	0	0	0	0			4.99	3	3	4.53427e+07	4		FPAAQAPDPNEIPK;STSQGSINSPVYSR;YDSPLHSASHAPSSK	6.64371																				AEPATPAEAAQSDR;ASTPSQVNGITGAK;ATQTLQTLGEAQSK;LITGLGVGR;LSVDLTAPLGVLQSK;NVTSVTSLTTQQR;SPAPSNPTLSPSTPAK
Protein FAM64A OS=Mus musculus Fam64a PE=1 SV=1	Fam64a	Q8BFY7	10.92	231	25.7	3	3	0	0	0	0	0			20.78	2	2	3.1799e+07	4		RLESPEPEQQGLQAAAR;SPCSSTEPLCSPSESDSDLEPVGAGIQHLQK	6.64371																				ARENPSEEAQNLVEFTDEEGYGR;EELNAISGPNEFAEFYNR;ENPSEEAQNLVEFTDEEGYGR;SALLALGLK;VKPLQDQNELFGK
Citrate synthase like OS=Mus musculus Csl PE=1 SV=1	Csl	Q80X68	8.79	466	52.3	3	3	0	0	0	0	0			7.94	3	3	2.96973e+07	4		ALGFPLERPK;GLVYETSVLDPDEGIR;VVPGYGHAVLR	6.64371																				AAICSGK;GAAQNIIPASTGAAK;IVSNASCTTNCLAPLAK;LVINGKPITIFQER;QASEGPLK;VGVNGFGR;VIISAPSADAPMFVMGVNHEK;VPTPNVSVVDLTCR;VVDLMAYMASK;VVDLMAYMASKE
Transketolase OS=Mus musculus Tkt PE=1 SV=1	Tkt	P40142	7.5	623	67.6	4	4	0	0	0	0	0			8.51	3	3	3.53785e+07	3		ILATPPQEDAPSVDIANIR;TSRPENAIIYSNNEDFQVGQAK;VLDPFTIKPLDR	6.64371																				DGFSGPAPR;EFVCTVTHR;ESATVTCLVK;FISKPNEVHK;GQLLPQEK;GSTPQTYK;LVESGFTTDPVTIENK;SILEGSDEYLVCK;YLATSQVLLSPK
Tropomodulin-3 OS=Mus musculus Tmod3 PE=2 SV=1	Tmod3	Q9JHJ0	5.14	352	39.5	4	4	0	0	0	0	0			8.52	2	2	5.44078e+07	3		FGYQFTQQGPR;ILPVFDEPPNPTNVEESLK	6.64371																				ADDLLPLGDQTQDGDFGSR;ASSGDASSLSIEETNK;EAAGTTAAAGTGGTTEQPPR;EGETVVLTLK;GLAAALLLCQNK;GTIVFNATSEFCR;QHQDFSASSTTILDEEPIVNR;SLPSAVYCIEDK;SQAEPSER;TPYIVLSGSGK
Centrosomal protein of 170 kDa OS=Mus musculus Cep170 PE=1 SV=2	Cep170	Q6A065	7.17	1588	174.9	3	3	0	0	0	0	0			2.96	3	3	8.30442e+06	3		EFQQPSQIAESTIHEIPTK;SQEAGASGCSTEAK;STSCTTSLASQGER	6.64371																				ELEEIVQPIISK;IINEPTAAAIAYGLDK;IINEPTAAAIAYGLDKR;ITPSYVAFTPEGER;NELESYAYSLK;NQLTSNPENTVFDAK;SDIDEIVLVGGSTR;SQIFSTASDNQPTVTIK;VEIIANDQGNR
Golgin subfamily A member 2 OS=Mus musculus Golga2 PE=4 SV=1	Golga2	E9PUQ5	5.05	1026	116.2	3	3	0	0	0	0	0			3.22	3	3	6.92725e+06	3		AAAQLGVEELQK;LLELQELVLR;SQEAQGLQEQR	6.64371																				APVVLQPEQIVSEEETPPPLLTK;AQEEPPAK;GLLVDRPSETK;GVQAGNSDTEGGQPGR;ISVVSATK;KPSISITTESLK;KVTLGDTLTR;SGVSITIDDPVR;VSDESVLPLAQK;VTLGDTLTR
Phenylalanine--tRNA ligase alpha subunit OS=Mus musculus Farsa PE=2 SV=1	Farsa	Q8C0C7	8.28	508	57.6	2	1	0	0	0	0	0			2.76	1	1	35047073	3		GVLPDSGHLHPLLK	6.64371																				EQQAQVEK;GPPPPPGDENR;KPGDLSDELR;QTGIVLNRPVLR;SSLGQSASETEEDTVSISK;SSLGQSASETEEDTVSISKK;TEEEEIDR;VGEPVALSEEER;YGPPPSYPNLK
28 kDa heat- and acid-stable phosphoprotein OS=Mus musculus Pdap1 PE=1 SV=1	Pdap1	Q3UHX2	7.39	181	20.6	2	2	0	0	0	0	0			16.02	2	2	2.60771e+07	3		GVEGLIDIENPNR;QYTSPEEIDAQLQAEK	6.64371																				APIIAVTR;GADFLVTEVENGGSLGSK;GDYPLEAVR;GVNLPGAAVDLPAVSEK;KGVNLPGAAVDLPAVSEK;LDIDSAPITAR;NTGIICTIGPASR
Protein disulfide-isomerase A6 OS=Mus musculus Pdia6 PE=1 SV=3	Pdia6	Q922R8	5.14	440	48.1	4	4	0	0	0	0	0			6.59	2	2	3.27575e+07	2		LAAVDATVNQVLASR;TGEAIVDAALSALR	6.64371																				DVDQETGEDLNPNR;EEFPDFDEETGILPK;ELFPVLCQPDNPSAR;FEDCTSPETVIK;LIVTSATLDAVK;TGIDQLVVTPISQAQAK;TNLASTVLSLK;TTQITQYLAEAGYTSR;VANVADVVSK;VSEEFGCCLGQEVGYTIR
Actin-binding protein anillin OS=Mus musculus Anln PE=1 SV=2	Anln	Q8K298	6.98	1121	122.7	4	4	0	0	0	0	0			1.34	1	1	1.01974e+07	2		GLNSGSEASATSSVK	6.64371																				AGETTGQLTK;ANAAALTPEQR;DQLAEVSR;GTFEETVPR;IIQGPQESFSDFVAR;IQQAFPVFEGAEGGR;KIQQAFPVFEGAEGGR;LQGPPYAESPPCVVR;QCADSFIPR;TDNGPAYTSQK;YGTNANFTLVQLDR
Protein Mki67 OS=Mus musculus Mki67 PE=1 SV=1	Mki67	E9PVX6	9.72	3177	350.7	3	3	0	0	0	0	0			0.88	2	2	2.31173e+06	2		SSGSTPVTAASSPK;VDQQVQDNENAPQR	6.64371																				ADLINNLGTIAK;DQVANSAFVER;EDQTEYLEER;EGLELPEDEEEK;ELISNSSDALDK;GVVDSEDLPLNISR;TLTLVDTGIGMTK;YESLTDPSK;YESLTDPSKLDSGK;YIDQEELNK
Condensin complex subunit 2 OS=Mus musculus Ncaph PE=2 SV=1	Ncaph	Q8C156	4.96	731	82.3	3	3	0	0	0	0	0			3.83	2	2	8.86574e+06	2		ELCQVQSNQEEVISLEDR;NIDVSTTISK	6.64371																				AITIAGVPQSVTECVK;ESTGAQVQVAGDMLPNSTER;EVGSIIGK;IANPVEGSSGR;IITLTGPTNAIFK;INISEGNCPER;LVVPATQCGSLIGK;QGANINEIR
RNA pseudouridylate synthase domain-containing protein 3 OS=Mus musculus Rpusd3 PE=2 SV=1	Rpusd3	Q14AI6	9.52	344	38.1	2	2	0	0	0	0	0			9.01	2	2	7.65664e+06	2		EASGLVLLSSCPQTASR;TENLGLEELAHVLR	6.64371																				APIIAVTR;GADFLVTEVENGGSLGSK;GDYPLEAVR;GVNLPGAAVDLPAVSEK;KGVNLPGAAVDLPAVSEK;LDIDSAPITAR;NTGIICTIGPASR
General transcription factor IIF subunit 2 OS=Mus musculus Gtf2f2 PE=1 SV=1	Gtf2f2	Q8R0A0	9.22	249	28.4	2	2	0	0	0	0	0			13.65	2	2	2.79296e+07	2		EHPFVLQSVGGQTLTVFTESSSDK;LSLEGIVVQR	6.64371																				AVNSATGVPTV;EFTNVYIK;FGPALSVK;GFGFVCFSSPEEATK;NLDDGIDDER;SGVGNIFIK;SLGYAYVNFQQPADAER;VVCDENGSK;YQGVNLYVK
Developmentally-regulated GTP-binding protein 1 OS=Mus musculus Drg1 PE=1 SV=1	Drg1	P32233	8.9	367	40.5	2	2	0	0	0	0	0			9.81	2	2	1.68856e+07	2		GGINLTATCPQSELDAETVK;SDATADDLIDVVEGNR	6.64371																				AMGIMNSFVNDIFER;ESYSVYVYK;LLLPGELAK;QVHPDTGISSK
Vesicle-trafficking protein SEC22b OS=Mus musculus Sec22b PE=1 SV=3	Sec22b	O08547	8.51	215	24.7	2	2	0	0	0	0	0			6.51	1	1	2.88543e+07	2		NLGSINTELQDVQR	6.64371																				DVVVQHVHFDGLGR;ELGCLSR;FYLGGPTSVR;ICDGVQFGAGIR;VNQELAGYTGGDVSFIK;VTFQFSYGTK;VTGQFPWSSLR
6-phosphogluconate dehydrogenase, decarboxylating OS=Mus musculus Pgd PE=1 SV=3	Pgd	Q9DCD0	7.23	483	53.2	1	1	0	0	0	0	0			3.52	1	1	3.24675e+07	2		GILFVGSGVSGGEEGAR	6.64371																				AEAGAGSATEFQFR;GPEGERPAR;KAEAGAGSATEFQFR;SAVPPGADK
Keratinocyte-associated protein 2 OS=Mus musculus Krtcap2 PE=2 SV=2	Krtcap2	Q5RL79	9.61	136	14.7	1	1	0	0	0	0	0			12.5	1	1	7.85103e+07	2		ISSTLYQATAPVLTPAK	6.64371																				ARDEFSTFGTR;DAISAGK;ELLAALQK;EQGIQDPIK;ITADGAHFELR;LALEQQQLICK;LLAAVEAFYSPPSHDRPR
Rho GDP-dissociation inhibitor 1 OS=Mus musculus Arhgdia PE=1 SV=3	Arhgdia	Q99PT1	5.2	204	23.4	1	1	0	0	0	0	0			7.84	1	1	81251689	2		VAVSADPNVPNVIVTR	6.64371																				ALIVVPCAEGK;EAQSFISAAIEPESGK;FAFVEFADQNSVPR;LYPPDNTPLAFSSK;VQHNGNCQPNEESPCSK
Protein Mdn1 OS=Mus musculus Mdn1 PE=1 SV=1	Mdn1	A2ANY6	5.72	5589	629.9	7	7	0	0	0	0	0			0.21	1	1	5.80665e+06	1		LSSSPGEQASDR	6.64371																				EAQLPVIENK;GTSSTTITGK;GTVSVTVSGK;HSIFTPQTNPR;LSRPATITDK;STELCAGQLAGGVDSCQGDSGGPLVCFEK;TPENFPCK;VILGAHEEYIR
DNA topoisomerase 2-alpha OS=Mus musculus Top2a PE=1 SV=2	Top2a	Q01320	8.6	1528	172.7	4	4	0	0	0	0	0			1.24	1	1	3.0321e+06	1		SENVEGTPAEDGAEPGSLR	6.64371																				APILIATDVASR;GDGPICLVLAPTR;GTAYTFFTPGNLK;GVEICIATPGR;LIDFLESGK;SSQSSSQQFSGIGR;STCIYGGAPK;VLEEANQAINPK
Procollagen-proline, 2-oxoglutarate 4-dioxygenase (Proline 4-hydroxylase), alpha II polypeptide, isoform CRA_f OS=Mus musculus P4ha2 PE=1 SV=1	P4ha2	Q5SX75	5.9	537	61	4	4	0	0	0	0	0			1.86	1	1	13565950	1		LLSLDPSHER	6.64371																				ASLNGADIYSGCCTLK;FSTPEQAAK;ISRPGDSDDSR;LCFSTAQHAS;TENAGDQHGGGGGGGSGAAGGGGGENYDDPHK;TPASPVVHIR;YYGGGNEGGR
Calnexin OS=Mus musculus Canx PE=1 SV=1	Canx	P35564	4.64	591	67.2	4	4	0	0	0	0	0			2.71	1	1	6.90337e+07	1		APVPTGEVYFADSFDR	6.64371																				AAVAGEDGR;GFAFVQYVNER;KSDVEAIFSK;MIAGQVLDINLAAEPK;SEEEQSSASVK;VDSLLESLEK;VFIGNLNTLVVK
AT-rich interactive domain-containing protein 1A OS=Mus musculus Arid1a PE=1 SV=1	Arid1a	E9QAQ7	6.71	2287	242.5	3	3	0	0	0	0	0			0.83	1	1	7.87394e+06	1		ELATNLNVGTSSSAASSLK	6.64371																				ALVSSVR;APQVSTPTLVEAAR;DTCFSTEGPNLVTR;ECCHGDLLECADDR;LSQTFPNADFAEITK;LVQEVTDFAK;TCVADESAANCDK;TPVSEHVTK;TVMDDFAQFLDTCCK
Large subunit GTPase 1 homolog OS=Mus musculus Lsg1 PE=2 SV=2	Lsg1	Q3UM18	6.51	644	73.1	3	3	0	0	0	0	0			1.71	1	1	8.29482e+06	1		SDIVVQIVDAR	6.64371																				EDAANNYAR;IHFPLATYAPVISAEK;LISQIVSSITASLR;NLDIERPTYTNLNR;QLFHPEQLITGK;TIGGGDDSFTTFFCETGAGK;VGINYQPPTVVPGGDLAK
DNA polymerase delta subunit 2 OS=Mus musculus Pold2 PE=2 SV=2	Pold2	O35654	5.78	469	51.3	3	3	0	0	0	0	0			2.99	1	1	8.05535e+06	1		VPVATYTNSSQPFR	6.64371																				APKPEPVPEPK;DSSVQEATSTSDILK;ESPSPAPKPR;ETESEAEDDNLDDLER;KETESEAEDDNLDDLER;KVELSESEEDK;SVSGSPEPAAK
Hsc70-interacting protein OS=Mus musculus St13 PE=1 SV=1	St13	Q99L47	5.26	371	41.6	3	3	0	0	0	0	0			3.5	1	1	6.05829e+07	1		AIEINPDSAQPYK	6.64371																				DGVFLYFEDNAGVIVNNK;GSAITGPVAK;ISLGLPVGAVINCADNTGAK;KVHPAVVIR;NLYIISVK;VHPAVVIR
Zinc finger CCCH domain-containing protein 15 OS=Mus musculus Zc3h15 PE=1 SV=2	Zc3h15	Q3TIV5	5.3	426	48.3	3	3	0	0	0	0	0			3.99	1	1	1.78186e+07	1		ELQELNELFKPVVAAQK	6.64371																				AAVELEEPEDAR;ALEHVPNSVR;AVIGIGIEEEDRK;DANDPVDDR;EAYNQGLK;ESLEALLQR;FELQHGTEEQQEEVR;IQQQFSDLK;LSQVSDSVSGQTVVDPK;LTPVPDSFFAK
Annexin A6 OS=Mus musculus Anxa6 PE=1 SV=3	Anxa6	P14824	5.5	673	75.8	3	3	0	0	0	0	0			2.38	1	1	1.57102e+07	1		GIGTDEATIIDIVTHR	6.64371																				AAIAQALAGEVSVVPPSR;DSSQILSASFDQTIR;EAYPDGSSK;EGGDFVCCALSPR;GVTCLSFSK;NPEHFVVCNR;SLGSTAGTDITVNSVILLPK;TTECSNTFK
Rac GTPase-activating protein 1 OS=Mus musculus Racgap1 PE=2 SV=1	Racgap1	Q9WVM1	8.51	628	70.1	3	3	0	0	0	0	0			1.59	1	1	2.71919e+07	1		TPLSSSLSQR	6.64371																				EDNNLSLQEK;EEIQSSISGVTAAYNR;EEVQAGVDAANSAAQQYQR;EEYLLLR;FALGISAINEAVDSGDVGR;FLSAIVSSVDK;LFQTALQEEIK;LGNFFSPK;LQQTYSALNSK;TEVSLTLTNK;TLQALQIPAAK;VAADTFTALK;VDQIQEIVTGNPTVIK
Ubiquitin-conjugating enzyme E2 S OS=Mus musculus Ube2s PE=2 SV=1	Ube2s	Q921J4	7.91	223	24.2	2	2	0	0	0	0	0			6.28	1	1	1.28739e+07	1		EVTTLTADPPDGIK	6.64371																				APQVYILPPPAEQLSR;KLEPSGPISTINPCPPCK;LEPSGPISTINPCPPCK
Exocyst complex component 7 OS=Mus musculus Exoc7 PE=1 SV=2	Exoc7	O35250	6.98	697	79.9	2	2	0	0	0	0	0			1.72	1	1	1.5041e+07	1		SELIQLVAVTQK	6.64371																				GGPSAGDVEAIK;GLLQSGQIPGR;NAIANASTLAEVER;TFNPGAGLPTDK
Dihydrolipoyl dehydrogenase, mitochondrial OS=Mus musculus Dld PE=1 SV=2	Dld	O08749	7.9	509	54.2	2	1	0	0	0	0	0			2.16	1	1	9.65717e+07	1		ADGSTQVIDTK	6.64371																				DELTLEGIK;ELAVQIQK;LDYGQHVVAGTPGR
Kidney mitochondrial carrier protein 1 OS=Mus musculus Slc25a30 PE=1 SV=1	Slc25a30	Q9CR58	9.38	291	32.3	2	2	0	0	0	0	0			4.47	1	1	0	1		LQIQGQTNDANFR	6.64371																				ALTVPELTQQMFDAK;FPGQLNADLR;FPGQLNADLRK;ISVYYNESSSK;LAVNMVPFPR
PERQ amino acid-rich with GYF domain-containing protein 2 OS=Mus musculus Gigyf2 PE=1 SV=2	Gigyf2	Q6Y7W8	5.57	1291	149.1	2	2	0	0	0	0	0			1.01	1	1	2.5162e+06	1		ALQQQQQQQQQQK	6.64371																				EGRPSGEAFVELESEDEVK;HTGPNSPDTANDGFVR;IQNGAQGIR;STGEAFVQFASQEIAEK;VHIEIGPDGR
Transmembrane and coiled-coil domain-containing protein 1 (Fragment) OS=Mus musculus Tmco1 PE=4 SV=1	Tmco1	A0A0A6YVS2	10.01	200	22.4	2	2	0	0	0	0	0			7.5	1	1	5678468	1		LPFTPLSYIQGLSHR	6.64371																				DAGQISGLNVLR;EQQIVIQSSGGLSK;NAVITVPAYFNDSQR;NTTIPTK;QAASSLQQASLK;QAVTNPNNTFYATK;SQVFSTAADGQTQVEIK;STNGDTFLGGEDFDQALLR;TTPSVVAFTADGER;VINEPTAAALAYGLDK;VQQTVQDLFGR
Isoform 2 of Acetyl-CoA carboxylase 1 OS=Mus musculus Acaca	Acaca	Q5SWU9-2	6.51	2383	269.8	2	2	0	0	0	0	0			0.29	1	1	0	1		LPELLLK	6.64371																				CPFTGNVSIR;DVQIGDIVTVGECRPLSK;DYLHYIR;EAIEGTYIDK;KCPFTGNVSIR;QPTIFQNK
Cytosol aminopeptidase OS=Mus musculus Lap3 PE=1 SV=3	Lap3	Q9CPY7	7.72	519	56.1	2	2	0	0	0	0	0			2.12	1	1	7.86597e+06	1		LFEASVETGDR	6.64371																				ILEENNR;ILEENNRK;LAEEQLR;LIEEETAR;QAELAAQK;QQELEEK;RVEEELEKR
Translation initiation factor IF-2, mitochondrial OS=Mus musculus Mtif2 PE=1 SV=2	Mtif2	Q91YJ5	7.24	727	81.2	2	2	0	0	0	0	0			1.38	1	1	6.11967e+06	1		GPVTTAIIQR	6.64371																				AAECNIVVTQPR;DFVNYLVR;DVVLAYPEVR;ELDALDANDELTPLGR;GISHVIVDEIHER;LAAQSCALSLVR;LAHFEPSQR;LGGIGQFLAK;YTQVGPDHNR
Protein PRRC2A OS=Mus musculus Prrc2a PE=1 SV=1	Prrc2a	Q7TSC1	9.39	2158	229.1	2	2	0	0	0	0	0			0.37	1	1	14919596	1		HGLQSLGK	6.64371																				LNQPPEDGISSVK;TPCNAGTFSQPEK;VAVEYLDPSPEVQK;VYTLSVSGDR
YTH domain-containing family protein 2 OS=Mus musculus Ythdf2 PE=2 SV=1	Ythdf2	Q91YT7	8.79	579	62.2	1	1	0	0	0	0	0			2.07	1	1	9.10557e+06	1		LGSTEVASSVPK	6.64371																				DSKLPVAQSQK;KPVQSGPLK;LPVAQSQK;SLEDALNR;STSETTALAK;TECPNTNEGK;YSTSSSSGLTAGK
Inorganic pyrophosphatase OS=Mus musculus Ppa1 PE=1 SV=1	Ppa1	Q9D819	5.6	289	32.6	1	1	0	0	0	0	0			5.19	1	1	15897773	1		VIAINVDDPDAANYK	6.64371																				AENGLSTEPSSAAAAQEPDDSSAGQAEPVPR;EPPQGCSTPASEEPSVK;FAEDSAEAAVSVPESR;SYSSASLASAR;VAPVAPCENK
Protein NipSnap homolog 2 OS=Mus musculus Gbas PE=2 SV=1	Gbas	O55126	9.26	281	32.9	1	1	0	0	0	0	0			3.2	1	1	3.98428e+07	1		ENQEFVNFR	6.64371																				AQELHTLEVTGQETVAQIK;FVNVVPTFGK;FVNVVPTFGKK;RFVNVVPTFGK
Protein CMSS1 OS=Mus musculus Cmss1 PE=2 SV=1	Cmss1	Q9CZT6	8.46	276	31.6	1	1	0	0	0	0	0			4.71	1	1	1.57405e+07	1		TQQPTECFLTQTK	6.64371																				EVATNSELVQSGK;GQVGGDVNVEMDAAPGVDLSR;LAADDFR;VLDELTLAR;VTMQNLNDR
RRP15-like protein OS=Mus musculus Rrp15 PE=1 SV=2	Rrp15	Q9CYX7	8.76	281	31	1	1	0	0	0	0	0			3.91	1	1	3.8896e+07	1		GVVQLFNAVQK	6.64371																				AEGFVDALHR;AGGGSIEVSVPR;AVITEEFKVPDK;IINELILTAQER;IQIASESSGIPERPCVLTGTPESIEQAK
RING1 and YY1-binding protein OS=Mus musculus Rybp PE=1 SV=1	Rybp	Q8CCI5	9.63	228	24.8	1	1	0	0	0	0	0			13.16	1	1	1.1361e+06	1		SSSTSSSTVTSSAGSEQQNQSSSGSESTDK	6.64371																				IFNNGADLSGITEENAPLK;LAQIHFPR;LSISGEYNLK;TLMSPLGITR
Synaptosomal-associated protein 47 OS=Mus musculus Snap47 PE=1 SV=1	Snap47	Q8R570	5.76	413	46.5	1	1	0	0	0	0	0			3.87	1	1	0	1		ELPTGGQEGEQLQLQK	6.64371																				AVVVNAAQLASYSQSK;GIYTGLSAGLLR;LTGADGTPPGFLLK;NVFNALVR
Guanine nucleotide-binding protein-like 3 OS=Mus musculus Gnl3 PE=1 SV=2	Gnl3	Q8CI11	9.11	538	60.7	1	1	0	0	0	0	0			2.6	1	1	1.80464e+07	1		NAEISDVAPVEETR	6.64371																				AEFTSPPSLFK;ANENSNIQVLSDR;DLDENEVERPEEENASANPPSGIEEEAAENGVAKPK;EAALPSTK;EAGSEPVPEQESTEAAPAE;ITVQQGR;NSTSSQSQTSTASR;RLPGAIDVIGQTITISR;TGAPQYGSYGTAPVNLNIK;VYGNTGTK
Actin-related protein 2 OS=Mus musculus Actr2 PE=1 SV=1	Actr2	P61161	6.74	394	44.7	1	1	0	0	0	0	0			3.3	1	1	2.69206e+07	1		LCYVGYNIEQEQK	6.64371																				GAPPSSNIEDFHGLLPK;GNLGAGNGNLQGPR;GPLPLSSQHR;GPSLNPVLDYDHGSR;IEELDQENEAALENGIK;LCSLFYTNEEVAK;SFQQSSLGR;SQESGYYDR
Chromodomain-helicase-DNA-binding protein 5 OS=Mus musculus Chd5 PE=4 SV=1	Chd5	E9PYL1	6.1	1952	222.5	1	1	0	0	0	0	0			0.61	1	1	1.67056e+07	1		ENEFSFEDNAIR	6.64371																				IAVHCTVR;KLCLNICVGESGDR;LCLNICVGESGDR;VLEQLTGQTPVFSK;YDGIILPGK
Ribosome-binding protein 1 OS=Mus musculus Rrbp1 PE=1 SV=2	Rrbp1	Q99PL5	9.33	1605	172.8	9	9	0	0	0	0	0			3.18	3	3	2.81847e+07	5		DALNQATSQVESK;SIEALLEAGQAQDTQASHAEANQQQTR;TEATLEAEQTR	6.64371																				AEFTSPPSLFK;ANENSNIQVLSDR;DLDENEVERPEEENASANPPSGIEEEAAENGVAKPK;EAALPSTK;EAGSEPVPEQESTEAAPAE;NSTSSQSQTSTASR;RLPGAIDVIGQTITISR;TGAPQYGSYGTAPVNLNIK;VYGNTGTK
Flap endonuclease 1 OS=Mus musculus Fen1 PE=2 SV=1	Fen1	Q91Z50	8.34	380	42.6	2	2	0	0	0	0	0			2.89	1	1	3.65646e+07	2		KLPIQEFHLSR	6.64371																				ASVSDLSPR;DSRPSQAAGDNQGDEAK;EESAASGGAAYSK;EESTSGFDK;FSGEEGEIEDDESGTENR;GGFSDADVK;SIFQHIQSAQSQR;SPLQSVVVR;SPPATGSAYGSSQK
Cytochrome c1, heme protein, mitochondrial OS=Mus musculus Cyc1 PE=1 SV=1	Cyc1	Q9D0M3	9.16	325	35.3	2	2	0	0	0	0	0			3.69	1	1	5.11968e+07	4		GLLSSLDHTSIR	6.64371																				AHLGTALK;ANPFGGASHAK;GHAVGDIPGVR;KGHAVGDIPGVR;VANVSLLALYK
Eukaryotic translation initiation factor 5A-1 OS=Mus musculus Eif5a PE=1 SV=2	Eif5a	P63242	5.24	154	16.8	2	2	0	0	0	0	0			7.79	1	1	189013609	4		VHLVGIDIFTGK	6.64371																				EGSGLGR;ESAAADAGFALFEK;GLPITITESDIR;GLVAAYSGDSDNEEELVER;GSAYGLSGADSYK;QFDAGTVNYEQPTK;QQLLPELVR;TIGVDFAK;YGIPEPPEPK
Importin subunit beta-1 OS=Mus musculus Kpnb1 PE=1 SV=2	Kpnb1	P70168	4.78	876	97.1	5	5	0	0	0	0	0			3.08	2	2	6.08113e+07	3		ESCLEAYTGIVQGLK;VLANPGNSQVAR	6.64371																				DISEVIALGVPNPR;GLQTVHINENFAK;LAEALYIADR;SLQTSLVSSR;TSNEVQYDQR;YTPSQQGVAFNSGAK
Uncharacterized protein C7orf50 homolog OS=Mus musculus PE=1 SV=3	NOGENE	Q9CXL3	9.39	195	22.2	3	3	0	0	0	0	0			7.69	1	1	12551654	2		LDEAEPEDSGGSPGK	6.64371																				AALQELLSK;LITPAVVSER;LNNLVLFDK
Nucleosome assembly protein 1-like 1 OS=Mus musculus Nap1l1 PE=1 SV=1	Nap1l1	E9PW66	4.48	418	48.5	4	3	0	0	0	0	0			9.09	3	2	1.62138e+08	4		FYEEVHDLER;LDGLVDTPTGYIESLPK;YAVLYQPLFDK	6.64371																				GSEQERPPEAVSK;GYPDETNSESRPPQQSCVLQR;HLLNQAVGEEAAPK;RAAALEAHLDVTK
Exportin-1 OS=Mus musculus Xpo1 PE=1 SV=1	Xpo1	Q6P5F9	6.07	1071	123	4	4	0	0	0	0	0			3.45	3	3	2.19615e+07	3		AVGHPFVIQLGR;FLVTVIK;LLSEEVFDFSSGQITQVK	6.64371																				ADFQYQESNLR;ETVEQLQAK;SEFQQESK;SSAAIQNETPK;YPFEELSQGQQLCK
Crmp1 protein OS=Mus musculus Crmp1 PE=1 SV=1	Crmp1	Q6P1J1	6.81	686	74.2	5	3	0	0	0	0	0			3.06	1	1	1.28976e+07	2		GLGAVILVHAENGDLIAQEQK	6.64371																				ALEAELAALR;EYQDLLNVK;FANLNEQAAR;VGEGFEETLGEAVISTK;VGELFQR
Catenin delta-1 OS=Mus musculus Ctnnd1 PE=1 SV=1	Ctnnd1	E9Q8Z8	6.23	967	108.1	4	4	0	0	0	0	0			2.9	2	2	2.01581e+07	2		ALSAIAELLTSEHER;GIPILVGLLDHPK	6.64371																				YIGTGHADTTK;YTIHSQLEHLQSK
Protein AATF OS=Mus musculus Aatf PE=1 SV=1	Aatf	Q9JKX4	4.93	526	59.4	2	2	0	0	0	0	0			8.37	2	2	1.36652e+07	2		LAPVSLLDTDK;VLGKPEPVPEPVAETLPGEPETLPQGPANAHLR	6.64371																				IINEPTAAAIAYGLDK;NQVAMNPQNTVFDAK;TTPSYVAFTDTER;VEIIANDQGNR
39S ribosomal protein L48, mitochondrial OS=Mus musculus Mrpl48 PE=1 SV=1	Mrpl48	E9QPQ8	9.52	211	24	1	1	0	0	0	0	0			5.21	1	1	18884593	2		ARPELEELLAK	6.64371																				ALQLEEER;EAQDDLVK;FVIKPIDK;IALLEEAR;QLLTLSNELSQAR;SQEQLAAELAEYTAK;VSAQEVR;VTTMDAELEFAIQPNTTGK
Mothers against decapentaplegic homolog 1 OS=Mus musculus Smad1 PE=1 SV=2	Smad1	P70340	7.31	465	52.1	3	2	0	0	0	0	0			5.16	1	1	25147206	1		VGEAFHASSTSVLVDGFTDPSNNK	6.64371																				ACQSIYPLHDVFVR;ADGYEPPVQESV;EVQTNDLK;LFCVGFTK;LIPDSIGK;LITEDVQGK;TSYAQHQQVR;TTDGYLLR
Cellular tumor antigen p53 OS=Mus musculus Trp53 PE=2 SV=1	Trp53	Q549C9	7.23	390	43.4	2	2	0	0	0	0	0			2.31	1	1	5.57352e+06	1		ELNEALELK	6.64371																				CTGGEVGATSALAPK;EILGTAQSVGCNVDGR;HPHDIIDDINSGAVECPAS;HSGNITFDEIVNIAR;IGPLGLSPK;QAQIEVVPSASALIIK
Uncharacterized protein OS=Mus musculus Gm9923 PE=4 SV=1	Gm9923	J3KMK0	5.71	612	67.4	5	4	0	0	0	0	0			7.19	3	2	1.53589e+07	4		ELALAHLIHDTPR;ESPSLAELFEEHR;ESSNSLLNHQLSEIDQAR	6.64371																				AAECNIVVTQPR;DFVNYLVR;DVVLAYPEVR;ELDALDANDELTPLGR;GISHVIVDEIHER;LAAQSCALSLVR;LAHFEPSQR;LGGIGQFLAK;YTQVGPDHNR
S-adenosylmethionine synthase isoform type-2 OS=Mus musculus Mat2a PE=2 SV=2	Mat2a	Q3THS6	6.48	395	43.7	4	4	0	0	0	0	0			9.11	2	2	3.64353e+07	3		FVIGGPQGDAGLTGR;ICDQISDAVLDAHLQQDPDAK	6.64371																				DAVTYTEHAK;DNIQGITKPAIR;ISGLIYEETR;VFLENVIR
Uncharacterized protein C17orf62 homolog OS=Mus musculus PE=2 SV=2	NOGENE	Q3TYS2	8.59	187	20.9	2	2	0	0	0	0	0			5.35	1	1	2.56864e+07	3		LITSFLELHR	6.64371																				ILDSVGIEADDDRLNK;LASVPAGGAVAVSAAPGSAAPAAGSAPAAAEEK;NIEDVIAQGVGK;VISELNGK
Ankyrin-3 (Fragment) OS=Mus musculus Ank3 PE=4 SV=1	Ank3	S4R2K9	7.94	2622	284.5	6	5	0	0	0	0	0			1.18	2	2	12878678	2		SGSLSSSPSNTPSASPLK;TLEQQENFEEVAR	6.64371																				ALAAGGYDVEK;ATGPPVSELITK;GGVSLPALK;GGVSLPALKK;GTGASGSFK;KATGPPVSELITK
Ankyrin-3 (Fragment) OS=Mus musculus Ank3 PE=4 SV=1	Ank3	A0A087WNU5	5.77	2871	315.3	5	4	0	0	0	0	0			1.08	2	2	12878678	2		SGSLSSSPSNTPSASPLK;TLEQQENFEEVAR	6.64371																				IEDNNTLVFIVDVK;KLYDIDVAK;LAPDYDALDVANK;LYDIDVAK;VNTLIRPDGEK
Isoform 3 of NSFL1 cofactor p47 OS=Mus musculus Nsfl1c	Nsfl1c	Q9CZ44-3	5.2	372	40.9	4	4	0	0	0	0	0			9.41	2	2	0	2		ASSSILINEAEPTTNIQIR;LGAAPEEESAYVAGER	6.64371																				EQIVPKPEEEVAQK;EQIVPKPEEEVAQKK;GLDVDSLVIEHIQVNK;NAESNAELK;YNGGVGR;YSLDPENPTK
Protein disulfide-isomerase A5 OS=Mus musculus Pdia5 PE=2 SV=1	Pdia5	Q921X9	7.5	517	59.2	3	3	0	0	0	0	0			5.8	2	2	8.95795e+06	2		NGEQQAVPALR;NNVLVLYSESEVAAESHLK	6.64371																				DVNQQEFVR;IAGQVAAANK;NGVRPSHFSR;RVLQALEGLK;VLQALEGLK
Gpsn2 protein OS=Mus musculus Tecr PE=1 SV=1	Tecr	Q52L67	9.39	362	41.9	2	2	0	0	0	0	0			5.8	2	2	1.27539e+07	2		LLETLFVHR;LPVGTTATLYFR	6.64371																				AAVPSGASTGIYEALELR;DATNVGDEGGFAPNILENK;FTASAGIQVVGDDLTVTNPK;GNPTVEVDLYTAK;IGAEVYHNLK;VNQIGSVTESIQACK;YITPDQLADLYK
p21-activated protein kinase-interacting protein 1 OS=Mus musculus Pak1ip1 PE=2 SV=2	Pak1ip1	Q9DCE5	8.47	382	42.1	2	2	0	0	0	0	0			4.45	1	1	0	2		ESGDTVQEETSEPNSEK	6.64371																				ENDENCGPTTTVFVGNISEK;LGASNSPGQPNSVK;LLAEGHPDPDAELQR;LLHDLQIGEK
Apolipoprotein O OS=Mus musculus Apoo PE=2 SV=1	Apoo	Q9DCZ4	8.92	212	24.1	2	2	0	0	0	0	0			12.26	2	2	1.62014e+07	2		IDELSLYSVPEGQSK;TQLEENISQLR	6.64371																				FASFIDK;LLEGEECR;NKYEDEINKR;SLDLDSIIAEVK;YEELQQTAGR
DIS3-like exonuclease 1 OS=Mus musculus Dis3l PE=2 SV=2	Dis3l	Q8C0S1	6.81	1053	120.2	2	2	0	0	0	0	0			2.56	2	2	2.51172e+07	2		DSGLVSDILIHGSK;ISTQQAEALQDFR	6.64371																				SLNNQFASFIDK
Oligosaccharyltransferase complex subunit OSTC OS=Mus musculus Ostc PE=2 SV=1	Ostc	Q78XF5	9.13	149	16.8	1	1	0	0	0	0	0			8.05	1	1	4.7047e+07	2		VPFLVLECPNLK	6.64371																				DDLQGTQSETEAK;IEALQADNDFTNER;QAAAEAVSER;SSNGTFINSQR
Isoform 2 of Ubiquitin carboxyl-terminal hydrolase 10 OS=Mus musculus Usp10	Usp10	P52479-2	5.17	793	87	1	1	0	0	0	0	0			1.26	1	1	1.41325e+07	2		LPPVLVLHLK	6.64371																				AEGTVFTEEDFQK;AVPGQVQASGTPAK;AVPGQVQASGTPAKR;GLELLAASEAPR;SALAEYQK;STVPESVTQQILQQNQGR
Peptidyl-prolyl cis-trans isomerase FKBP4 OS=Mus musculus Fkbp4 PE=1 SV=5	Fkbp4	P30416	5.72	458	51.5	6	6	0	0	0	0	0			2.84	1	1	1.49687e+07	1		LQAFSAAIESCNK	6.64371																				AVLVDLEPGTMDSIR;FPGQLNADLR;FPGQLNADLRK;LAVNMVPFPR
Guanine nucleotide-binding protein G(i) subunit alpha-2 OS=Mus musculus Gnai2 PE=1 SV=5	Gnai2	P08752	5.45	355	40.5	5	5	0	0	0	0	0			3.1	1	1	5.02383e+07	1		ILLLGAGESGK	6.64371																				DFIIQTGDPTGTGR;EQDKPANLVLK;IGADEEIDDFK;IHVDFSQSVAK;LNPVTTDEDLEIIFSR;NPNQDIYR;SAEEVEEIK;SAEEVEEIKAEK;YDLILDEQGEDSK
Serine/threonine-protein phosphatase 2A 65 kDa regulatory subunit A beta isoform OS=Mus musculus Ppp2r1b PE=4 SV=1	Ppp2r1b	G3UWS4	5.19	694	76	3	3	0	0	0	0	0			1.87	1	1	8.8364e+06	1		KLSTIALALGVER	6.64371																				DPQELVASFSER;GTTTNATATSTSTASTAVADAQK;IEFVTGTK;KGTTTNATATSTSTASTAVADAQK;LIQFCAIDELGTNYPK;TTVISAVGTIVK
Replication protein A 70 kDa DNA-binding subunit OS=Mus musculus Rpa1 PE=1 SV=2	Rpa1	Q5SWN2	8.18	644	71.4	3	3	0	0	0	0	0			1.55	1	1	1.48192e+07	1		ATAFNEQVDK	6.64371																				AGELTEDEVER;IAFAITAIK;KADIDLTK;KADIDLTKR;RAGELTEDEVER;VITIMQNPR;VLNTNIDGR;YSQVLANGLDNK
Ankyrin repeat domain-containing protein 17 OS=Mus musculus Ankrd17 PE=1 SV=2	Ankrd17	Q99NH0	6.52	2603	274	2	2	0	0	0	0	0			0.58	1	1	4.38297e+06	1		SLAEACSEGDVNAVR	6.64371																				ASYGVSK;DIDIHEVR;DLPEHAVLK;GYFEYIEENK;NFILDQTNVSAAAQR;NGQDLGVAFK;SSGPTSLFAVTVAPPGAR;TCNCETEDYGEK
Protein transport protein Sec23A OS=Mus musculus Sec23a PE=1 SV=2	Sec23a	Q01405	7.08	765	86.1	2	2	0	0	0	0	0			2.22	1	1	1.70254e+07	1		HLLQAPVDDAQEILHSR	6.64371																				AGLEHLPPAEQAK;AVEPSEVQHVTAASGPASAAAEPPSTGK;EEDQATLVEQVK;EIDPDSIPTAIK;EIEAIESDSFVQQTFR;LQLVLEAAAK
CDGSH iron-sulfur domain-containing protein 3, mitochondrial OS=Mus musculus Cisd3 PE=1 SV=1	Cisd3	B1AR13	9.79	137	15.7	2	2	0	0	0	0	0			9.49	1	1	52790139	1		NQPFCDGSHFFQR	6.64371																				DNCCILDER;IDGSLDFK;TSTADYAMFR;VAQLEAQCQEPCK;VGPESDK;YEALLLTHETSIR;YLQEIYNSNNQK
Malonyl-CoA-acyl carrier protein transacylase, mitochondrial OS=Mus musculus Mcat PE=1 SV=3	Mcat	Q8R3F5	8.1	381	41.9	2	2	0	0	0	0	0			3.41	1	1	0	1		VISGHLEALQFLR	6.64371																				FSNQETCVEIGESVR;IFSGSSHQDLSQK;INNACFEAVVVTNTIPQEDK;KFSNQETCVEIGESVR;LGIEIGK;LNVDFALIHK;NCTIVSPDAGGAK
E3 ubiquitin-protein ligase TRIM23 OS=Mus musculus Trim23 PE=2 SV=1	Trim23	Q8BGX0	6.46	574	63.9	2	2	0	0	0	0	0			1.74	1	1	2.05542e+07	1		DALLLIFANK	6.64371																				ESTGAQVQVAGDMLPNSTER;EVGSIIGK;IANPVEGSTDR;IITLAGPTNAIFK;INISEGNCPER;LVVPASQCGSLIGK
DNA ligase 1 OS=Mus musculus Lig1 PE=1 SV=1	Lig1	Q3U4X8	7.09	932	104	1	1	0	0	0	0	0			1.29	1	1	1.87562e+07	1		IIPVLLEHGLER	6.64371																				GYAFVQYANER;IQTSNVTNK;KGDSSSGGGGGSSGGGGSSNVGGGSSGGSGSCSSSSR;KSDVETIFSK;LEQIAEEQK;LPAPQEDTASEAGTPQGEVQTR;SNIDALLGR;STAVTTGSAK
Serine/threonine-protein kinase MARK2 OS=Mus musculus Mark2 PE=1 SV=2	Mark2	E9QMP6	9.67	776	86.3	1	1	0	0	0	0	0			2.19	1	1	1.06191e+07	1		TTPAPSTNSVLSTSTNR	6.64371																				AGVNTVTTLVENK;AGVNTVTTLVENKK;KVAPAPAVVK;NFGIGQDIQPK;TCTTVAFTQVNSEDK;VPPAINQFTQALDR;VVNPLFEK
Protein arginine N-methyltransferase 5 OS=Mus musculus Prmt5 PE=1 SV=3	Prmt5	Q8CIG8	6.42	637	72.6	1	1	0	0	0	0	0			2.04	1	1	31824985	1		AAILPTSIFLTNK	6.64371																				GTVLLSGPR;TAVVVGTVTDDVR;TNRPPLSLSR;TNSTFNQVVLK
Pleiotropic regulator 1 OS=Mus musculus Plrg1 PE=2 SV=1	Plrg1	Q922V4	9.17	513	56.9	1	1	0	0	0	0	0			1.75	1	1	3.09848e+07	1		HSVHTLVFR	6.64371																				HGGTIPVVPTAEFQDR;IIAEGANGPTTPEADK;NYTDNELEK;TAAYVNAIEK;VYEGSILEADCDILIPAASEK
Calmodulin-binding transcription activator 1 OS=Mus musculus Camta1 PE=2 SV=1	Camta1	A2A891	7.77	1682	184.2	1	1	0	0	0	0	0			0.48	1	1	325255211	1		KLLECLPK	6.64371																				ADTSSQGALVFLSK;GADNDGSGSESGYTTPK;SLSSDEATNPISR;TVQNSSVSPSSSSSSSSTGETQTQSSSR;VLNGNQQVVETSLK
Serine/threonine-protein kinase 19 OS=Mus musculus Stk19 PE=2 SV=2	Stk19	Q9JHN8	9.6	254	28.1	1	1	0	0	0	0	0			3.94	1	1	0	1		ELALSELLGR	6.64371																				DTNGSQFFITTVK;TVDNFVALATGEK;VYFDLQIGDESVGR
Dimethyladenosine transferase 1, mitochondrial OS=Mus musculus Tfb1m PE=1 SV=1	Tfb1m	Q8JZM0	9.47	345	38.9	1	1	0	0	0	0	0			4.35	1	1	2.00537e+07	1		VDVGVVHLTPLIEPK	6.64371																				FDDCTDPLATR;LIVASATLDAEK;SNLAPVILQLK;TAIECLVVVPVSQASANQR;VSSEGDPDPVLR
WD repeat-containing protein 61 OS=Mus musculus Wdr61 PE=2 SV=1	Wdr61	Q9ERF3	5.36	305	33.8	1	1	0	0	0	0	0			5.25	1	1	10406876	1		ENIETVVTGSLDDLVK	6.64371																				AAPTSAPPSK;DYEETELISTTANYR;GLDFALLQK
40S ribosomal protein S21 OS=Mus musculus Rps21 PE=2 SV=1	Rps21	Q9CQR2	8.51	83	9.1	1	1	0	0	0	0	0			10.84	1	1	38668064	1		TYGICGAIR	6.64371																				AGLPGFYDPCVGEEK;ENTASDILQK
S-methyl-5'-thioadenosine phosphorylase OS=Mus musculus Mtap PE=1 SV=1	Mtap	Q9CQ65	7.14	283	31	1	1	0	0	0	0	0			6.36	1	1	1.61892e+07	1		IGIIGGTGLDDPEILEGR	6.64371																				AAVPTPAK;EALNSCNK;ESFEGSVR;ETLEEVFEK;FGYVDFESAEDLEK;GFGFVDFNSEEDAK;GLSEDTTEETLK;LELQGSNSR;NDLAVVDVR;NLSFNITEDELK;QGAEIDGR;SVSLYYTGEK
Phosphatidylglycerophosphatase and protein-tyrosine phosphatase 1 OS=Mus musculus Ptpmt1 PE=1 SV=1	Ptpmt1	Q66GT5	9.72	193	21.9	1	1	0	0	0	0	0			6.74	1	1	3.97976e+07	1		IDHTVLLGALPLK	6.64371																				AADPPAENSSAPEAEQGGAE;EDVFVHQTAIK;ENQGDETQGQQPPQR;GAEAANVTGPGGVPVQGSK;NEGSESAPEGQAQQR;NYQQNYQNSESGEK;SVGDGETVEFDVVEGEK
Death-associated protein kinase 1 OS=Mus musculus Dapk1 PE=1 SV=3	Dapk1	Q80YE7	6.89	1442	161.3	16	16	0	0	0	0	0			8.46	9	9	6.12845e+07	16		DGSAPIVVALCEASCNLDISNK;FGNDLHVSNK;HGNTPLHVACK;HPNVITLHEVYENK;IIDFGLAHK;LFVLDAGASGSK;SLVPVEEPIAFGGK;TLLGHGSFVDFQDR;TPLHLAANNGILDVVR	6.64371																				AFHNEAQVNPER;EQLAIAEFAR;IACLDFSLQK;ICDDELILIK;LGVQVVITDPEK;LLEVEHPAAK;SLLVIPNTLAVNAAQDSTDLVAK;SSFGPVGLDK;TSASIILR;VLCELADLQDK
Isoform 2 of Nestin OS=Mus musculus Nes	Nes	Q6P5H2-2	4.34	1820	201.6	13	13	0	0	0	0	0			9.07	11	11	3.94759e+07	13		ADDELAALR;AGLELEQEVVGLEDPR;AHLNAQAACTPR;DNLAEELESVAGR;ENQEPLRFEEAEDQVLER;RPPAPAHASPIR;SLEDESQETFGSLEK;SLEVEEEEQR;SPEEEDQQAFR;SSEEQNLESLITFK;TLEEQNQLLSAELGGLR	6.64371																				AGAIAPCEVTVPAQNTGLGPEK;GHLENNPALEK;GNVGFVFTK;GTIEILSDVQLIK;IIQLLDDYPK
Cytospin-A OS=Mus musculus Specc1l PE=1 SV=1	Specc1l	Q2KN98	5.76	1118	124.4	11	11	0	0	0	0	0			9.39	7	7	5.06471e+07	10		AETLASSLQEDLAHTR;ETIFELEDEVEQHR;ETIIAHQPTDVESTLLQLQEQNTAIR;LHDNLIISDLENTVK;LNALGFSLEQR;SEAQEEIGDLK;SSTSSEPTPTVK	6.64371																				GYAFVQYANER;IQTSNVTNK;KGDSSSGGGGGSSGGGGSSNVGGGSSGGSGSCSSSSR;KSDVETIFSK;LEQIAEEQK;LPAPQEDTASEAGTPQGEVQTR;SNIDALLGR;STAVTTGSAK
Neurabin-2 OS=Mus musculus Ppp1r9b PE=1 SV=1	Ppp1r9b	Q6R891	4.92	817	89.5	12	11	0	0	0	0	0			12.24	8	8	1.38197e+08	9		AAGAPQVNSK;AQLEQSVEENK;ASSLNENVDHSALLK;ERPGEQSEVAQLIQQTLEQER;ETQAQYQALER;HAVTEAEIQQLK;ISELEGNLQTLR;LGTSVSER	6.64371																				AHYGGFTVQNEASK;ENENVINEYSSILEDQR;IRPFFPQQ;QDGSVDFGR;TPCTVSCNIPVVSGK
MCG122846 OS=Mus musculus Sipa1l3 PE=1 SV=1	Sipa1l3	G3X9J0	8.32	1776	194.9	12	11	0	0	0	0	0			5.8	7	6	1.98904e+07	8		DLAENCVSNTPIDSSGK;EVSPAPVVAGQNK;FNLISLTSK;LYSSGSCTPPGLVGGSR;NGLGQLGFHVK;TASAETPRPSQLSQCSPFQLSTSVPK;VINAENAAHK	6.64371																				CFFDIAINNQPAGR;ECNPPNSQPASYQR;ILSCGELIPK;TDAASKPFAEVR
Filamin-C OS=Mus musculus Flnc PE=1 SV=1	Flnc	D3Z576	5.99	2737	292.2	8	4	0	0	0	0	0			2.19	4	1	115671537	6		EAGAGGLSIAVEGPSK;GAGTGGLGLAIEGPSEAK;GAGTGGLGLTVEGPCEAK;IQQNTFTR	6.64371																				AAFTAFEEVQLPR;AQIEDSLR;LLEEEDSR;LQEEGSVEAR;SHLELPLEENLNR;TVEDAIAVLSVAEEADRHPER
Rho GTPase-activating protein 21 OS=Mus musculus Arhgap21 PE=1 SV=1	Arhgap21	B7ZCJ1	7.64	1955	216.8	8	8	0	0	0	0	0			3.68	4	4	6.19251e+06	6		AASQSAADYNQVVPTR;ACGAASACEVSK;GEGLEPQAESPSVLGTPISTHSPPSQQPEAR;SNTAVCVCNESVR	6.64371																				AVDSLVPIGR;GMSLNLEPDNVGVVVFGNDK;ILGADTSVDLEETGR;TGAIVDVPVGEELLGR;TSIAIDTIINQK;VLSIGDGIAR;VVDALGNAIDGK
Coronin-2B OS=Mus musculus Coro2b PE=2 SV=2	Coro2b	Q8BH44	8.27	480	54.9	4	4	0	0	0	0	0			7.29	3	3	7.81958e+07	6		EHCFDGIPITK;HGLDVSACEVFR;VCGHQGNVLDIK	6.64371																				HSGPNSADSANDGFVR;QSGEAFVELESEDDVK;VHIEIGPDGR
Protein Ppp1r9a OS=Mus musculus Ppp1r9a PE=1 SV=1	Ppp1r9a	H3BJD6	5.55	1292	144.3	13	12	0	0	0	0	0			4.64	5	5	2.8223e+07	5		DLTGGDLTSPDASASSCGR;ETQSQYQALEK;LESSVSER;SDAVPVPEVAQK;TVTDGGAAQR	6.64371																				AQQIQALQSNVR;EINLQDYEGHQK;GDFANANNFDNTYGQVSEDLR;GLIDEANQDFTNR;NSLFDFQR
Actin-related protein 2/3 complex subunit 4 OS=Mus musculus Arpc4 PE=1 SV=3	Arpc4	P59999	8.43	168	19.7	5	5	0	0	0	0	0			23.21	4	4	1.03933e+08	5		AENFFILR;ELLLQPVTISR;HNKPEVEVR;VLIEGSINSVR	6.64371																				DFTPAAQAAFQK;VNSDEVGGEALGR;VVAGVATALAHK;YFDSFGDLSSASAIMGNAK
Cysteine and glycine-rich protein 1 OS=Mus musculus Csrp1 PE=1 SV=3	Csrp1	P97315	8.57	193	20.6	7	7	0	0	0	0	0			16.58	2	2	7.12217e+07	4		GFGFGQGAGALVHSE;TVYFAEEVQCEGNSFHK	6.64371																				ASNYQSTTR;AYGTNYIETLR;LYLPVQNK;LYSEDELPAEFK;VQIHANCR
Src substrate cortactin OS=Mus musculus Cttn PE=1 SV=2	Cttn	Q60598	5.4	546	61.2	7	7	0	0	0	0	0			7.33	3	3	2.1288e+07	4		NASTFEEVVQVPSAYQK;SAVGHEYQSK;VDQSAVGFEYQGK	6.64371																				EYLGAICSCTCFGGQR;HALQSASAGSGSFTDVR;SSPVIIDASTAIDAPSNLR;TYLGNALVCTCYGGSR;YIVNVYQISEEGK
Nucleoside diphosphate kinase OS=Mus musculus Gm20390 PE=3 SV=1	Gm20390	E9PZF0	8.72	267	30.2	6	6	0	0	0	0	0			23.97	4	4	1.1571e+08	4		DRPFFTGLVK;GLVGEIIK;NIIHGSDSVESAEK;TFIAIKPDGVQR	6.64371																				LVILANNCPALR;SLESINSR;VCTLAIIDPGDSDIIR
Twinfilin-1 OS=Mus musculus Twf1 PE=1 SV=2	Twf1	Q91YR1	6.67	350	40.1	5	5	0	0	0	0	0			11.71	3	3	4.28562e+07	4		INEVQTDVSVDTK;SPLLEIVER;YLLSQSSPAPLTAAEEELR	6.64371																				ALEEANADLEVK;GQVGGDVNVEMDAAPGVDLSR;LAADDFR;VLDELTLAR
Isoform 2 of Phostensin OS=Mus musculus Ppp1r18	Ppp1r18	Q8BQ30-2	5.68	609	67.1	3	3	0	0	0	0	0			5.75	2	2	2.25462e+07	4		AQQNLCSGPSPLPPEHSGTEGSR;LVIGGAQESSSR	6.64371																				EVTSATNALR;GQAFVIFK
Coronin-1B OS=Mus musculus Coro1b PE=1 SV=1	Coro1b	Q9WUM3	5.78	484	53.9	3	3	0	0	0	0	0			6.82	2	2	3.71212e+07	4		AIFLADGK;SGASTATAVTDVPSGNLAGAGEAGK	6.64371																				EYLSEEVQAVHK;NPTIVNFPITNVDLR;SVLDFDFEK
Gelsolin OS=Mus musculus Gsn PE=1 SV=3	Gsn	P13020	6.18	780	85.9	7	7	0	0	0	0	0			5.13	3	3	4.68642e+07	3		EVQGFESSTFSGYFK;QTQVSVLPEGGETPLFK;TEALTSAK	6.64371																				DSQDTSAEQSDHDDEVASLASASGGFGSK;EAFQSVVLPAFEK;SLEPVAGQLSNSVATK
Taperin OS=Mus musculus Tprn PE=1 SV=1	Tprn	A2AI08	7.09	749	80	6	6	0	0	0	0	0			4.81	2	2	1.14905e+07	3		LAALSGGQGSGAAPDGPNER;LSQPAPPISPVPVAQR	6.64371																				AISSSAISK;ATPSENLVPSSAR;DCLHGIEAK;GYAEVVVASENSVHK;LLELLPGK;QNLSQFEAQAR;SIGVYDVVELK;SSSTEPPPPVR;SYSVGASGSSSR;TPAILYTYSGLR
Stathmin OS=Mus musculus Stmn1 PE=1 SV=2	Stmn1	P54227	5.97	149	17.3	5	5	0	0	0	0	0			12.75	2	2	3.2599e+07	3		ALEENNNFSK;DLSLEEIQK	6.64371																				CGHTNNLRPK;ESTLHLVLR;TITLEVEPSDTIENVK;TLSDYNIQK
Asparagine--tRNA ligase, cytoplasmic OS=Mus musculus Nars PE=1 SV=2	Nars	Q8BP47	5.86	559	64.2	5	5	0	0	0	0	0			7.33	3	3	35425817	3		LEDLVCDVVDR;NDPSLPEPACVK;SPVASIVYELNPNFKPPK	6.64371																				AVTISGTPDAIIQCVK;ESTGAQVQVAGDMLPNSTER;EVGSIIGK;IANATEGSSER;INISEGNCPER;IVTITGPTDAIFK;LVVPASQCGSLIGK;VSEGGLNVTLTIR
Mitogen-activated protein kinase kinase kinase kinase 4 OS=Mus musculus Map4k4 PE=1 SV=1	Map4k4	A0A0A6YWM8	7.49	1272	144.6	5	5	0	0	0	0	0			2.44	3	3	8.53063e+06	3		ALFLIPR;LTANETQSASSTLQK;NSTSSIEPR	6.64371																				ERPAPAVSSTCATAEDSSVLYSR;GDVSISVEEGK;LNLNNTVLSK;SLTGIEYKPVSATGAEDK;SQGSGLSSGGAGEGQGPK;SSSNTVESTSLYNK;TGQEYKPGNPSAAAVQTVSTK;VAAQGEVVR;VSETVAFTDVNSILR;VTEAVECLLSLK
Nesprin-2 OS=Mus musculus Syne2 PE=1 SV=2	Syne2	Q6ZWQ0	5.33	6874	782.2	4	4	0	0	0	0	0			0.99	3	3	3.11647e+07	3		QEVEDEESAGQLK;QIQSRLQQPLCVNLGVQHIQHEKETWEAFGEQVEAEMCGLR;VCTSLEEPSNSVPR	6.64371																				ADGYVLEGK;ELEFYLR;IIDVVYNASNNELVR;ISSLLEEQFQQGK;LTPEEEEILNK;NCIVLIDSTPYR
SWI/SNF complex subunit SMARCC1 OS=Mus musculus Smarcc1 PE=1 SV=2	Smarcc1	P97496	5.73	1104	122.8	3	3	0	0	0	0	0			1.36	1	1	3.7285e+07	3		VREEVPLELVEAHVK	6.64371																				AGAIAPCEVTVPAQNTGLGPEK;GHLENNPALEK;GNVGFVFTK;IIQLLDDYPK
Coronin OS=Mus musculus Coro2a PE=3 SV=1	Coro2a	B1AVH5	8.15	543	61.7	3	3	0	0	0	0	0			4.42	2	2	3.78413e+07	3		SCLTNGFDVFECSPPK;VLFLGSLK	6.64371																				AVEPPLSQVGTIDTVSELNK;DLSIGNPIPTVVSGAR;DPGSAAEPPR;SETASVCSTTLWVGQLDK;TAPTQPPEQK
Protein flightless-1 homolog OS=Mus musculus Flii PE=1 SV=1	Flii	Q9JJ28	6.06	1271	144.7	3	3	0	0	0	0	0			2.99	3	3	1.14135e+07	3		EGEEAAAEAEEK;NAEAVLQGQGLSGK;VPECLYTLPSLR	6.64371																				DGQISSAIVSSVQSK;DYQLSEEEAR;ECQESTSSVANPSPAAAPPSVAVEEK;EEAGPGGTGTGGNR;ENDLLPLEK;KPQLTQEELEAK;NSQFDFLR;VVDPDHPLAALVR
Isoform 5 of E3 ubiquitin-protein ligase UBR4 OS=Mus musculus Ubr4	Ubr4	A2AN08-5	6.05	5208	574.8	3	3	0	0	0	0	0			1.11	3	3	7.9233e+06	3		ITVLQLSALLK;SVFIAQNVASLQELGGSEK;VNEAAPEKPQEDSGTAGGISSTSASVNR	6.64371																				DVTAQLESEQEK;DVTAQLESVQEK;ELQSQSLLQQEK;LALAELDAVQQK;SVEDVQQQILTAESTNQEYAR;TSLSASNASLEK;VDIAQLEEDLK
Stathmin-2 OS=Mus musculus Stmn2 PE=1 SV=1	Stmn2	P55821	8.32	179	20.8	3	3	0	0	0	0	0			10.61	2	2	3.2599e+07	3		ALEENNNFSK;DLSLEEIQK	6.64371																				AVVIVDDR;FATHAAALSVR;FGQGGAGPVGGQGPR;ISDSEGFK;YGEPGEVFINK
Actin filament-associated protein 1-like 1 OS=Mus musculus Afap1l1 PE=1 SV=1	Afap1l1	Q8BZI0	6.77	768	86.6	3	3	0	0	0	0	0			7.55	3	3	15408668	3		ALEEAVATLEAQCR;LQQSLAGGPALGLSVSNK;SQDTTNKPQSNAPEQSLPVNCVSELR	6.64371																				KVDGSVNAYAINVSQK;LMGFASFDSTK;VDGSVNAYAINVSQK
CDKN2A-interacting protein OS=Mus musculus Cdkn2aip PE=2 SV=1	Cdkn2aip	Q8BI72	9.16	563	59.7	3	3	0	0	0	0	0			7.99	3	3	6.71146e+06	3		SGSQSSTSQLPSK;SSSETASSGLTSK;SVCSQSSSNSSQVTAGSGK	6.64371																				EGIDSDIGPFIK;EISNLLVATK;ESVVSINK;IGDFGLTK;LGSGEYTAEELCIR;LSDPGIPVSVLTR;YLATLETLTK
Cell cycle exit and neuronal differentiation protein 1 OS=Mus musculus Cend1 PE=1 SV=1	Cend1	Q9JKC6	8.97	149	15	2	2	0	0	0	0	0			19.46	2	2	3.74614e+06	3		GPGDGAEEDESNTGGR;QEQAAAPGPAATK	6.64371																				LYINHNPPPLSK;NAVASVQNGPGGGTSSSSIGNASK;SDESGAEETDK;SESPCESQYPNEK;TPATTPEAR
Nucleosome assembly protein 1-like 4 OS=Mus musculus Nap1l4 PE=1 SV=1	Nap1l4	Q78ZA7	4.67	375	42.7	2	1	0	0	0	0	0			5.6	2	1	1.18743e+07	3		EAATVEELNPK;FYEEVHDLER	6.64371																				FESPEVAER;GCAVVEFK;GNFGGSFAGSFGGAGGHAPGVAR;INEILSNALK;LGSTVFVANLDYK;QGGGGAGGSVPGIER
Leucine-rich repeat and calponin homology domain-containing protein 2 (Fragment) OS=Mus musculus Lrch2 PE=4 SV=1	Lrch2	F6VQ19	6.65	784	86.1	2	2	0	0	0	0	0			2.17	1	1	7179761	3		NNLHVLPDELGDLPLVK	6.64371																				LPPEVNR;NACDHLSGFNVCNR;VGNTPETR
Negative elongation factor A OS=Mus musculus Nelfa PE=2 SV=1	Nelfa	Q8BG30	9.11	530	57.5	2	2	0	0	0	0	0			4.53	2	2	9.3082e+06	3		LLDISELNTVGAGR;LLLGTLHLPR	6.64371																				AGAAGGPEEEAEKPVK;AGEEKPEKPQR;DTPTSAGPNSFNK;ETVPTLAPK;RSAEDEAADLPTKPTK
Cytospin-B OS=Mus musculus Specc1 PE=1 SV=2	Specc1	Q5SXY1	6.64	1067	118	1	1	0	0	0	0	0			1.31	1	1	4.66871e+07	3		ETIFELEDQVEQHR	6.64371																				EAGVEMDDEEDLSTPNEK;FQTEIQTVSK;GEEILSGAQR;NNAYLAQSPQLYK;TSTSQAIFR
40S ribosomal protein S15 OS=Mus musculus Rps15 PE=2 SV=2	Rps15	P62843	10.39	145	17	1	1	0	0	0	0	0			8.97	1	1	1.04809e+08	3		HGRPGIGATHSSR	6.64371																				EVATNSELVQSGK;LAADDFR;VLDELTLAR
6.8 kDa mitochondrial proteolipid OS=Mus musculus Mp68 PE=2 SV=1	Mp68	P56379	9.99	58	6.7	1	1	0	0	0	0	0			13.79	1	1	1.42897e+08	3		MFQTLIQK	6.64371																				IFNNGADLSGITEENAPLK;TLMSPLGITR
Cytoskeleton-associated protein 5 OS=Mus musculus Ckap5 PE=2 SV=1	Ckap5	A2AGT5	7.96	2032	225.5	7	7	0	0	0	0	0			1.13	2	2	1.63482e+07	2		DAAFEALGTALK;EALEAVEVLVK	6.64371																				GEVPCTVTTASPLDDAVLSELK;LVRPPVQVYGIEGR;SFLSPNQILK;VSLAVLNPYIK;YATALYSAASK
Protein disulfide-isomerase A4 OS=Mus musculus Pdia4 PE=1 SV=3	Pdia4	P08003	5.31	638	71.9	5	5	0	0	0	0	0			5.64	2	2	8.4468e+06	2		DLGLSESGEDVNAAILDESGK;VEGFPTIYFAPSGDK	6.64371																				ELEDLEGYQNTIVAGGLITK;LAFNSLLEK;STTLDAGNIK;TYYYNTETK
Rho guanine nucleotide exchange factor 2 OS=Mus musculus Arhgef2 PE=1 SV=4	Arhgef2	Q60875	7.25	985	111.9	5	5	0	0	0	0	0			3.15	2	2	3.60215e+07	2		NNTALQSVSLR;SVSTTNIAGHFNDESPLGLR	6.64371																				YRPGTVALR
Isoform 2 of Protein SET OS=Mus musculus Set	Set	Q9EQU5-2	4.22	277	32.1	4	4	0	0	0	0	0			7.58	2	2	4.62082e+07	2		LNEQASEEILK;VEVTEFEDIK	6.64371																				HVVQPGYPAHR;INAQLPLK
Reticulon-4 OS=Mus musculus Rtn4 PE=1 SV=2	Rtn4	Q99P72	4.54	1162	126.5	4	4	0	0	0	0	0			2.84	2	2	9.44202e+06	2		SPAASAPSLPPAAAVLPSK;YSNSALGHVNSTIK	6.64371																				ADRDESSPYAAMLAAQDVAQR;ELGITALHIK;IEDVTPIPSDSTR;IEDVTPIPSDSTRR;IGRIEDVTPIPSDSTR;TPGPGAQSALR
Eukaryotic translation initiation factor 2A OS=Mus musculus Eif2a PE=2 SV=2	Eif2a	Q8BJW6	8.91	581	64.4	4	4	0	0	0	0	0			2.41	1	1	11168229	2		SDAAPTPVPQSAPR	6.64371																				AIAGTGANVIVTGGK;EDGAISTIVLR;ELAQTTR;ELEVQHPAAK;ETEGDVTSVK;LATNAAVTVLR;NVGLDIEAEVPAVK;QITSYGETCPGLEQYAIK;TVGATALPK
Calreticulin OS=Mus musculus Calr PE=1 SV=1	Calr	P14211	4.49	416	48	4	4	0	0	0	0	0			5.29	2	2	2.44251e+07	2		GLQTSQDAR;HEQNIDCGGGYVK	6.64371																				CNEAGDIEAK;EVDEGPSPPEQFTAVK;SDAIGPR;YLGINSDGLVVGR
Retinol dehydrogenase 11 OS=Mus musculus Rdh11 PE=2 SV=2	Rdh11	Q9QYF1	8.91	316	35.1	4	4	0	0	0	0	0			8.23	2	2	46876228	2		IVNLSSLGHHLGR;VAIVTGANTGIGK	6.64371																				DTNGENIAESLVAEGLATR;ETDGSETPEPFAAEAK;LEGDNIQDK;LSECEEQAK;NDISSHPPVEGSYAPR;SEAVVEYVFSGSR;VADISGDTQK
Protein SET OS=Mus musculus Set PE=1 SV=1	Set	Q9EQU5	4.32	289	33.4	3	3	0	0	0	0	0			7.27	2	2	4.62082e+07	2		LNEQASEEILK;VEVTEFEDIK	6.64371																				AFGPGLQGGNAGSPAR;EAGAGGLAIAVEGPSK;EATTEFSVDAR;GAGTGGLGLAVEGPSEAK;GLVEPVDVVDNADGTQTVNYVPSR;IANLQTDLSDGLR;IVSPSGAAVPCK;VQVQDNEGCSVEATVK;VTAQGPGLEPSGNIANK
Transcription elongation factor A protein 1 OS=Mus musculus Tcea1 PE=1 SV=1	Tcea1	E9PYD5	7.78	312	35	3	3	0	0	0	0	0			6.09	2	2	8.28217e+06	2		APSTSDSVR;NCTYTQVQTR	6.64371																				EPQFISR;FEDGVLDPGYPR;GQYCYELDETAVRPGYPK;IYVTGSLSHSAQAK;RVDSVNPPYPR;VDAAMAGR
Carbonyl reductase [NADPH] 1 OS=Mus musculus Cbr1 PE=1 SV=3	Cbr1	P48758	8.31	277	30.6	3	3	0	0	0	0	0			15.52	2	2	6.34725e+06	2		FHQLDIDNPQSIR;SPEEGAETPVYLALLPPDAEGPHGQFVQDK	6.64371																				IQQILTSTGFSDK;LQVLVGDVLK;LSINTQLLAR;NPLIVNSIIDK;SSAVQQLLEK;VVACELDPR
Protein arginine N-methyltransferase 1 OS=Mus musculus Prmt1 PE=1 SV=1	Prmt1	Q9JIF0	5.43	371	42.4	3	3	0	0	0	0	0			6.47	2	2	3.21848e+07	2		ATLYVTAIEDR;GQLCELSCSTDYR	6.64371																				EVYQQQQYGSGGR;FGEVVDCTLK;GSGGGQGSTNYGK;IFVGGLNPEATEEK
Oxysterol binding protein-like 8 OS=Mus musculus Osbpl8 PE=1 SV=1	Osbpl8	B9EJ86	6.96	889	101.2	3	3	0	0	0	0	0			2.92	2	2	4.49538e+06	2		GIDLGDIQSSIESIK;VVLPTFILEPR	6.64371																				ATVLDLSCNK;DKLDGNELDLSLSDLNEVPVK;ELAALPK;LQQLPADFGR;LVNLQHLDLLNNR;VAGDCLDEK
WD repeat-containing protein 1 OS=Mus musculus Wdr1 PE=1 SV=3	Wdr1	O88342	6.6	606	66.4	3	3	0	0	0	0	0			5.78	2	2	1.03635e+07	2		LATGSDDNCAAFFEGPPFK;YAPSGFYIASGDISGK	6.64371																				DFNHINVELSLLGK;FLDGIYVSEK;GVTLGFR;TGVACSVSQAQK;TILSNQTVDIPENVEITLK
Pachytene checkpoint protein 2 homolog OS=Mus musculus Trip13 PE=2 SV=1	Trip13	Q3UA06	5.86	432	48.3	3	3	0	0	0	0	0			5.79	2	2	8.75219e+06	2		HSNVVILTTSNITEK;LSLLLSEISR	6.64371																				AGAVTSSASLSSPALAK;ATPRPDSNSLASSAPATK;EKPDGELLGIK;SAEPLANTVLASETEEEGNAQALGPTAK;STSSSPAPTQTLPNSITQR;TSVTTPAALSR;VLTELLEQER
Arginine/serine-rich protein PNISR OS=Mus musculus Pnisr PE=4 SV=1	Pnisr	A2AJT5	10.08	814	93.1	3	3	0	0	0	0	0			3.07	2	2	4.38841e+07	2		GSESSDTDDEELR;TPNEAPSVLEPK	6.64371																				CVICGGPGVSDAYYCK;ICDECNYGSYQGR;IVNLGSSK;QAGVAIGR
SLIT-ROBO Rho GTPase-activating protein 2 OS=Mus musculus Srgap2 PE=1 SV=2	Srgap2	Q91Z67	6.64	1071	120.7	3	3	0	0	0	0	0			2.71	2	2	7.88345e+06	2		FVQVSEDSGR;TNATSPGVNSSASPQATDK	6.64371																				APIRPDIVNFVHTNLR;GPCIIYNEDNGIIK;IEEVPELPLVVEDK;NVTLPAVFK
MCG115977 OS=Mus musculus Gm10108 PE=3 SV=1	Gm10108	G3UWG1	9.64	105	11.7	3	3	0	0	0	0	0			18.1	2	2	1.39976e+07	2		ADLIAYLK;TGPNLHGLFGR	6.64371																				AGLQFPVGR;ATIAGGGVIPHIHK;GDEELDSLIK;HLQLAIR
ATP-dependent RNA helicase Dhx29 OS=Mus musculus Dhx29 PE=2 SV=1	Dhx29	Q6PGC1	7.94	1365	153.9	3	3	0	0	0	0	0			1.98	2	2	9.50944e+06	2		SAEAGAVGEAQSK;VCEELGCESGPGGR	6.64371																				FHPNGSTLASAGFDR;GHTSFVNSCYPAR;GPQLVCTGSDDGTVK;HELLLGAAGAGPGAGPQQATPGALLQAGPPR;IFQGNVHNFEK
Myristoylated alanine-rich C-kinase substrate OS=Mus musculus Marcks PE=1 SV=2	Marcks	P26645	4.34	309	29.6	3	3	0	0	0	0	0			10.03	2	2	1.2467e+07	2		AEDGAAPSPSSETPK;DEAAAATEPGAGAADK	6.64371																				ADDSASEASSTGQEPCPR;AEDPEGTTEQETGGSSAPEPLEVIK;LSPSGPGPTPR;QVLTPSGLGVQPSPK;SCFDDAVQDIAQAR
DnaJ homolog subfamily C member 15 OS=Mus musculus Dnajc15 PE=1 SV=1	Dnajc15	Q78YY6	9.99	149	15.9	2	2	0	0	0	0	0			15.44	2	2	4.38175e+07	2		EASLILGVSPSAGK;GGSPYLASK	6.64371																				EVYQQQQYGSGGR;FGEVVDCTLK;IFVGGLNPEATEEK
Copper transport protein ATOX1 OS=Mus musculus Atox1 PE=1 SV=1	Atox1	O08997	6.51	68	7.3	2	2	0	0	0	0	0			20.59	2	2	1.2753e+07	2		LGGVEFNIDLPNK;LGGVEFNIDLPNKK	6.64371																				AGLLQPPVR;IQTLPNQNQSQTQPLLK;IVSQPQPAR;LLLPTPTIK;SCALAEDPQDLR;TILNLENSNK
Isoform 2 of Neutral alpha-glucosidase AB OS=Mus musculus Ganab	Ganab	Q8BHN3-2	6.15	966	109.3	2	2	0	0	0	0	0			2.8	2	2	1.31954e+07	2		LSFQHDPETSVLILR;SGGIERPFVLSR	6.64371																				DTGKTPVEPEVAIHR;LIDLHSPSEIVK;TPVEPEVAIHR
Ectoderm-neural cortex protein 1 OS=Mus musculus Enc1 PE=2 SV=2	Enc1	O35709	6.81	589	66.1	2	2	0	0	0	0	0			2.04	1	1	9264618	2		LFTDVLLHAGNR	6.64371																				ASASDGSSFVVAR;EAQQYSEALASTR
Leucine zipper putative tumor suppressor 2 OS=Mus musculus Lzts2 PE=2 SV=3	Lzts2	Q91YU6	7.11	671	72.5	2	2	0	0	0	0	0			4.77	2	2	7.62536e+06	2		AQQLLQLQVFQLQQEK;ERGEDCAAQAQQATQR	6.64371																				ASGNYATVISHNPETK;AVVGVVAGGGR
Cell death regulator Aven OS=Mus musculus Aven PE=1 SV=2	Aven	Q9D9K3	4.98	342	37.2	2	2	0	0	0	0	0			6.14	2	2	18875263	2		ALEQLPLAVR;EVNGESGESQR	6.64371																				ASAGPGGGGTQPQPQLNQLK;NLVCTDLFTR;SIEEQLGTEIKPIPSNIDK
Protein PRRC2C OS=Mus musculus Prrc2c PE=1 SV=3	Prrc2c	Q3TLH4	9.1	2846	310.7	2	2	0	0	0	0	0			0.74	2	2	9.57566e+06	2		HGLQSLGK;TVNQQSVAAPTVK	6.64371																				ETTGDGEVDLLTK;LVDEEPQLTK;VALVGPNGAGK;YGLIGLNGIGK;YYTGNYDQYVK
Isoform 3 of Uveal autoantigen with coiled-coil domains and ankyrin repeats OS=Mus musculus Uaca	Uaca	Q8CGB3-3	7.2	1413	160.8	2	2	0	0	0	0	0			1.91	2	2	1.14127e+07	2		EQQTVSQLQQLLENQK;NSSVTLAEHLK	6.64371																				ALELEQER;FVIKPIDK;NQEQLAAELAEFTAK;QLQALSSELAQAR;VTTMDAELEFAIQPNTTGK
Trafficking protein particle complex subunit 5 OS=Mus musculus Trappc5 PE=1 SV=1	Trappc5	Q9CQA1	9.66	188	20.8	2	2	0	0	0	0	0			10.11	2	2	8.86586e+06	2		VFSVAELQAR;VLGALLFVK	6.64371																				SEDTAMYYCAR
Importin-7 OS=Mus musculus Ipo7 PE=1 SV=2	Ipo7	Q9EPL8	4.82	1038	119.4	2	2	0	0	0	0	0			2.02	2	2	2.42915e+07	2		AFAVGVQQVLLK;AIFQTIQNR	6.64371																				VLTVINQTQK;YKPLDLRPK
Sister chromatid cohesion protein PDS5 homolog B OS=Mus musculus Pds5b PE=1 SV=1	Pds5b	F8WHU5	8.54	1449	164.7	2	2	0	0	0	0	0			2.48	2	2	1.42461e+07	2		IAPVHIDTESISALIK;SIDGTADDEDEGVPTDQAIR	6.64371																				LKGEATVSFDDPPSAK
Isocitrate dehydrogenase [NADP], mitochondrial OS=Mus musculus Idh2 PE=1 SV=3	Idh2	P54071	8.69	452	50.9	2	2	0	0	0	0	0			6.19	2	2	1.46745e+07	2		DQTNDQVTIDSALATQK;LILPHVDVQLK	6.64371																				FFGYTPPK;SLQPEIQPFPQTASR
Exportin-5 OS=Mus musculus Xpo5 PE=2 SV=1	Xpo5	Q924C1	5.82	1204	136.9	2	2	0	0	0	0	0			2.33	2	2	3.59018e+06	2		SCDPAVEDPCGLNR;TDSSQEAEAQANCR	6.64371																				YRPGTVALR
Tyrosine--tRNA ligase, mitochondrial OS=Mus musculus Yars2 PE=1 SV=2	Yars2	Q8BYL4	9.16	472	52.6	2	2	0	0	0	0	0			8.26	2	2	1.26887e+07	2		AGHNVIALVGGSTALLGDPSGR;QVTNPESVLVIGQHILK	6.64371																				VELLLPK;YSLVIIPK
Interferon-inducible double-stranded RNA-dependent protein kinase activator A OS=Mus musculus Prkra PE=1 SV=1	Prkra	Q9WTX2	8.43	313	34.3	2	2	0	0	0	0	0			8.95	2	2	1.75805e+07	2		SDVQVHVPTFTFR;VTVGDITCTGEGTSK	6.64371																				DANNPAENGDAK;LSAKPAPPKPEPKPK
Leucine-rich repeat and calponin homology domain-containing protein 4 OS=Mus musculus Lrch4 PE=2 SV=1	Lrch4	Q921G6	7.53	680	73.1	1	1	0	0	0	0	0			1.76	1	1	0	2		QQQQSGGWGSPR	6.64371																				DANNPAENGDAK
Guanine nucleotide-binding protein-like 1 OS=Mus musculus Gnl1 PE=2 SV=4	Gnl1	P36916	5.68	607	68.7	1	1	0	0	0	0	0			1.65	1	1	1.64355e+07	2		IPVQALLHLR	6.64371																				EIESEEQNLVTK;GPAPLGTFQVTTPQR;IILSTEDR;SGSISSSPSR;SVSASHEGDVK;VAEGTPLVDGR;YKDGTELELK
Synapsin-2 OS=Mus musculus Syn2 PE=1 SV=2	Syn2	Q64332	8.43	586	63.3	1	1	0	0	0	0	0			1.71	1	1	1.01318e+07	2		SFRPDFVLIR	6.64371																				ALQFLEQVK;AQAALAVNISAAR;EGIVALR;GFVVINQK;GLQDVLR;GLVLDHGAR;IITEGFEAAK;SETDTSLIR;VLAQNSGFDLQETLVK
CDP-diacylglycerol--inositol 3-phosphatidyltransferase OS=Mus musculus Cdipt PE=1 SV=1	Cdipt	Q8VDP6	8.27	213	23.6	1	1	0	0	0	0	0			6.1	1	1	2.68236e+07	2		SVISVIHLITAAR	6.64371																				AVDLQILPK;AVPQLQGYLR;FVIATSTK;HLTDAYFK;HQEGEIFDTEK;YYPTEDVPR;YYPTEDVPRK
NADH dehydrogenase [ubiquinone] 1 alpha subcomplex subunit 6 OS=Mus musculus Ndufa6 PE=1 SV=1	Ndufa6	Q9CQZ5	10.11	131	15.3	1	1	0	0	0	0	0			6.11	1	1	2.88936e+07	2		VVDLLVIK	6.64371																				AQCPIVER;GSSNSYAIK;QAVDVSPLRR;YLPHSAGR
Protein jagunal homolog 1 OS=Mus musculus Jagn1 PE=2 SV=2	Jagn1	Q5XKN4	9.8	183	21.1	1	1	0	0	0	0	0			6.56	1	1	1.13648e+07	2		AAGTDGSDFQHR	6.64371																				NQVALNPQNTVFDAK;TTPSYVAFTDTER;VEIIANDQGNR
Isoform 3 of Formin-like protein 2 OS=Mus musculus Fmnl2	Fmnl2	A2APV2-3	7.65	1091	123.9	1	1	0	0	0	0	0			1.28	1	1	1.91173e+07	2		AAAVSLENVLLDVK	6.64371																				AKEQEAEPEEQEEDSSSDPR;DFSAPTLEDHFNK;ISEDVEER;IVEEETKK;QPPIQSTAGAVPVR
Cytosolic acyl coenzyme A thioester hydrolase OS=Mus musculus Acot7 PE=4 SV=1	Acot7	E9PYH2	8.68	384	42.8	1	1	0	0	0	0	0			4.17	1	1	3.3192e+07	2		TNIVTASVDAINFHDK	6.64371																				ALAAAGYDVEK;ASGPPVSELITK;GTGASGSFK;KASGPPVSELITK;SGVSLAALK;SGVSLAALKK
Synapsin-1 OS=Mus musculus Syn1 PE=1 SV=2	Syn1	O88935	9.8	706	74.1	1	1	0	0	0	0	0			1.42	1	1	9.75515e+06	2		SLKPDFVLIR	6.64371																				AGLQFPVGR;HLQLAIR;NDEELNK;VTIAQGGVLPNIQAVLLPK
Hypoxia up-regulated protein 1 OS=Mus musculus Hyou1 PE=1 SV=1	Hyou1	Q9JKR6	5.19	999	111.1	7	7	0	0	0	0	0			1.8	1	1	5.97744e+06	1		LGNTISSLFGGGTSSDAK	6.64371																				AHLSENELEALEK;EGSGLGR;ESATADAGYAILEK;TYIPALEQSADGHK;YGGISTASVDFEQPTR;YGIPEPPEPK
Actin-related protein 2/3 complex subunit 2 OS=Mus musculus Arpc2 PE=1 SV=3	Arpc2	Q9CVB6	7.36	300	34.3	4	4	0	0	0	0	0			4.33	1	1	70737468	1		ASHTAPQVLFSHR	6.64371																				AAIAAAAAAAAAK;ALVDGPCTR;LVAIVDVIDQNR;VAYISFGPHAGK
Electron transfer flavoprotein subunit beta OS=Mus musculus Etfb PE=1 SV=3	Etfb	Q9DCW4	8.1	255	27.6	4	4	0	0	0	0	0			3.92	1	1	7.76827e+06	1		EKVDLLFLGK	6.64371																				DLLHPSPEEEK;LTEGCSFR
Rab GDP dissociation inhibitor beta OS=Mus musculus Gdi2 PE=1 SV=1	Gdi2	Q61598	6.25	445	50.5	4	4	0	0	0	0	0			3.37	1	1	2.3316e+07	1		EIRPALELLEPIEQK	6.64371																				IVLTNPVCTEVGEK;LTPLSHEVISR;QDLATLDVTK;SCGSSTPDEFPTDIPGTK
Malate dehydrogenase, cytoplasmic OS=Mus musculus Mdh1 PE=1 SV=3	Mdh1	P14152	6.58	334	36.5	4	4	0	0	0	0	0			5.09	1	1	32229302	1		VIVVGNPANTNCLTASK	6.64371																				AGLVIGK;IAQITGPPDR;IGGDAGTSLNSNDYGYGGQK;IQIAPDSGGLPER;SVQAGNPGGPGPGGR
Dynactin subunit 2 OS=Mus musculus Dctn2 PE=1 SV=3	Dctn2	Q99KJ8	5.26	402	44.1	3	3	0	0	0	0	0			3.98	1	1	0	1		ENLATVEGNFASIDAR	6.64371																				ENILEEFSK;GYAFITFCGK;LFVGSIPK;NLATTVTEEILEK;TGYTLDVTTGQR
Alpha-centractin OS=Mus musculus Actr1a PE=2 SV=1	Actr1a	P61164	6.64	376	42.6	3	3	0	0	0	0	0			5.85	1	1	21333216	1		DQLQTFSEEHPVLLTEAPLNPR	6.64371																				LVESGGGLVQPGGSLK;SEDTAMYYCAR
High mobility group protein B1 OS=Mus musculus Hmgb1 PE=1 SV=2	Hmgb1	P63158	5.74	215	24.9	3	3	0	0	0	0	0			6.98	1	1	9.15358e+07	1		IKGEHPGLSIGDVAK	6.64371																				ASVGQSPVLPSTTFK;ERAPQFQESVTSFR;SFNYSPSSSTSEVSSTSASK;SIFSSQSTLAAPAGHPPTSGVEK;VLASTISTTSTIEFK
Sorbin and SH3 domain-containing protein 1 OS=Mus musculus Sorbs1 PE=1 SV=2	Sorbs1	Q62417	8.25	1290	143	3	3	0	0	0	0	0			1.32	1	1	1.80949e+07	1		SVLEGGDIPLQGLSGLK	6.64371																				EAGNTVTLR;GPQAAQEQDFYTVELER;GSEVTLLVQR;IATITTTHAPSQQGTQETR;IGDEILEINGETTK;LAEDGPAER;SADNTLER
Rho guanine nucleotide exchange factor 40 OS=Mus musculus Arhgef40 PE=4 SV=1	Arhgef40	S4R189	5.55	1526	166.1	3	3	0	0	0	0	0			0.79	1	1	8.21817e+07	1		GLEVTSTEVVDR	6.64371																				LGNDFHTNKR;VCEEIAIIPSK;VCEEIAIIPSKK
Synemin OS=Mus musculus Synm PE=1 SV=2	Synm	Q70IV5	5.12	1561	173.1	3	3	0	0	0	0	0			0.9	1	1	1.78767e+07	1		ANLRPVTPTHGFLR	6.64371																				EVQLVESGGGLVKPGGSLK;SEDTAMYYCAR
Superoxide dismutase [Cu-Zn] OS=Mus musculus Sod1 PE=1 SV=2	Sod1	P08228	6.51	154	15.9	3	3	0	0	0	0	0			7.14	1	1	8830983	1		DGVANVSIEDR	6.64371																				ALVAYYQK;GGGHVAQIYAIR;GPLQSVQVFGR;LLEPVLLLGK
High mobility group protein B2 OS=Mus musculus Hmgb2 PE=1 SV=3	Hmgb2	P30681	7.31	210	24.1	3	3	0	0	0	0	0			7.14	1	1	62395060	1		IKIEHPGLSIGDTAK	6.64371																				AAQLYVSSNSTLSSR;AIVTTDDFASK;GSQEAAAGETSVVLAAEPEPCEPATPFPIQK;SLAQSASSSR
Heterochromatin protein 1-binding protein 3 OS=Mus musculus Hp1bp3 PE=1 SV=1	Hp1bp3	Q3TEA8	9.7	554	60.8	3	3	0	0	0	0	0			2.71	1	1	7.11028e+06	1		ALPLIVGAQLIHADK	6.64371																				ANVTPQSSSELRPTTTAALGSGQEAK;ILAALEAVGK;ILPLDGLQAGYR;NDEIEPAAFTYEK;TDIEDLFK
Isoform 3 of Protein scribble homolog OS=Mus musculus Scrib	Scrib	Q80U72-3	5.2	1665	179.6	3	3	0	0	0	0	0			0.72	1	1	2.33157e+06	1		SLPFALTHLNLK	6.64371																				AQYEDIAQK;FASFIDK;LLEGEECR
Translation initiation factor eIF-2B subunit delta OS=Mus musculus Eif2b4 PE=3 SV=1	Eif2b4	D3Z780	9.2	566	62.3	3	3	0	0	0	0	0			2.83	1	1	6.60778e+06	1		LGLQYSQGLISGSNAR	6.64371																				DTLYEAVR;FSVCVLGDQQHCDEAK;ILGPGLNK
Tnik protein OS=Mus musculus Tnik PE=2 SV=1	Tnik	B2RQ80	7.09	1360	154.9	3	3	0	0	0	0	0			0.51	1	1	19571454	1		ALFLIPR	6.64371																				DTPTSAGPNSFNK;ETVPTLAPK;RSAEDEAADLPTKPTK
Peptidyl-prolyl cis-trans isomerase FKBP3 OS=Mus musculus Fkbp3 PE=1 SV=2	Fkbp3	Q62446	9.28	224	25.1	3	3	0	0	0	0	0			4.91	1	1	25407859	1		SEETLDEGPPK	6.64371																				AAPSAGSAAAAAEEEESR;IAASTFSSDSK;IQSIYLEK;TGNFISTSTSLPR
Sperm-specific antigen 2 homolog OS=Mus musculus Ssfa2 PE=1 SV=3	Ssfa2	Q922B9	5.26	1252	136.9	3	3	0	0	0	0	0			0.72	1	1	9.27113e+06	1		LLGLDEQLR	6.64371																				LSESVVNR;VPSAESGGGLQSSAVK
Acetyl-CoA acetyltransferase, mitochondrial OS=Mus musculus Acat1 PE=1 SV=1	Acat1	Q8QZT1	8.51	424	44.8	3	3	0	0	0	0	0			4.01	1	1	13752884	1		TPIGSFLGSLASQPATK	6.64371																				ALLLTGDFVQAGK;LSGALCLQRPPLITK;SLYSDHELR
Cysteine and glycine-rich protein 2 OS=Mus musculus Csrp2 PE=1 SV=3	Csrp2	P97314	8.62	193	20.9	3	3	0	0	0	0	0			7.77	1	1	5.62789e+07	1		GFGYGQGAGALVHAQ	6.64371																				CLYASVLTAQPR;EDLYLKPIQR;ETVSEESNVLCLSK;GEGQLSAAER;GGGQIIPTAR;GVQYLNEIK;STLTDSLVCK;VFSGVVSTGLK;VTDGALVVVDCVSGVCVQTETVLR
SWI/SNF-related matrix-associated actin-dependent regulator of chromatin subfamily A member 5 OS=Mus musculus Smarca5 PE=1 SV=1	Smarca5	Q91ZW3	8.15	1051	121.6	2	2	0	0	0	0	0			1.43	1	1	3.55333e+06	1		TEQEEDEELLTESSK	6.64371																				ANSFLGQK;ILSLAQEQVGNSPEK;SQLLATLCSGDVCQCAEGK;TLEIPGSSDPNIVPDGDFSSLVR;VTASEPLETMGSEGALSPGGVASLLR;VVLRPTAPR
Cell differentiation protein RCD1 homolog OS=Mus musculus Rqcd1 PE=1 SV=1	Rqcd1	Q9JKY0	8.03	299	33.6	2	2	0	0	0	0	0			4.01	1	1	7.74982e+06	1		LTSLGVIGALVK	6.64371																				DRHEASGFSR;HEQGLSTALSVEK;IIVGDATEK;LLQSQLQVK;QSTVLAPVIDLK
MICAL-like protein 2 OS=Mus musculus Micall2 PE=1 SV=1	Micall2	Q3TN34	9.55	1009	108.2	2	2	0	0	0	0	0			1.49	1	1	6614212	1		ALPALTGSGTQAPNR	6.64371																				EAAEQDVEK;GFSLEELR;KGDSSAEELK;STESLQANVQR
2',3'-cyclic-nucleotide 3'-phosphodiesterase OS=Mus musculus Cnp PE=1 SV=3	Cnp	P16330	8.97	420	47.1	2	2	0	0	0	0	0			3.33	1	1	6.64133e+06	1		AAGAEEYAQQEVVK	6.64371																				ALEIIPR;ATISNDGATILK;EGTDSSQGIPQLVSNISACQVIAEAVR;LLDVVHPAAK;LPIGDVATQYFADR;QLCDNAGFDATNILNK;VQGGALEESQLVAGVAFK;YNFFTGCPK
Plakophilin-4 OS=Mus musculus Pkp4 PE=1 SV=1	Pkp4	Q68FH0	8.94	1190	131.5	2	2	0	0	0	0	0			1.18	1	1	5.1593e+06	1		AEGQTLVQPSVANR	6.64371																				AQCPIVER;GSSNSYAIK;QAVDVSPLRR;YLPHSAGR
Protein phosphatase 1 regulatory subunit 12C OS=Mus musculus Ppp1r12c PE=1 SV=1	Ppp1r12c	Q3UMT1	6	782	84.6	2	2	0	0	0	0	0			1.79	1	1	2.63019e+06	1		SPECSTVDGGSQVR	6.64371																				DLTTAGAVTQCYR;IFAPNHVVAK;SSGEIVYCGQVFEK;VEEIAAGK
Nuclear receptor coactivator 5 OS=Mus musculus Ncoa5 PE=1 SV=1	Ncoa5	Q91W39	9.82	579	65.3	2	2	0	0	0	0	0			1.73	1	1	7.15577e+06	1		GPPGPESQSR	6.64371																				ALQEGAEIVVCTPGR;DIPVLVATDVAAR;DSNFAGDLVR;ELEPGDGPIAVIVCPTR;HGDGYRYPESGSR;LPQQSHSAFGAASSSSGFGK;NIPGFNNSGNISSAPVTYPSIGAQGVNNTASGNNSR;TDKTPDGFAVPEPPK;TPDGFAVPEPPK
28S ribosomal protein S9, mitochondrial OS=Mus musculus Mrps9 PE=2 SV=3	Mrps9	Q9D7N3	8.81	390	44.9	2	2	0	0	0	0	0			4.1	1	1	2.82918e+07	1		LLTLPCGPAEEEFVQR	6.64371																				AVAQALEVIPR;EILSEVER;EIQVQHPAAK;ISTPVDVNNR;IVLLDSSLEYK;TAVETAVLLLR;VQSGNINAAK
Guanine nucleotide-binding protein G(s) subunit alpha isoforms XLas OS=Mus musculus Gnas PE=2 SV=1	Gnas	Q6R0H7	4.81	1133	121.4	2	2	0	0	0	0	0			0.97	1	1	5.02383e+07	1		ILLLGAGESGK	6.64371																				ELIEIISGAAALD;GLCGAIHSSVAK;HLIIGVSSDR;NEVAALTAAGK;VYGTGSLALYEK
Synaptotagmin-6 OS=Mus musculus Syt6 PE=1 SV=2	Syt6	Q9R0N8	8.19	511	57.2	2	2	0	0	0	0	0			2.94	1	1	5.65222e+06	1		LKDPSALGFLEAAVK	6.64371																				AGSTGSFPAPAPNPSLR;DIDASPSPLSVQDLK;EGEGLGTEGQGIK;FIADGGPEVETIALQNNR;VSPPEDEEAK
Ras GTPase-activating protein-binding protein 2 OS=Mus musculus G3bp2 PE=1 SV=2	G3bp2	P97379	5.62	482	54.1	2	2	0	0	0	0	0			2.28	1	1	7.35543e+06	1		TEELKPQVEEK	6.64371																				ALGQNPTNAEVLK;DQGTYEDYVEGLR;EAFQLFDR;HVLVTLGEK
Ubiquitin-conjugating enzyme E2 K OS=Mus musculus Ube2k PE=1 SV=3	Ube2k	P61087	5.44	200	22.4	2	2	0	0	0	0	0			7.5	1	1	0	1		GEIAGPPDTPYEGGR	6.64371																				AGLQFPVGR;HLQLAIR;NDEELNK
Double-strand-break repair protein rad21 homolog OS=Mus musculus Rad21 PE=1 SV=3	Rad21	Q61550	4.64	635	72	2	2	0	0	0	0	0			2.05	1	1	6.34843e+06	1		DVIDEPIIEEPSR	6.64371																				AATSAVTAYEPLDSLDR;FGVITEVDIK;SDGNAPSASTSSSK;SSGAASSAPGGGDGVEYK;VRPAYSLEPR
Leucine-rich repeat flightless-interacting protein 2 OS=Mus musculus Lrrfip2 PE=1 SV=1	Lrrfip2	E9QN52	5.68	415	47.1	2	2	0	0	0	0	0			3.61	1	1	6.25124e+06	1		NSASATTPLSGNSSR	6.64371																				ACGVDFEIR;HEDTNLASSTIVK;VQFAPETPGPQPSAETTR;VYTITPLLSDNR
Proteasome activator complex subunit 1 OS=Mus musculus Psme1 PE=2 SV=2	Psme1	P97371	5.97	249	28.7	2	2	0	0	0	0	0			5.22	1	1	8.33984e+06	1		EPALNEANLSNLK	6.64371																				GLSQSALPYR;GLTPSQIGVILR;KGLTPSQIGVILR;LTSDDVK
Mitochondrial antiviral-signaling protein OS=Mus musculus Mavs PE=1 SV=1	Mavs	Q8VCF0	6.37	503	53.4	2	2	0	0	0	0	0			2.98	1	1	5.71674e+06	1		VTTGGNQTGPNSSIR	6.64371																				DASFHIFPATSTAESSPAANVSVVDGK;LLQNLEILQR;QSIHVLER;SAFNSIAIEK;TASSSTEPSVSR
cAMP-dependent protein kinase type I-alpha regulatory subunit OS=Mus musculus Prkar1a PE=1 SV=3	Prkar1a	Q9DBC7	5.35	381	43.2	2	2	0	0	0	0	0			4.46	1	1	1.00388e+07	1		LTVADALEPVQFEDGQK	6.64371																				LTEAKPVDK;LVESLPQEIK;NYVQGINLVQAK;SEALAGAPLDNAPK
Eukaryotic translation initiation factor 1A OS=Mus musculus Eif1a PE=2 SV=3	Eif1a	Q60872	5.24	144	16.5	2	2	0	0	0	0	0			7.64	1	1	17877585	1		EDGQEYAQVIK	6.64371																				FGEVVDCTLK;GFCFITYTDEEPVK;VFVGGLSPDTSEEQIK
Isoform 2 of TRIO and F-actin-binding protein OS=Mus musculus Triobp	Triobp	Q99KW3-2	8.15	2018	223.8	2	2	0	0	0	0	0			0.5	1	1	1.17705e+06	1		TSCTSQNTPR	6.64371																				DQTKPTPLILDEQGR;LALIAPK;LFEAVEEGR;LQAEISQAAR;TPSSSQPER;VLGTEAVQDPTK
Transferrin receptor protein 1 OS=Mus musculus Tfrc PE=1 SV=1	Tfrc	Q62351	6.57	763	85.7	2	2	0	0	0	0	0			1.18	1	1	5787948	1		ILNIFGVIK	6.64371																				ALANVNIGSLICNVGAGGPAPAAGAAPAGGAAPSTAAAPAEEK
Mitochondrial-processing peptidase subunit alpha OS=Mus musculus Pmpca PE=1 SV=1	Pmpca	Q9DC61	6.83	524	58.2	2	2	0	0	0	0	0			2.1	1	1	6.16483e+06	1		KLPHELCTLIR	6.64371																				EAPAQPAPEK;TGSGGVASSSESNR
Enkurin domain-containing protein 1 OS=Mus musculus Enkd1 PE=2 SV=1	Enkd1	Q7TSV9	10.32	346	38.9	2	2	0	0	0	0	0			4.62	1	1	5.62299e+06	1		LETLNNLLQSQSQLLR	6.64371																				GHSLSDGLDEVQK;LGTQPYFFNK;NYSNLLAFCR;TLDQVLEDVDQCCQALSQR
28S ribosomal protein S35, mitochondrial OS=Mus musculus Mrps35 PE=2 SV=2	Mrps35	Q8BJZ4	8.59	320	36	2	2	0	0	0	0	0			4.06	1	1	1.17111e+07	1		IPNFLHLTPVAIK	6.64371																				ATQALVLAPTR;GYDVIAQAQSGTGK;LNSNTQVVLLSATMPSDVLEVTK;MFVLDEADEMLSR
Beta-catenin-like protein 1 OS=Mus musculus Ctnnbl1 PE=2 SV=1	Ctnnbl1	Q9CWL8	5.07	563	64.9	2	2	0	0	0	0	0			1.78	1	1	9.89251e+06	1		EYAENIGDGR	6.64371																				GVEAVGSYAENQR;IITGGAPELAVEGNGPVESSAVLTK;LFSDEAANIYER;TEDQTLITK
Phosphoglycerate mutase 1 OS=Mus musculus Pgam1 PE=1 SV=3	Pgam1	Q9DBJ1	7.18	254	28.8	2	2	0	0	0	0	0			6.3	1	1	2.82443e+07	1		YADLTEDQLPSCESLK	6.64371																				LSPTPSMQDGLDLPSETDLR;TPSPLILDQNYINTK;XEEAPR
Peptidyl-prolyl cis-trans isomerase D OS=Mus musculus Ppid PE=1 SV=3	Ppid	Q9CR16	7.43	370	40.7	2	2	0	0	0	0	0			2.43	1	1	2.96778e+07	1		ILLISEDLK	6.64371																				DISEASVFDAYVLPK;LHYCVSCAIHSK;NIVEAAAVR
Proteasome subunit alpha type-3 OS=Mus musculus Psma3 PE=1 SV=3	Psma3	O70435	5.44	255	28.4	2	2	0	0	0	0	0			4.71	1	1	20061675	1		AVENSSTAIGIR	6.64371																				GPTIKPCPPCK
Prefoldin subunit 6 OS=Mus musculus Pfdn6 PE=2 SV=1	Pfdn6	Q03958	8.88	127	14.4	2	2	0	0	0	0	0			6.3	1	1	0	1		LLGPVLVK	6.64371																				ASLENSLEETK;LAADDFR;VTMQNLNDR
Kinesin-like protein KIF23 OS=Mus musculus Kif23 PE=1 SV=1	Kif23	E9Q5G3	8.66	953	108.7	2	2	0	0	0	0	0			1.26	1	1	11520017	1		LLDINDEETLPK	6.64371																				DFTPAAQAAFQK;YFDSFGDLSSASAIMGNAK
ELKS/Rab6-interacting/CAST family member 1 OS=Mus musculus Erc1 PE=1 SV=1	Erc1	F8VPM7	5.91	1120	128.3	2	2	0	0	0	0	0			1.43	1	1	4.18788e+06	1		TGEPCVAELTEENFQR	6.64371																				LIVENLSSR
SUN domain-containing protein 1 OS=Mus musculus Sun1 PE=1 SV=2	Sun1	Q9D666	6.81	913	101.9	2	2	0	0	0	0	0			1.1	1	1	6.80445e+06	1		LAELTVLLQK	6.64371																				IPVPVQK;TAGQTGMCGGVR
Isoform 3 of Liprin-beta-1 OS=Mus musculus Ppfibp1	Ppfibp1	Q8C8U0-3	5.6	980	109.8	2	2	0	0	0	0	0			0.92	1	1	9.45394e+06	1		ALHLVEDLR	6.64371																				AQTYELQESNVR;VNIIPLIAK
RNA binding motif protein 34 OS=Mus musculus Rbm34 PE=1 SV=1	Rbm34	B2RUP0	10.01	442	49.1	2	2	0	0	0	0	0			3.39	1	1	9.35521e+06	1		VADGEALDVALSLAK	6.64371																				GNVGQSAYSATK
Mitochondrial-processing peptidase subunit beta OS=Mus musculus Pmpcb PE=2 SV=1	Pmpcb	Q9CXT8	6.99	489	54.6	2	2	0	0	0	0	0			2.45	1	1	1.09202e+07	1		SPAIAALGPIER	6.64371																				SGEIVQEYDR
Transcription factor Sp6 OS=Mus musculus Sp6 PE=2 SV=2	Sp6	Q9ESX2	7.25	376	40	2	2	0	0	0	0	0			3.19	1	1	2.6655e+06	1		EEAAAAAQGEGK	6.64371																				DADDAVYELNSK;LIVENLSSR;NGYGFVEFEDSR;SGGGGYSSR;SHSPLPAPPSK;TNEGVIEFR
Methionine aminopeptidase 2 OS=Mus musculus Metap2 PE=2 SV=1	Metap2	Q3UI33	5.81	488	54.1	2	2	0	0	0	0	0			2.46	1	1	1.02421e+07	1		GAVSAVQQELDK	6.64371																				GANPVEIR;GYISPYFINTSK;LVQDVANNTNEEAGDGTTTATVLAR;NAGVEGSLIVEK;VGGTSDVEVNEK;VGLQVVAVK
Methionine adenosyltransferase 2 subunit beta OS=Mus musculus Mat2b PE=2 SV=1	Mat2b	Q99LB6	6.95	334	37.4	2	2	0	0	0	0	0			3.59	1	1	1.16022e+07	1		VLITGATGLLGR	6.64371																				DSQNLQAQEEER;EKPSFELSGALLEDTNTFR;IADIPIDHPSCSK;QQNESAGSEAQEVIPRPAGNR;QSAYLLGR;SGDALTTVVVK
Polypeptide N-acetylgalactosaminyltransferase 2 OS=Mus musculus Galnt2 PE=2 SV=1	Galnt2	Q6PB93	8.53	570	64.5	2	2	0	0	0	0	0			1.4	1	1	2.32805e+07	1		FNQVESDK	6.64371																				FGLCAYTSQGR;GPGQDPQAALGALGK;LSATVTEAFVR;SVTQQPGSEVIAPQK;VPLEVQEADEAK;VQGSDSDEEVVVATTR
Protein THEM6 OS=Mus musculus Them6 PE=2 SV=1	Them6	Q80ZW2	9.11	207	23.8	2	2	0	0	0	0	0			4.35	1	1	1.02042e+07	1		DGFVCALLR	6.64371																				FGLCAYTSQGR;GPGQDPQAALGALGK;LSATVTEAFVR;SVTQQPGSEVIAPQK;VPLEVQEADEAK;VQGSDSDEEVVVATTR
Heterogeneous nuclear ribonucleoprotein U-like protein 1 OS=Mus musculus Hnrnpul1 PE=1 SV=1	Hnrnpul1	Q8VDM6	6.58	859	95.9	2	2	0	0	0	0	0			1.16	1	1	3.02548e+06	1		SGGGGYNQNR	6.64371																				AEELCSQVNEGVR;AQSLIDLGSSSSTSSTASLSGNSPK;ESYNTQQLALEQLHK;GASEQYIDTEK;LIYLVPEK;QSETASALVNYR;TELEVLDK;TVSPGSVSPIHGQGQAVENLK
Protein 2700094K13Rik OS=Mus musculus 2700094K13Rik PE=4 SV=1	2700094K13Rik	A0A087WPM0	9.45	123	13.5	2	2	0	0	0	0	0			21.14	1	1	4.55102e+06	1		HAAALSQALQLEAPELPVQVNPSKPR	6.64371																				ADDASAATIEK;AQLSQYFDAVK;SEDDSAVPVAK;SGPSVAVSVQTK;TSAYGPPAR
Translocation protein SEC63 homolog OS=Mus musculus Sec63 PE=2 SV=4	Sec63	Q8VHE0	5.38	760	87.8	2	2	0	0	0	0	0			1.18	1	1	7.56875e+06	1		VLLLSHLAR	6.64371																				QLSVEPYSQEEAER;RPDLDEIHR;YFIDSANLK
Calcyclin-binding protein OS=Mus musculus Cacybp PE=1 SV=1	Cacybp	Q9CXW3	7.87	229	26.5	2	2	0	0	0	0	0			3.93	1	1	2.80395e+07	1		TDTVIILCR	6.64371																				FTQAGSEVSALLGR;IGLFGGAGVGK;LVLEVAQHLGESTVR;VLDSGAPIK;VVDLLAPYAK
Rab effector MyRIP OS=Mus musculus Myrip PE=1 SV=1	Myrip	Q8K3I4	6.07	856	94.9	2	2	0	0	0	0	0			1.17	1	1	1.18258e+07	1		SQVQTIDTSR	6.64371																				ATFDAISK;GCTATLGNFAK;GTGIVSAPVPK;IGKPHTVPCK
Asparagine synthetase [glutamine-hydrolyzing] OS=Mus musculus Asns PE=2 SV=3	Asns	Q61024	6.58	561	64.2	2	2	0	0	0	0	0			3.39	1	1	6.57678e+06	1		VEPFLPGHYEVLDLKPNGK	6.64371																				ATFDAISK;GCTATLGNFAK;GTGIVSAPVPK;IGKPHTVPCK
Importin-5 OS=Mus musculus Ipo5 PE=1 SV=3	Ipo5	Q8BKC5	4.93	1097	123.5	2	2	0	0	0	0	0			1.55	1	1	1.09332e+07	1		ATAAFILANEHNVALFK	6.64371																				EDVFVHQTAIK;ENQQAANGPNQPSAR;GAEAANVTGPDGVPVEGSR;SVGDGETVEFDVVEGEK
V-type proton ATPase catalytic subunit A OS=Mus musculus Atp6v1a PE=1 SV=2	Atp6v1a	P50516	5.58	617	68.3	2	2	0	0	0	0	0			1.78	1	1	2.67733e+06	1		AVETTAQSDNK	6.64371																				ALIAGGGAPEIELALR;ETLLNSATTSLNSK;FSNISAAK;SGAPTAGPGSR;VANSGITR;VIDPATATSVDLR
Glycylpeptide N-tetradecanoyltransferase 1 OS=Mus musculus Nmt1 PE=1 SV=1	Nmt1	O70310	8	496	56.9	2	2	0	0	0	0	0			2.42	1	1	1.83602e+07	1		KDIPVVHQLLSR	6.64371																				ALAAAGYDVEK;GTGASGSFK;SGVSLAALK;SGVSLAALKK;TSGPPVSELITK
Microtubule-associated protein OS=Mus musculus Mapt PE=1 SV=1	Mapt	A2A5Y6	6.51	749	78	2	2	0	0	0	0	0			2.4	1	1	4.23449e+06	1		EQDLEGATVVGVPGEEQK	6.64371																				DIPGLTDTTVPR;LIEVDDERK;LNISFPATGCQK
ATP-dependent RNA helicase DDX50 OS=Mus musculus Ddx50 PE=2 SV=1	Ddx50	Q99MJ9	9.25	734	82.1	2	2	0	0	0	0	0			1.5	1	1	8.73637e+06	1		GVTYLFPIQVK	6.64371																				FASFIDK;GFSSGSAVVSGGSR;LLEGEECR;VDPEIQNVK
NADPH--cytochrome P450 reductase OS=Mus musculus Por PE=1 SV=2	Por	P37040	5.53	678	77	1	1	0	0	0	0	0			1.33	1	1	0	1		FAVFGLGNK	6.64371																				DCNKPSPEDNIQDR;DNEEFLESNK;EMGPTYADPVCLSK;TESSTVVPTLPGEVR;VFFEQGATR
Activator of 90 kDa heat shock protein ATPase homolog 1 OS=Mus musculus Ahsa1 PE=2 SV=2	Ahsa1	Q8BK64	5.53	338	38.1	1	1	0	0	0	0	0			3.25	1	1	14327642	1		EAVGIYISTLK	6.64371																				DASFHIFPATSTAESSPAANVSVVDGK;LLQNLEILQR;QSIHVLER;SAFNSIAIEK;TASSSTEPSVSR
Phosphatidylethanolamine-binding protein 1 OS=Mus musculus Pebp1 PE=4 SV=1	Pebp1	D3Z1V4	4.98	209	23	1	1	0	0	0	0	0			6.22	1	1	2.43761e+07	1		VDYAGVTVDELGK	6.64371																				FLIPNASQPESK;GIVDQSQQAYQEAFEISK;NLLSVAYK;SVTEQGAELSNEER
Protein Igkv3-1 OS=Mus musculus Igkv3-1 PE=4 SV=3	Igkv3-1	A0A075B5P1	4.83	119	13	1	1	0	0	0	0	0			26.05	1	1	3.07491e+07	1		FSGSGSGTDFSLNIHPVEEDDIAMYFCQQSR	6.64371																				ANGTPITQGVDTSNPTK;STPTLTVFPPSSEELK
Pleckstrin homology domain-containing family A member 2 OS=Mus musculus Plekha2 PE=1 SV=1	Plekha2	Q9ERS5	8.47	425	47.4	1	1	0	0	0	0	0			2.59	1	1	1.00095e+07	1		DNLFEIITTSR	6.64371																				LQETSDTSLSQPQNGDVPK;LTTLANGEAAPTPPPDSEVK;TEESAEACEEPEDDVK
SWI/SNF-related matrix-associated actin-dependent regulator of chromatin subfamily D member 1 OS=Mus musculus Smarcd1 PE=1 SV=3	Smarcd1	Q61466	9.25	515	58.2	1	1	0	0	0	0	0			2.52	1	1	4.58291e+06	1		TATTQETDGFQVK	6.64371																				IIAPPERK;SYELPDGQVITIGNER
DNA-(apurinic or apyrimidinic site) lyase 2 OS=Mus musculus Apex2 PE=4 SV=1	Apex2	A2AFM4	8	523	58.1	1	1	0	0	0	0	0			2.87	1	1	0	1		EQQVLQPSHQIQAQR	6.64371																				FASFIDK;NKYEDEINKR;NLDLDSIIAEVK
Vesicle-associated membrane protein 2 OS=Mus musculus Vamp2 PE=4 SV=1	Vamp2	B0QZN5	9.38	163	17.9	1	1	0	0	0	0	0			10.43	1	1	0	1		ADALQAGASQFETSAAK	6.64371																				AQLQQVEAALSGNGENEDLLK;DLQEVIELTK
Peptidyl-prolyl cis-trans isomerase CWC27 homolog OS=Mus musculus Cwc27 PE=2 SV=1	Cwc27	Q3TKY6	5.53	469	53.5	1	1	0	0	0	0	0			2.56	1	1	2.83447e+07	1		EDQTLALLSQFK	6.64371																				ALQAAIQQLAEAQPEATAK;DLAPYLPSVTPGLK;GAAYGLAGLVK;ILDVASLEALNECSR;LSVADAQAEAK
Actin-related protein 2/3 complex subunit 5 OS=Mus musculus Arpc5l PE=3 SV=1	Arpc5l	A3KGQ6	6.8	153	17.1	1	1	0	0	0	0	0			7.84	1	1	3.36386e+07	1		ALAVGGLGSIIR	6.64371																				EKPPITVVGDVGGR;SVVYQETNGETR;VFSANSTAACTELAK
V-type proton ATPase subunit B, brain isoform OS=Mus musculus Atp6v1b2 PE=1 SV=1	Atp6v1b2	P62814	5.81	511	56.5	1	1	0	0	0	0	0			3.13	1	1	4670795	1		TVSGVNGPLVILDHVK	6.64371																				ESVNSEECIITGATAEESVK;LGNAPAEVDEEGK;LQEELASGK;LVEQANSPK;NPDEVSYAGDNFVR
Cytohesin-4 OS=Mus musculus Cyth4 PE=2 SV=1	Cyth4	Q80YW0	6.65	393	45.3	1	1	0	0	0	0	0			2.04	1	1	2.36363e+07	1		QLLEDIQK	6.64371																				ADTLTPEECQQFK;ILEQQNSSR;IYEFPETDDEEENK;LAAVTYNGVDNNK;VNIIPLIAK
Dol-P-Man:Man(5)GlcNAc(2)-PP-Dol alpha-1,3-mannosyltransferase OS=Mus musculus Alg3 PE=2 SV=2	Alg3	Q8K2A8	9.2	438	50.2	1	1	0	0	0	0	0			2.28	1	1	5.63333e+06	1		TGESILALLK	6.64371																				DCTNVNDFFSK;EANVYYASTPSGESR;LNVTDSVTNK;TSQDHVDEEVFK
E3 SUMO-protein ligase CBX4 OS=Mus musculus Cbx4 PE=1 SV=2	Cbx4	O55187	9.33	551	60.5	1	1	0	0	0	0	0			1.81	1	1	1.12178e+06	1		SGEAAEGEAR	6.64371																				LEESGGGLVQPGGSMK;SNNYATHYAESVK
26S proteasome non-ATPase regulatory subunit 6 OS=Mus musculus Psmd6 PE=1 SV=1	Psmd6	Q99JI4	5.52	389	45.5	1	1	0	0	0	0	0			2.57	1	1	4.03073e+06	1		AEYLCQIGDK	6.64371																				IPSQLLNTELTER;IVNEGGIDPLLR;SLNTLLLNNNQIK;TYAQSGNAQAAATCEYPR
Glycerophosphodiester phosphodiesterase domain-containing protein 1 OS=Mus musculus Gdpd1 PE=2 SV=1	Gdpd1	Q9CRY7	8.31	314	35.8	1	1	0	0	0	0	0			2.87	1	1	0	1		ALFDHLTAR	6.64371																				LSPTPSMQDGLDLPSETDLR;TPSPLILDQNYINTK;XEEAPR
Nuclear pore glycoprotein p62 OS=Mus musculus Nup62 PE=1 SV=2	Nup62	Q63850	5.31	526	53.2	1	1	0	0	0	0	0			2.66	1	1	6.97797e+06	1		RLDQELDFILSQQK	6.64371																				FNADEFEDMVAEK;GAFGKPQGTVAR
MCG21719 OS=Mus musculus Lamtor5 PE=4 SV=1	Lamtor5	G3UW70	6.67	145	15.3	1	1	0	0	0	0	0			13.79	1	1	2.25976e+07	1		GTLSDEHAGVISVLAQQAAR	6.64371																				ANGTTVHVGIHPSK;DDEVQVVR;FNPFVTSDR;HFNAPSHIR
RNA 3'-terminal phosphate cyclase OS=Mus musculus RtcA PE=2 SV=2	RtcA	Q9D7H3	7.9	366	39.2	1	1	0	0	0	0	0			5.46	1	1	0	1		TGSVTLHTQTAIHFAEQLAK	6.64371																				ELGSSTNALR;GQAFVIFK;TDSDIISK
28S ribosomal protein S18a, mitochondrial OS=Mus musculus Mrps18a PE=2 SV=1	Mrps18a	Q5U5I3	10.11	196	22.2	1	1	0	0	0	0	0			9.18	1	1	1.42832e+07	1		AGLLPNHRPQLPEGCLPK	6.64371																				GSATNYITR;LAALSASLAR;LEGQAQAETK
Unconventional myosin-XVIIIa (Fragment) OS=Mus musculus Myo18a PE=1 SV=1	Myo18a	F6ZGN3	5.9	180	19.7	1	1	0	0	0	0	0			10.56	1	1	2.96873e+07	1		DSIGGTGDQDSLLTTLSER	6.64371																				EAGGGGVGGPGAK;RPDQQLQGDGK;SAAQAAAQTNSNAAGK
Zinc finger CCCH-type antiviral protein 1 OS=Mus musculus Zc3hav1 PE=1 SV=1	Zc3hav1	D3Z5I1	8.07	996	112.5	1	1	0	0	0	0	0			1.41	1	1	8.55131e+06	1		FVLLETGDQAGITR	6.64371																				DGSGGASGTSQPSSGGGSSNSR;ETTSGTTAEPVK;LADFGLAR;STPDTELVTVAHSNPEVK
Peptidyl-prolyl cis-trans isomerase NIMA-interacting 4 OS=Mus musculus Pin4 PE=2 SV=1	Pin4	Q9CWW6	9.77	131	13.8	1	1	0	0	0	0	0			9.16	1	1	6.41177e+06	1		FSEVATQYSEDK	6.64371																				ASEPVKEPVQTAQSPAPVEK;EGITRPPQVDVR;EGPGRPPLDAR;VLPVFGGPK
Ornithine aminotransferase, mitochondrial OS=Mus musculus Oat PE=1 SV=1	Oat	P29758	6.62	439	48.3	1	1	0	0	0	0	0			2.05	1	1	1.86119e+07	1		GLLNAIVIR	6.64371																				AQYEDIAQR;FASFIDK;LLEGEECR;SLDLDSIIAEVK
Parathymosin OS=Mus musculus Ptms PE=1 SV=3	Ptms	Q9D0J8	4.22	101	11.4	1	1	0	0	0	0	0			10.89	1	1	2.07503e+07	1		SVEAAAELSAK	6.64371																				AGELVLTSESSR;QVDGTTFQSIYSLDK;SSGPGGQNVNK
Ferritin light chain 1 OS=Mus musculus Ftl1 PE=1 SV=2	Ftl1	P29391	6	183	20.8	1	1	0	0	0	0	0			8.74	1	1	7.39818e+06	1		NLNQALLDLHALGSAR	6.64371																				ALEAVFGK;GFAFVTFESPADAK;LFIGGLNTETNEK;YDDYSSSR
Synaptic vesicle membrane protein VAT-1 homolog OS=Mus musculus Vat1 PE=1 SV=3	Vat1	Q62465	6.37	406	43.1	1	1	0	0	0	0	0			3.69	1	1	23492304	1		TVENVTVFGTASASK	6.64371																				AEGESEAPNPEPR;LIVENLSSR
Lymphocyte-specific protein 1 OS=Mus musculus Lsp1 PE=1 SV=2	Lsp1	P19973	4.82	330	36.7	1	1	0	0	0	0	0			3.94	1	1	1.74458e+07	1		LQQYTQATESSGR	6.64371																				GAFGKPQGTVAR
Histidine triad nucleotide-binding protein 1 OS=Mus musculus Hint1 PE=1 SV=3	Hint1	P70349	6.87	126	13.8	1	1	0	0	0	0	0			11.11	1	1	8.72377e+07	1		AQVAQPGGDTIFGK	6.64371																				FSSELEQIELQNSIK
Isoform 2 of Sortilin OS=Mus musculus Sort1	Sort1	Q6PHU5-2	5.99	858	94.8	1	1	0	0	0	0	0			2.68	1	1	46431322	1		YSVLQQHAEADGVEALDSTSHAK	6.64371																				VFQFLNAK
Fatty acid-binding protein, epidermal OS=Mus musculus Fabp5 PE=1 SV=3	Fabp5	Q05816	6.54	135	15.1	1	1	0	0	0	0	0			6.67	1	1	26932532	1		ELGVGLALR	6.64371																				FIQACSIALELNER;LTGLSEISLR;QNLFSFDSEVQR
Ppfia1 protein OS=Mus musculus Ppfia1 PE=1 SV=1	Ppfia1	B2RXQ2	6.25	1266	142.6	1	1	0	0	0	0	0			1.18	1	1	5.40306e+06	1		GLASGSAETLPANFR	6.64371																				LAADDFR;VLDELTLAR
Sodium-coupled neutral amino acid transporter 1 OS=Mus musculus Slc38a1 PE=1 SV=1	Slc38a1	Q8K2P7	7.08	485	53.8	1	1	0	0	0	0	0			2.27	1	1	1.22641e+07	1		LGEQVFGTTGK	6.64371																				NQDLAPNSAEQASILSLVTK;VLQSALAAIR
Growth/differentiation factor 15 OS=Mus musculus Gdf15 PE=2 SV=2	Gdf15	Q9Z0J7	9.11	303	33.2	1	1	0	0	0	0	0			3.3	1	1	4.65025e+06	1		LGSHGQLLLR	6.64371																				AAAQLLQSQAQQSGAQQTK;VNIIPLIAK
CDGSH iron-sulfur domain-containing protein 2 OS=Mus musculus Cisd2 PE=1 SV=1	Cisd2	Q9CQB5	9.51	135	15.2	1	1	0	0	0	0	0			11.11	1	1	9596529	1		HNELTGDNVGPLILK	6.64371																				AGEVFIHK;AVVIVDDR
General transcription factor IIE subunit 1 OS=Mus musculus Gtf2e1 PE=2 SV=1	Gtf2e1	Q9D0D5	4.86	440	49.6	1	1	0	0	0	0	0			3.64	1	1	1.23864e+07	1		AATAAGAAGLAGGHHR	6.64371																				EYITPAQISK;TGQGEDPSSDELDK
Transcription factor Sp1 OS=Mus musculus Sp1 PE=1 SV=2	Sp1	O89090	7.34	784	80.7	1	1	0	0	0	0	0			3.57	1	1	0	1		VGGLQGSDSLNIQQNQTSGGSLQGSQQK	6.64371																				DIQMTQSPSSLSASLGER
Protein RER1 OS=Mus musculus Rer1 PE=1 SV=1	Rer1	Q9CQU3	9.51	196	23	1	1	0	0	0	0	0			4.08	1	1	4.59542e+06	1		YIPFTHGK	6.64371
Zinc finger protein 518A OS=Mus musculus Znf518a PE=2 SV=1	Znf518a	B2RRF6	8.98	1478	165.5	1	1	0	0	0	0	0			0.54	1	1	1.04793e+08	1		NEIADTIR	6.64371																				AFAFVTFADDK;FGGNPGGFGNQGGFGNSR;FTEYETQVK;GISVHISNAEPK;QSPDEPLR;VAQSLCGEDLIIK
RNA polymerase II-associated factor 1 homolog OS=Mus musculus Paf1 PE=2 SV=1	Paf1	Q8K2T8	4.65	535	60.5	1	1	0	0	0	0	0			2.62	1	1	9.93472e+06	1		AGVQSGTNALLVVK	6.64371																				AFSYYGPLR;GHYAYDCHR;NPPGFAFVEFEDPR;VYVGNLGTGAGK;VYVGNLGTGAGKGELER
Exocyst complex component 2 OS=Mus musculus Exoc2 PE=1 SV=1	Exoc2	Q9D4H1	7.18	924	103.9	1	1	0	0	0	0	0			1.62	1	1	0	1		ASNTADTLFQEVLGR	6.64371																				AIVAIENPADVSVISSR;FTPGTFTNQIQAAFR;LLVVTDPR;SDGIYIINLK;YVDIAIPCNNK
Cytoskeleton-associated protein 4 OS=Mus musculus Ckap4 PE=1 SV=2	Ckap4	Q8BMK4	5.64	575	63.7	1	1	0	0	0	0	0			1.91	1	1	1.61734e+07	1		SSVSQVESDLK	6.64371																				AEFGDFDIK;ECGQLLISENQK;VAIDQQLTQQQLNGN
Tubulin-specific chaperone D OS=Mus musculus Tbcd PE=2 SV=1	Tbcd	Q8BYA0	6.51	1196	133.2	1	1	0	0	0	0	0			1.09	1	1	3.22322e+06	1		LDGNLSTQTGETR	6.64371																				IICQGFTGK;LIGPNCPGVINPGECK;LVGGTTPGK
Actin-like protein 9 OS=Mus musculus Actl9 PE=2 SV=1	Actl9	Q8CG27	6.34	415	45.7	1	1	0	0	0	0	0			3.13	1	1	75866470	1		EQYEERGPQVVYR	6.64371																				DLLHPSLEEEK;LTEGCSFR
Fumarate hydratase, mitochondrial OS=Mus musculus Fh PE=1 SV=3	Fh	P97807	9.04	507	54.3	1	1	0	0	0	0	0			2.76	1	1	1.31443e+06	1		AAAEVNQEYGLDPK	6.64371																				ALYQTEAFTADFQQPTEAK;AVLDVAETGTEAAAATGVIGGIR;ELISELDER;EVFTEQADLSGITETK;MQQVEASLQPETLR
MCG7138 OS=Mus musculus Rgs3 PE=4 SV=1	Rgs3	Z4YJQ4	8.07	610	68.4	1	1	0	0	0	0	0			1.64	1	1	4.22984e+06	1		VLLLHIIEGK	6.64371																				AAAPAPEEEMDECEQALAAEPK;ALIAAQYSGAQVR;ILGLLDTHLK;LDPGSEETQTLVR
Mitochondrial import receptor subunit TOM20 homolog OS=Mus musculus Tomm20 PE=1 SV=1	Tomm20	Q9DCC8	8.6	145	16.3	1	1	0	0	0	0	0			8.97	1	1	142602610	1		IVSAQSLAEDDVE	6.64371																				GCTATLGNFAK;GTGIVSAPVPK;IGKPHTVPCK
Platelet-activating factor acetylhydrolase IB subunit gamma OS=Mus musculus Pafah1b3 PE=1 SV=1	Pafah1b3	Q61205	6.93	232	25.8	1	1	0	0	0	0	0			3.88	1	1	1.02524e+07	1		VVVLGLLPR	6.64371																				ALELEQER;AQMVQEDLEK;AQQELEEQTR;FVIKPIDK;VTTMDAELEFAIQPNTTGK
Tropomodulin-2 OS=Mus musculus Tmod2 PE=1 SV=2	Tmod2	Q9JKK7	5.35	351	39.5	1	1	0	0	0	0	0			4.27	1	1	1.2896e+07	1		ANDPSLQEVNLNNIK	6.64371																				SPAAFTSPPIGTVTPALK;SSGASVTTQPTEFK;VGIQHSLVNQPAR
Isoform 6 of Meiosis arrest female protein 1 OS=Mus musculus Marf1	Marf1	Q8BJ34-6	8.24	1736	192.7	1	1	0	0	0	0	0			0.4	1	1	257232350	1		QIQLINR	6.64371																				DETNYGIPQR;DVLSVAFSSDNR;IIVDELKQEVISTSSK;QEVISTSSK
M-phase phosphoprotein 6 OS=Mus musculus Mphosph6 PE=1 SV=1	Mphosph6	Q9D1Q1	5.3	161	19.1	1	1	0	0	0	0	0			7.45	1	1	2.42192e+07	1		ANYEEDENGTIK	6.64371																				HGYIGEFEIIDDHR;IVVNLTGR;MNVLADALK
Nicalin OS=Mus musculus Ncln PE=2 SV=2	Ncln	Q8VCM8	6.49	563	62.9	1	1	0	0	0	0	0			2.49	1	1	4.31622e+06	1		RLPAFTLSHLESHR	6.64371																				EFTNVYIK;GFGFVCFSSPEEATK;SLGYAYVNFQQPADAER;VVCDENGSK
Expressed sequence BB014433 OS=Mus musculus BB014433 PE=2 SV=1	BB014433	Q8C5R5	8.53	389	40.4	1	1	0	0	0	0	0			7.2	1	1	0	1		LCAEPPTWVCTPPK	6.64371																				AGPNIYELR;DAHSTLLSK
Uncharacterized protein KIAA1671 OS=Mus musculus Kiaa1671 PE=2 SV=1	Kiaa1671	Q8BRV5	6.09	308	34.6	1	1	0	0	0	0	0			3.57	1	1	2.58706e+07	1		SPFHPGVLGSR	6.64371																				EEEEFNTGPLSVLTQSVK;GDSVIVVLR;NNTQVLINCR;SEMTPEELQK
Ubiquitin carboxyl-terminal hydrolase OS=Mus musculus Usp8 PE=1 SV=1	Usp8	A2AI52	8.54	1091	123.8	1	1	0	0	0	0	0			1.56	1	1	9.0169e+06	1		NLNPVFGGSGPALTGLR	6.64371																				ANQEVAVK;APEIIIGK;ENVDTFEASVK;VNIGEVLDK
Transmembrane protein 14C OS=Mus musculus Tmem14c PE=1 SV=1	Tmem14c	Q9CQN6	9.7	114	11.6	1	1	0	0	0	0	0			9.65	1	1	1.09083e+07	1		VGISLLSSPHP	6.64371																				EYTINIHK;IHGVGFK;NEDEDSPNK;SAINEVVTR
Inverted formin-2 OS=Mus musculus Inf2 PE=1 SV=1	Inf2	Q0GNC1	5.21	1273	138.5	1	1	0	0	0	0	0			1.02	1	1	8.74058e+06	1		VTLLHHVLEEVEK	6.64371																				AISSTEAVLNNR;EGTTQQLQTTSPK;TLEPICDADPSALAK;TLSVSTPAVDNNEAQK
Protein Haus6 OS=Mus musculus Haus6 PE=1 SV=1	Haus6	Q6NV99	6.67	933	105.5	1	1	0	0	0	0	0			1.71	1	1	1.00509e+07	1		LSGIGILHETLPEVGR	6.64371																				ALVGSENPPLTVIR;VDQVQDIVTGNPTVIK;YNYYYNTDSK;YQDILNEIAK
Isoform 6 of Dual specificity mitogen-activated protein kinase kinase 7 OS=Mus musculus Map2k7	Map2k7	Q8CE90-6	9.16	435	49.1	1	1	0	0	0	0	0			3.22	1	1	1.54011e+07	1		TSGVLSQHHLPFFR	6.64371																				FQRPGDPQSAQDK;QGIETPEDQNDLRK;SITNTTVCTK
Tudor and KH domain-containing protein OS=Mus musculus Tdrkh PE=1 SV=1	Tdrkh	Q80VL1	4.94	560	62.1	1	1	0	0	0	0	0			1.79	1	1	3.38204e+06	1		ESEGTLLLSR	6.64371																				EYQDLLNVK;LLEGEECR;SPEAQTPVQEEAK
Endothelial differentiation-related factor 1 OS=Mus musculus Edf1 PE=1 SV=1	Edf1	Q9JMG1	9.99	148	16.4	1	1	0	0	0	0	0			10.14	1	1	2.45486e+07	1		INEKPQVIADYESGR	6.64371																				ESLSEEEAQK;ILEQEEEEEQAGK;LTPLLSVR
Dynamin-2 OS=Mus musculus Dnm2 PE=1 SV=2	Dnm2	F8WIV5	7.64	870	98	1	1	0	0	0	0	0			1.15	1	1	9.11417e+06	1		SSVLENFVGR	6.64371																				ASTTQPEDLGVLNASAQK;GQTPAQAETNYLNK;NASVQDAATNSTAFNENDVPVCK;TSETSAPFPAPDTINVATR;VSLLDGTDVSVDLPK
Protein Sirpb1a OS=Mus musculus Sirpb1a PE=4 SV=1	Sirpb1a	A0A0A6YYP6	8.18	397	44	1	1	0	0	0	0	0			4.53	1	1	0	1		QQPTMVWNVINVTCQIQK	6.64371																				IPGIIISASAVR;LQPFATEADVEEALR;LSAEAAEK;SFAGSVSPQEEEEFRR
Lysophospholipid acyltransferase 5 OS=Mus musculus Lpcat3 PE=1 SV=1	Lpcat3	Q91V01	8.56	487	56.1	1	1	0	0	0	0	0			2.67	1	1	0	1		LATSLGASEQALR	6.64371																				ALVKPQAIKPK;AQASAPAQAPK;LAFIAHPK
Signal-induced proliferation-associated protein 1 OS=Mus musculus Sipa1 PE=1 SV=1	Sipa1	E9Q0Y4	6.44	1038	112.2	1	1	0	0	0	0	0			1.45	1	1	0	1		LDGAPGQAVGEVVAR	6.64371																				AEDTGIYYCTR;LEESGGGLVQPGGSMK
Isoform 2 of Leukocyte surface antigen CD47 OS=Mus musculus Cd47	Cd47	Q61735-2	8.25	324	35.3	1	1	0	0	0	0	0			4.32	1	1	1.35434e+07	1		ISVSDLINGIASLK	6.64371																				EGDVLTLLESER;TGSQGQCTQVR
Early endosome antigen 1 OS=Mus musculus Eea1 PE=1 SV=2	Eea1	Q8BL66	5.77	1411	160.8	1	1	0	0	0	0	0			0.64	1	1	2.05517e+07	1		QLSTDLELR	6.64371																				LLDLVQQSCNYK;QQIQSIQQSIER
Vang-like 2 (Van gogh, Drosophila), isoform CRA_b OS=Mus musculus Vangl2 PE=4 SV=1	Vangl2	D3YY75	9.28	561	63.9	1	1	0	0	0	0	0			2.32	1	1	4.00507e+06	1		LVVAVEEAFTHIK	6.64371																				GQFSTDELVAEVEK;IYIDSNNNPER;LLYNNVSNFGR;VIQCFAETGQVQK
Calumenin OS=Mus musculus Calu PE=1 SV=1	Calu	O35887	4.67	315	37	1	1	0	0	0	0	0			3.49	1	1	8.06247e+06	1		SFDQLTPEESK	6.64371																				FGEVVDCTLK;IFVGGLSPDTPEEK
Peptidyl-prolyl cis-trans isomerase-like 2 OS=Mus musculus Ppil2 PE=1 SV=2	Ppil2	Q9D787	8.38	521	59	1	1	0	0	0	0	0			1.92	1	1	1.08862e+07	1		FNVSNFFHVK	6.64371																				ATNIEVLSNTFQFTNEAR;INFVIDNNK;LLTSYGFIQCSER
Bromodomain-containing protein 7 OS=Mus musculus Brd7 PE=1 SV=1	Brd7	O88665	6.38	651	74	1	1	0	0	0	0	0			3.69	1	1	2.90141e+07	1		VGGSEVTELSTGSSGHDSSLFEDR	6.64371																				LLESGGGLVQPGGSLK;LSCAASGFDFSR;SEDTALYYCAR
Par-3 (Partitioning defective 3) homolog (C. elegans) OS=Mus musculus Pard3 PE=1 SV=1	Pard3	A5D6P2	7.94	1334	149	1	1	0	0	0	0	0			0.9	1	1	1.62135e+07	1		SVANNAPQALPR	6.64371																				LLQSGGGLVQPGGSLK;SEDTALYYCAR
Ganglioside-induced differentiation-associated protein 1-like 1 OS=Mus musculus Gdap1l1 PE=2 SV=1	Gdap1l1	Q8VE33	6.6	370	42.3	1	1	0	0	0	0	0			3.51	1	1	1.13507e+07	1		LNLGEEVPVIIHR	6.64371																				EKPPITVVGDVGGR;VQVYQEPNR
Rho guanine nucleotide exchange factor 18 OS=Mus musculus Arhgef18 PE=2 SV=2	Arhgef18	Q6P9R4	6.21	1021	114.3	1	1	0	0	0	0	0			1.47	1	1	0	1		ALQEELQFSGQAVSR	6.64371																				GTNESLER
Kinesin-like protein KIF3B OS=Mus musculus Kif3b PE=1 SV=1	Kif3b	Q61771	7.69	747	85.2	1	1	0	0	0	0	0			1.61	1	1	1.33665e+07	1		QELEQTQNELTR	6.64371																				DSSVEVR;LGDDIDLIVR
Protein Ankrd35 OS=Mus musculus Ankrd35 PE=4 SV=1	Ankrd35	E9Q9D8	6.07	996	109.3	1	1	0	0	0	0	0			1.31	1	1	0	1		IFSCSSSQVAVEK	6.64371																				GGSTTGSQFLEQFK;IFTASNVSSVPLPAENVTITAGQR
Up-regulated during skeletal muscle growth protein 5 OS=Mus musculus Usmg5 PE=1 SV=1	Usmg5	Q78IK2	9.83	58	6.4	1	1	0	0	0	0	0			17.24	1	1	4.33735e+07	1		YFNSYTLTGR	6.64371																				VFQFLNAK
Activated RNA polymerase II transcriptional coactivator p15 OS=Mus musculus Sub1 PE=1 SV=3	Sub1	P11031	9.6	127	14.4	1	1	0	0	0	0	0			8.66	1	1	35575031	1		EQISDIDDAVR	6.64371																				LGPTEGRPQLK
CDP-diacylglycerol--glycerol-3-phosphate 3-phosphatidyltransferase, mitochondrial OS=Mus musculus Pgs1 PE=2 SV=1	Pgs1	Q8BHF7	8.9	553	62.5	1	1	0	0	0	0	0			2.53	1	1	2.94643e+07	1		SGVVTSATFEQPGR	6.64371																				AGFTGGVVVDFPNSAK
WW domain-binding protein 4 OS=Mus musculus Wbp4 PE=1 SV=4	Wbp4	Q61048	7.36	376	42.1	1	1	0	0	0	0	0			4.52	1	1	36547071	1		TVSSLGVAADGVAPVFK	6.64371																				APAEVQITAEQLLR;LVESDAEADTVR
Cytohesin-1 (Fragment) OS=Mus musculus Cyth1 PE=4 SV=1	Cyth1	A2A517	5.2	460	52.5	1	1	0	0	0	0	0			2.39	1	1	3.04322e+07	1		GIIPLENLSIR	6.64371																				GLSTTGNSSLNSTSNTK
Unconventional myosin-VI OS=Mus musculus Myo6 PE=4 SV=1	Myo6	V9GX76	8.46	1294	149.1	1	1	0	0	0	0	0			0.93	1	1	4.58285e+07	1		VPLKVEQANNAR	6.64371
Isoform 3 of Eukaryotic translation initiation factor 4 gamma 3 OS=Mus musculus Eif4g3	Eif4g3	Q80XI3-3	5.6	1590	176	1	1	0	0	0	0	0			0.63	1	1	7.08615e+06	1		SPAVATEVQR	6.64371
Cytoplasmic FMR1-interacting protein 2 OS=Mus musculus Cyfip2 PE=1 SV=2	Cyfip2	Q5SQX6	7.05	1253	145.6	1	1	0	0	0	0	0			0.96	1	1	6.27198e+06	1		YAPLHLVPLIER	6.64371																				AGNFYVPAEPK;GINGVSPK;IALTDNSLIAR;QIFNGTFVK;SVNELIYK;TTHFVEGGDAGNREDQINR
Alpha-2-antiplasmin OS=Mus musculus Serpinf2 PE=1 SV=1	Serpinf2	Q61247	6.3	491	54.9	1	1	0	0	0	0	0			1.63	1	1	9.93894e+06	1		LPLPALFK	6.64371																				EEEPEAVLPGAQPTLISAISK;FPQLDDTSFANSR;LDPGSPELQQVLK;LQTTATSR;LSPDAIPGK;SEAVVAVLLTK;VAASVDLITK;VAEVLAGEGHLYSR;VQEVQQVSTNK;VSDLLLSTDER
Peptidyl-glycine alpha-amidating monooxygenase OS=Mus musculus Pam PE=2 SV=2	Pam	P97467	6.55	979	108.9	1	1	0	0	0	0	0			1.84	1	1	4.03763e+07	1		QGEEEAFEQGDFYSLLSK	6.64371																				CCLTYCFNKPEDK;ESTLHLVLR;TITLEVEPSDTIENVK;TLSDYNIQK
Uncharacterized aarF domain-containing protein kinase 5 OS=Mus musculus Adck5 PE=4 SV=1	Adck5	E9PUK2	8.76	582	66.6	1	1	0	0	0	0	0			2.41	1	1	0	1		GTLVQELDFENEGR	6.64371																				KIEISQHAK;TVAGGAWTYNTTSAVTVK;YTCSFCGK
Adenylyltransferase and sulfurtransferase MOCS3 OS=Mus musculus Mocs3 PE=2 SV=1	Mocs3	A2BDX3	7.49	460	49.3	1	1	0	0	0	0	0			1.96	1	1	1.98053e+07	1		VPPPPLAPR	6.64371																				AGNFYVPAEPK;GINGVSPK;IALTDNSLIAR;QIFNGTFVK;SVNELIYK
Putative methyltransferase C9orf114 homolog OS=Mus musculus D2Wsu81e PE=2 SV=1	D2Wsu81e	Q3UHX9	8.03	385	42.9	1	1	0	0	0	0	0			2.6	1	1	0	1		GTVVSSQDPR	6.64371																				AEAVGEQAR;AKPAAQSEEETATSPAASPTPQSAER;FAVLHGEAPR;GHPSAGAEEEGGSDGSAAEAEPR;GTQGVVTNFEIFR;VNLFTDFDK
Neutral amino acid transporter ASCT2 OS=Mus musculus Slc1a5 PE=1 SV=1	Slc1a5	Q9ESU7	7.12	555	58.4	1	1	0	0	0	0	0			3.24	1	1	2.999e+06	1		GVVAVDSTANGGPALGSR	6.64371																				ADFQYQESQTR;EVTEQLQAK;FPFEALSQGQQLCK;TEYQQESK
Probable glutamate--tRNA ligase, mitochondrial OS=Mus musculus Ears2 PE=1 SV=1	Ears2	Q9CXJ1	8.75	523	58.3	1	1	0	0	0	0	0			1.91	1	1	1.96787e+06	1		FAHLPLLLNR	6.64371																				DDASKPVHLTAFLGYK;NNASTDYDLSDK;TVFAEHISDECK
26S proteasome non-ATPase regulatory subunit 12 OS=Mus musculus Psmd12 PE=1 SV=4	Psmd12	Q9D8W5	7.06	456	52.9	1	1	0	0	0	0	0			2.41	1	1	1.04256e+07	1		FFQEENTENLK	6.64371																				IEDFLER;IGVLDEGK;LFEGNALLR;LIGEYGLR
DnaJ homolog subfamily C member 2 OS=Mus musculus Dnajc2 PE=1 SV=2	Dnajc2	P54103	8.7	621	71.7	1	1	0	0	0	0	0			1.77	1	1	1.36715e+07	1		AAQEQVLNASR	6.64371																				EQILEEFSK;LFVGSIPK;NLANTVTEEILEK;TGYTLDVTTGQR
Protein CDV3 OS=Mus musculus Cdv3 PE=1 SV=2	Cdv3	Q4VAA2	6.1	281	29.7	1	1	0	0	0	0	0			4.27	1	1	6.15371e+06	1		SGDGGSLGSGSR	6.64371																				ALTDLVSEGR;GEQGSLAQSQPQPGDK;GPGTGGDEASAAGGSPPQPPR;SNTPESIAETPPAR;TDSLAATPPAAK
Protein phosphatase 1L OS=Mus musculus Ppm1l PE=1 SV=1	Ppm1l	Q8BHN0	5.99	360	41	1	1	0	0	0	0	0			3.61	1	1	3.46675e+06	1		LGGLDVLEAEFSK	6.64371																				VDNLTYR;VGDVYIPR;YGGGGYGR
Isoform 2 of Profilin-2 OS=Mus musculus Pfn2	Pfn2	Q9JJV2-2	6.99	146	15.7	1	1	0	0	0	0	0			9.59	1	1	4.0859e+06	1		SQGGEPTYNVAVGR	6.64371																				DIQMTQTTSSLSASLGDR;LLIYYTSR;TFGGGTKLEIK
Olfactomedin-like protein 2A OS=Mus musculus Olfml2a PE=1 SV=1	Olfml2a	Q8BHP7	7.68	681	76.5	1	1	0	0	0	0	0			1.47	1	1	2.0492e+07	1		ALAQQQAVIR	6.64371																				AGNLGGGVVTIER;ITVTSEVPFSK;ITVTSEVPFSKR
Nexilin OS=Mus musculus Nexn PE=2 SV=3	Nexn	Q7TPW1	5.01	607	72.1	1	1	0	0	0	0	0			1.81	1	1	9425188	1		NTSVVDSEPVR	6.64371																				AAVCDCILQEQVYVR;ASATAPEVR;DLEVVATPVAR;EDGAQLLASQEK;YVVHPQISALNADR
ARF GTPase-activating protein GIT1 OS=Mus musculus Git1 PE=1 SV=1	Git1	Q68FF6	6.93	770	85.2	1	1	0	0	0	0	0			1.95	1	1	1.22591e+07	1		LLSLGAQANFFHPEK	6.64371																				AYQSLGGPFPK;ELQETQQER;LEGSFLGGSEAGER;LLQQGLAQVEAGR;NPEPQDQGELFQGVDPR
Poly (ADP-ribose) polymerase family, member 1 OS=Mus musculus Parp1 PE=1 SV=1	Parp1	Q921K2	8.95	1014	112.7	1	1	0	0	0	0	0			1.48	1	1	3.85396e+06	1		VVCEDFLQDVSASTK	6.64371																				DGQCTLISSLDSTLR;DTGELLGEYVGHK;FNVDGNYCLTCGSDK;KPEPVQTLDEAR;TLDCSQGAVR;VSDHEILAGSVDGR
CGG triplet repeat-binding protein 1 OS=Mus musculus Cggbp1 PE=2 SV=1	Cggbp1	Q8BHG9	8.95	167	18.8	1	1	0	0	0	0	0			8.38	1	1	1.57691e+07	1		VTEFGGELHEDGGK	6.64371																				EISFAYEVLSNPEK;NVLCSACSGQGGK;VIEPGCVR;VSLEDLYNGK
Conserved oligomeric Golgi complex subunit 6 OS=Mus musculus Cog6 PE=2 SV=2	Cog6	Q8R3I3	6.14	657	73	1	1	0	0	0	0	0			3.5	1	1	0	1		EELESINEDVQAMSSCCQDMTSR	6.64371																				ASSFVLALEPELESR;AVTSEIAVLQSR;GEDEEDNNLEVR;NIQVDSPYDISR;VTAEVVLVHPGGGSTSR
Probable cation-transporting ATPase 13A5 OS=Mus musculus Atp13a5 PE=2 SV=2	Atp13a5	Q3TYU2	7.94	1216	136.7	1	1	0	0	0	0	0			2.55	1	1	2.0869e+06	1		SYQVLFHHFYSMLPQILVNGTIFARMSPGQK	6.64371																				AQGGQASEEGADR;LPEQPEEGEAK;NCECLSCIDCGK;NGGPGEDAAEGQTK;NQEAGHEAAGEEAAEASGPPEK
WD repeat-containing protein 26 OS=Mus musculus Wdr26 PE=2 SV=3	Wdr26	Q8C6G8	6.16	641	70.5	1	1	0	0	0	0	0			2.81	1	1	1.94904e+06	1		LDNNLDSVSLLIDHVCSR	6.64371																				AEGCSTEEGSGGR;AESTEQEPSAPK;NVLDGELLNR;VLVDSSFGQPTTQGEVR;VYAVATSTNTPCTR
Oxysterol binding protein-like 11 OS=Mus musculus Osbpl11 PE=1 SV=1	Osbpl11	G5E8A0	7.08	757	84.3	1	1	0	0	0	0	0			1.59	1	1	9.63726e+06	1		LEGLATAVTPNK	6.64371																				AEDVSAIEIVGGATR;AGGIETIANEFSDR;DVSTTLNADEAVAR;GCALQCAILSPAFK;SQFEELCAELLQK
Bromodomain and WD repeat domain containing 2, isoform CRA_a OS=Mus musculus Wdr11 PE=4 SV=1	Wdr11	G5E8J3	7.11	1223	135.9	1	1	0	0	0	0	0			1.23	1	1	0	1		TLLQEQLHALSNDIK	6.64371																				EAQADVETK;EVVLDTHTTQFK;LLAQLTQECQEQR;LVAGQQQVLQQLEEEEPK
Coiled-coil domain-containing protein 134 OS=Mus musculus Ccdc134 PE=2 SV=1	Ccdc134	Q8C7V8	8.53	229	26.5	1	1	0	0	0	0	0			8.3	1	1	7425457	1		TVLIAADVLPDGPVPQDEK	6.64371																				EYTINIHK;IHGVGFK;NEDEDSPNK;SAINEVVTR
NudC domain-containing protein 1 OS=Mus musculus Nudcd1 PE=2 SV=2	Nudcd1	Q6PIP5	5.3	582	66.7	1	1	0	0	0	0	0			2.06	1	1	13671035	1		AEEHSVAILLLR	6.64371																				AAETDAATAGVNR;AEAELAAGPTPTEAN;FVSVVPQYQPSVSSAGSR;SEGDPSNGPEELPSR
Pumilio homolog 2 OS=Mus musculus Pum2 PE=1 SV=2	Pum2	Q80U58	7.08	1066	114.2	1	1	0	0	0	0	0			1.59	1	1	1.23657e+07	1		DLIGHIVEFSQDQHGSR	6.64371																				ASIPFSVVGSNQLIEAK;LTVVDTPGYGDAINCR;TVQIEASTVEIEER;VNIVPVIAK
Platelet-activating factor acetylhydrolase IB subunit beta OS=Mus musculus Pafah1b2 PE=1 SV=2	Pafah1b2	Q61206	5.92	229	25.6	1	1	0	0	0	0	0			3.93	1	1	6.96332e+06	1		IIVLGLLPR	6.64371																				DIQMTQTTSSLSASLGDR;TFGGGTKLEIK
Vesicle transport protein GOT1B OS=Mus musculus Golt1b PE=2 SV=1	Golt1b	Q9CR60	10.58	138	15.4	1	1	0	0	0	0	0			10.87	1	1	2.52023e+07	1		RVPVLGSLLNLPGIR	6.64371																				EDIHAGGGGAR;IFVGGIK;LFIGGLNVQTSESGLR
IQ domain-containing protein E OS=Mus musculus Iqce PE=2 SV=1	Iqce	Q6PCQ0	7.18	778	86.3	1	1	0	0	0	0	0			1.67	1	1	4.13558e+06	1		EELGALQEQLLEK	6.64371																				AIGVLTSGGDAQGMNAAVR;GGTPSAFDR;VFANAPDSACVIGLR;VTVLGHVQR
Protein YIPF5 OS=Mus musculus Yipf5 PE=2 SV=1	Yipf5	Q9EQQ2	4.36	257	27.9	1	1	0	0	0	0	0			3.5	1	1	5.57654e+06	1		TLTVLHPLR	6.64371																				ALAPEYAK;VDATEESDLAQQYGVR;VLVGANFEEVAFDEK
MICOS complex subunit Mic27 OS=Mus musculus Apool PE=2 SV=1	Apool	Q78IK4	9.31	265	29.2	1	1	0	0	0	0	0			5.66	1	1	0	1		SESTSGTTQFIPDPK	6.64371																				AVTEQGAELSNEER;NLLSVAYK;VISSIEQK;YLIANATNPESK
Endoplasmic reticulum resident protein 44 OS=Mus musculus Erp44 PE=1 SV=1	Erp44	Q9D1Q6	5.27	406	46.8	1	1	0	0	0	0	0			4.43	1	1	6.84595e+06	1		SNPVHEIQSLDEVTNLDR	6.64371																				ETIDAVPNAIPGR;LIHPDEDISLEER
E3 ubiquitin-protein ligase UHRF1 OS=Mus musculus Uhrf1 PE=1 SV=2	Uhrf1	Q8VDF2	8.31	782	88.2	1	1	0	0	0	0	0			1.53	1	1	2.80775e+06	1		TDSSEVVQAGEK	6.64371																				NQSFCPTVNLDK;TGVAPIIDVVR
Phosphorylated adapter RNA export protein OS=Mus musculus Phax PE=1 SV=1	Phax	Q9JJT9	5.34	385	43.2	1	1	0	0	0	0	0			6.49	1	1	12492396	1		ETFASDTNEALASLDEAQEGPGETK	6.64371																				APQESEDVDDVTR;STVLAVDNFNGIK;TEGQAQAEQPSCSR
Kinetochore protein Spc25 OS=Mus musculus Spc25 PE=2 SV=1	Spc25	Q3UA16	6.95	226	26.4	1	1	0	0	0	0	0			5.31	1	1	6.56816e+06	1		TNNFSAFLANIR	6.64371																				IVQLLAGVADQTK;LATATFAGIENK;LTVNDFVR;YLGLYNDPNSNPK
Integrator complex subunit 12 OS=Mus musculus Ints12 PE=1 SV=1	Ints12	Q9D168	9.69	461	48.5	1	1	0	0	0	0	0			3.04	1	1	1.98565e+06	1		ATSETSSSTSASLK	6.64371																				LAQEQIR
Corepressor interacting with RBPJ 1 OS=Mus musculus Cir1 PE=1 SV=2	Cir1	Q9DA19	9.92	450	51.8	1	1	0	0	0	0	0			1.78	1	1	5.48416e+06	1		EQESYDNR	6.64371																				LNSSENGEDR;SEDEAGCSSVDEESYK
Serine/threonine-protein kinase VRK1 OS=Mus musculus Vrk1 PE=1 SV=2	Vrk1	Q80X41	8.94	440	49.7	1	1	0	0	0	0	0			2.05	1	1	2.29696e+07	1		ASNLLLSHK	6.64371																				DFANVYVDAVK;LSPVAEEFRDR;VAPLGAELQESAR;VQPYLDEFQK
Calcium-transporting ATPase OS=Mus musculus Atp2b2 PE=3 SV=1	Atp2b2	F8WHB1	5.97	1243	136.7	1	1	0	0	0	0	0			0.88	1	1	9.86116e+07	1		QNSSPPSSLNK	6.64371																				GPSSVEDIK;TVSLGAGAK;VDNDENEHQLSLR
Isoform 5 of Rho guanine nucleotide exchange factor 1 OS=Mus musculus Arhgef1	Arhgef1	Q61210-5	6.28	979	109.2	1	1	0	0	0	0	0			1.74	1	1	1.54398e+07	1		RQEVISELLVTEAAHVR	6.64371																				AAATPESQEPQAK;GEGESPPVNGTDEAAGATGDAIEPAPPSQEAEAK
Phospholipase DDHD1 OS=Mus musculus Ddhd1 PE=4 SV=1	Ddhd1	F8WHP5	5.69	856	94.7	1	1	0	0	0	0	0			3.86	1	1	4.2232e+07	1		KPSASPSTTTVATQTLPHSGSGFLDSALELEHR	6.64371																				VIGLSSDLQQVGGASAR;VSADNTVGR
Inactive hydroxysteroid dehydrogenase-like protein 1 OS=Mus musculus Hsdl1 PE=2 SV=1	Hsdl1	Q8BTX9	8.48	330	36.8	1	1	0	0	0	0	0			3.64	1	1	9.72194e+06	1		VETLVLVADFSR	6.64371																				GVVDSEDLPLNISR
Exocyst complex component 5 OS=Mus musculus Exoc5 PE=1 SV=2	Exoc5	Q3TPX4	6.71	708	81.7	1	1	0	0	0	0	0			1.69	1	1	13057649	1		LHLIAQELPFDR	6.64371																				TIALNQVEDVR;TPEQVTEIANR
Leukocyte receptor cluster (LRC) member 8, isoform CRA_a OS=Mus musculus Leng8 PE=4 SV=1	Leng8	D3YWS8	9.16	801	88.4	1	1	0	0	0	0	0			1.75	1	1	7.50985e+06	1		NSGDITTELAYLTR	6.64371																				APDDLVAPVVK;DVNLASCAADGSVK;STVSLDQK
Acetyl-coenzyme A synthetase 2-like, mitochondrial OS=Mus musculus Acss1 PE=1 SV=1	Acss1	Q99NB1	6.98	682	74.6	1	1	0	0	0	0	0			4.25	1	1	0	1		EAPVCTPESMSSEDMLFMLYTSGSTGTPK	6.64371																				EAPGPAGSGR;GGPGPTLSFVGK;QRQEEPPPGPQRPDPPASAAAGPGNPK
Charged multivesicular body protein 4b OS=Mus musculus Chmp4b PE=1 SV=2	Chmp4b	Q9D8B3	4.82	224	24.9	1	1	0	0	0	0	0			6.25	1	1	0	1		EALENANTNTEVLK	6.64371																				GEGTGPPLPLPPAQPGAEGGGDR;ISVLEALR;QQQLLNEENLR;TAGTLLGEGFR
Urocortin-3 OS=Mus musculus Ucn3 PE=2 SV=1	Ucn3	Q924A4	9.89	164	18.1	1	1	0	0	0	0	0			7.93	1	1	3.55456e+07	1		AAANAQLMAQIGK	6.64371																				AGHQSAAASNLSGLSLQEAQQILNVSK;ALRQEFAASQAAADAR;SVGGSFYLQSK
Large neutral amino acids transporter small subunit 1 OS=Mus musculus Slc7a5 PE=1 SV=2	Slc7a5	Q9Z127	7.9	512	55.8	1	1	0	0	0	0	0			2.93	1	1	2.35529e+06	1		GDGADPEGEGVTLQR	6.64371																				FASFIDK;LLEGEECR;SLNLDSIIAEVK
E3 ubiquitin-protein ligase HECTD3 OS=Mus musculus Hectd3 PE=1 SV=2	Hectd3	Q3U487	5.47	861	97.3	1	1	0	0	0	0	0			1.39	1	1	0	1		EQVAAMQAGLLK	6.64371																				ASYVAPLTAQPATYR;TQSSASLAASYAAQQHPQAAASYR
Vesicle-associated membrane protein 7 OS=Mus musculus Vamp7 PE=1 SV=1	Vamp7	P70280	8.6	220	25	1	1	0	0	0	0	0			10	1	1	0	1		AQTALPYAMNSEFSSVLAAQLK	6.64371																				GLFIIDDK;IGYPAPNFK;QITLNDLPVGR
Inhibitor of growth protein 3 OS=Mus musculus Ing3 PE=1 SV=2	Ing3	Q8VEK6	6.27	421	46.8	1	1	0	0	0	0	0			5.7	1	1	0	1		SLELDAPSQPVNNHHAHSHTPVEK	6.64371																				GVGIISEGNETVEDIAAR;VDNSSLTGESEPQTR
Protein Dlg5 OS=Mus musculus Dlg5 PE=4 SV=1	Dlg5	E9Q9R9	7.4	1921	214.3	1	1	0	0	0	0	0			0.47	1	1	0	1		INDVDLINK	6.64371																				GQTPAQAETNYLNK;NASVQDAATNSTAFNENDVPVCK;TSETSAPFPAPDTINVATR;VSLLDGTDVSVDLPK
Protein FAM133B OS=Mus musculus Fam133b PE=1 SV=3	Fam133b	Q9CVI2	10.07	245	27.9	1	1	0	0	0	0	0			4.08	1	1	0	1		LLSGNESSSK	6.64371																				ANITLSGK;QVVGAVIDEGLTTK
Proteasome subunit beta type-6 OS=Mus musculus Psmb6 PE=1 SV=3	Psmb6	Q60692	5.11	238	25.4	1	1	0	0	0	0	0			4.62	1	1	244534801	1		LAAIQESGVER	6.64371																				DETEFYLGK;NNTVTPGGKPNK
COP9 signalosome complex subunit 1 OS=Mus musculus Gps1 PE=1 SV=1	Gps1	G3UXW9	6.74	526	58.8	1	1	0	0	0	0	0			2.85	1	1	0	1		EGSQGELTPANSQSR	6.64371																				LSYNTASNK;SACGVCPGR
Programmed cell death protein 5 OS=Mus musculus Pdcd5 PE=1 SV=1	Pdcd5	D3Z7Q5	7.87	205	22	1	1	0	0	0	0	0			6.34	1	1	1.36527e+07	1		NSILAQVLDQSAR	6.64371																				ALGTANFDLPASLR;EASQGTAVSSSGPK
Beta-2-syntrophin OS=Mus musculus Sntb2 PE=1 SV=2	Sntb2	Q61235	8.69	520	56.3	1	1	0	0	0	0	0			1.73	1	1	3.82895e+06	1		AGLVELLLR	6.64371																				AYAEELAK;LNQVSNNIK
Endoplasmic reticulum-Golgi intermediate compartment protein 1 OS=Mus musculus Ergic1 PE=1 SV=1	Ergic1	Q9DC16	7.06	290	32.5	1	1	0	0	0	0	0			4.83	1	1	1.3308e+07	1		LTSNPLASHDYILK	6.64371																				LAGTQPLEVLEAVQR;NEEDATELVGLAQAVNAR;YDGQVAVFGSDFQEK
Protein Igkv1-99 OS=Mus musculus Igkv1-99 PE=4 SV=3	Igkv1-99	A0A075B5K8	5.31	119	13	1	1	0	0	0	0	0			10.92	1	1	1.50356e+08	1		FSGSGSGTDFTLK	6.64371																				AFSPTTVNTGR;IIEVGDTPK
SUMO-conjugating enzyme UBC9 OS=Mus musculus Ube2i PE=1 SV=1	Ube2i	P63280	8.66	158	18	1	1	0	0	0	0	0			7.59	1	1	1.22414e+06	1		DHPFGFVAVPTK	6.64371																				ISVINGGSK
PDZ domain-containing protein 11 OS=Mus musculus Pdzd11 PE=1 SV=1	Pdzd11	Q9CZG9	7.14	140	16.2	1	1	0	0	0	0	0			17.14	1	1	1.16298e+07	1		AGLQEGDQVLAVNDVDFQDIEHSK	6.64371																				LVLVGDGGTGK;VCENIPIVLCGNK
Presenilins-associated rhomboid-like protein, mitochondrial OS=Mus musculus Parl PE=1 SV=1	Parl	Q5XJY4	9.92	377	41.9	1	1	0	0	0	0	0			2.39	1	1	1.62601e+07	1		VQSYFDGIK	6.64371																				INSAAFEAVVVTNTIPQEDK;LGIEIGK
28S ribosomal protein S23, mitochondrial OS=Mus musculus Mrps23 PE=1 SV=1	Mrps23	Q8VE22	8.59	177	20.3	1	1	0	0	0	0	0			5.65	1	1	1.45437e+07	1		ALLAEGIILR	6.64371																				AATLPNTEGEQPGPSVGPVGK;DTAASGYGTQNIR
28S ribosomal protein S22, mitochondrial OS=Mus musculus Mrps22 PE=2 SV=1	Mrps22	Q9CXW2	8.56	359	41.2	1	1	0	0	0	0	0			2.23	1	1	4.65561e+06	1		VIQIYFPK	6.64371																				GDGVVLVAPPLR
26S proteasome non-ATPase regulatory subunit 8 OS=Mus musculus Psmd8 PE=1 SV=2	Psmd8	Q9CX56	9.58	353	39.9	1	1	0	0	0	0	0			2.27	1	1	1.37135e+07	1		ILFFSTPK	6.64371																				FLASVSTVLTSK
5-hydroxytryptamine receptor 3A OS=Mus musculus Htr3a PE=3 SV=1	Htr3a	E9QLC0	6.9	489	56.2	1	1	0	0	0	0	0			2.04	1	1	6.47926e+06	1		GLLQELSSIR	6.64371																				VDSEGPSTAPTAPR
Kinesin-like protein KIF20B OS=Mus musculus Kif20b PE=1 SV=3	Kif20b	Q80WE4	5.78	1774	203.4	1	1	0	0	0	0	0			1.18	1	1	1.70957e+07	1		EGTLQKFGDFLQHSPTILQSK	6.64371																				ENINSQEVEK;TEEEAEVR
Elongator complex protein 2 OS=Mus musculus Elp2 PE=1 SV=1	Elp2	Q91WG4	5.82	831	93	1	1	0	0	0	0	0			2.17	1	1	5633691	1		TEDGSPSNELVSGGSDNR	6.64371																				DGYQQNFK;LNQDQLDAVSK
Pyruvate dehydrogenase E1 component subunit alpha, somatic form, mitochondrial OS=Mus musculus Pdha1 PE=1 SV=1	Pdha1	P35486	8.19	390	43.2	1	1	0	0	0	0	0			3.33	1	1	1.2427e+07	1		LEEGPPVTTVLTR	6.64371																				AAVPSGASTGIYEALELR;GNPTVEVDLYTAK
Echinoderm microtubule-associated protein-like 4 OS=Mus musculus Eml4 PE=1 SV=1	Eml4	F8WJ93	6.49	988	109.9	1	1	0	0	0	0	0			1.62	1	1	6.22009e+06	1		ASPSPQPSSQPLQINR	6.64371																				LAPITYPQGLALAK;TVFDEAIR
WD repeat-containing protein 48 OS=Mus musculus Wdr48 PE=1 SV=1	Wdr48	Q8BH57	7.17	676	76	1	1	0	0	0	0	0			2.22	1	1	1.37895e+06	1		DGTQCLSGSSDGTIR	6.64371																				GFAYIEFSDK
Protein FAM107B OS=Mus musculus Fam107b PE=1 SV=1	Fam107b	H9H9T1	6.61	153	18	1	1	0	0	0	0	0			8.5	1	1	0	1		MLSDGPLENIDPK	6.64371																				GFAYIEFSDK
Isoform 3 of Probable hydrolase PNKD OS=Mus musculus Pnkd	Pnkd	Q69ZP3-3	9.11	424	47.4	1	1	0	0	0	0	0			2.59	1	1	6.28581e+06	1		VNLVAILCTHK	6.64371																				VQASLAANTFTITGHAETK
Very-long-chain (3R)-3-hydroxyacyl-CoA dehydratase 2 OS=Mus musculus Ptplb PE=2 SV=1	Ptplb	Q9D3B1	9.58	254	28.4	1	1	0	0	0	0	0			3.94	1	1	3.42549e+06	1		VGAGDSSGAR	6.64371																				GDETFAVLSR
Kinetochore protein Spc24 OS=Mus musculus Spc24 PE=2 SV=1	Spc24	Q9D083	4.64	201	23.4	1	1	0	0	0	0	0			10.95	1	1	3.01057e+07	1		GIHHGPTVAQPIHLDSAQLSPK	6.64371																				ALANSLACQGK;GVVPLAGTNGETTTQGLDGLSER
Cytosolic carboxypeptidase 3 OS=Mus musculus Agbl3 PE=1 SV=1	Agbl3	Q8CDP0	8.78	1006	116.3	1	1	0	0	0	0	0			1.29	1	1	4.37287e+07	1		NMVYVLTITTPLK	6.64371																				FDSDAENPR;FISVGYVDNTEFVR
Transcription and mRNA export factor ENY2 OS=Mus musculus Eny2 PE=2 SV=1	Eny2	Q9JIX0	9.33	101	11.5	1	1	0	0	0	0	0			16.83	1	1	25139783	1		GLEHVTVDDLVAEITPK	6.64371																				ISYPDLEEVQTLDDTER
Isoform E2 of Drebrin OS=Mus musculus Dbn1	Dbn1	Q9QXS6-3	4.44	660	72.4	19	19	3.03	1	1	8.88395e+07	1		LAASGEGGLQELSGHFENQK	36.21	16	16	2.61011e+09	59		ALDEVTSSQPPPPPPPPPPTQEAQETTPSLDEELSK;DSQAALPK;EGTQASEGYFSQSQEEEFAQSEEPCAK;EQQIEEHR;EQSIFGDQR;KSESEVEEAAAIIAQRPDNPR;LAASGEGGLQELSGHFENQK;LELLAAYEEVIR;LREDENAEPVGTTYQK;LSSPVLHR;QQSLEAEEAK;SESEVEEAAAIIAQRPDNPR;SPSDSSTASTPIAEQIER;TDAAVEMK;VASASGGSCDAPAPAPFNHRPGSHLDSHR;VMYGFCSVK	5.88264																				AGNILLTEPGQVK
Drebrin OS=Mus musculus Dbn1 PE=1 SV=4	Dbn1	Q9QXS6	4.49	706	77.2	18	18	2.83	1	1	8.88395e+07	1		LAASGEGGLQELSGHFENQK	29.75	15	15	2.61011e+09	53		ALDEVTSSQPPPPPPPPPPTQEAQETTPSLDEELSK;DSQAALPK;EGTQASEGYFSQSQEEEFAQSEEPCAK;EQQIEEHR;EQSIFGDQR;KSESEVEEAAAIIAQRPDNPR;LAASGEGGLQELSGHFENQK;LELLAAYEEVIR;LREDENAEPVGTTYQK;LSSPVLHR;QQSLEAEEAK;SESEVEEAAAIIAQRPDNPR;SPSDSSTASTPIAEQIER;TDAAVEMK;VMYGFCSVK	5.72792																				DGVYILDLAAK
LIM domain and actin-binding protein 1 OS=Mus musculus Lima1 PE=1 SV=3	Lima1	Q9ERG0	6.6	753	84	20	20	1.46	1	1	7.086e+06	1		TSSLPESSPSK	28.29	16	16	5.44289e+08	50		EFTTQNQK;ELSVEEQIK;ENVPPGPEACSVHQEGSK;FGSRPEAVIQSR;GNYDEGFGHK;HEAEKPETSENTETSGK;LLANQQVFHISCFR;LSLGTYASLHGR;NNPESLPQHFR;SDNEETLGRPAQPPNAGESPHSPGVEDAPIAK;SRPFTVAASFR;SSAIVEIFSK;TEAPEDVDLDLK;TEAPEDVDLDLKK;TSSLPESSPSK;VSTTENSLVALSVPAEDDTCNSQVK	5.64386																				GDNVAVIGEIDEETDSALDLGNIR
Isoform 3 of Unconventional myosin-Ic OS=Mus musculus Myo1c	Myo1c	Q9WTI7-3	9.39	1044	119.8	23	23	1.82	1	1	2.38437e+07	1		VNNININQGSITFAGGPGR	19.54	15	15	3.01342e+08	30		AVASEIFK;CPENAFFLDHVR;GAPVGGHILSYLLEK;GDVVLQSDHVIETLTK;GEELLSPLNLEQAAYAR;LEDTVKPHPHFLTHK;LGTEEISPR;LLGVEGTTLR;LLQFYAETCPAPER;LLQSNPVLEAFGNAK;NGHLAVVAPR;NPQSYLYLVK;QLLLTPSAVVIVEDAK;VLQSLGSEPIQYAVPVVK;VNNININQGSITFAGGPGR	4.90689																				GPSGQGQFLIQQVTLK
Unconventional myosin-Ic OS=Mus musculus Myo1c PE=1 SV=2	Myo1c	Q9WTI7	9.35	1063	121.9	22	22	1.79	1	1	2.38437e+07	1		VNNININQGSITFAGGPGR	19.19	15	15	3.01342e+08	30		AVASEIFK;CPENAFFLDHVR;GAPVGGHILSYLLEK;GDVVLQSDHVIETLTK;GEELLSPLNLEQAAYAR;LEDTVKPHPHFLTHK;LGTEEISPR;LLGVEGTTLR;LLQFYAETCPAPER;LLQSNPVLEAFGNAK;NGHLAVVAPR;NPQSYLYLVK;QLLLTPSAVVIVEDAK;VLQSLGSEPIQYAVPVVK;VNNININQGSITFAGGPGR	4.90689																				IQIEAIPLALQGR
Myo1b protein OS=Mus musculus Myo1b PE=2 SV=1	Myo1b	Q7TQD7	9.33	1136	132	19	19	1.23	1	1	1.40206e+06	1		DQCILITGESGAGK	13.03	11	11	1.2063e+08	19		AAHIFNESLVCHQIR;DQCILITGESGAGK;EAATTIAAYWHGTQAR;EICELTSIDQVVLER;EQLLQSNPVLEAFGNAK;FLNDTTLPHSCFR;IFLLTNNNLLLADQK;LEASELFK;LNQVCATHQHFESR;SEVPLVDVTK;SSALVIQSYIR	4.24793																				TNQAILSQLYQSPNR
Caldesmon 1 OS=Mus musculus Cald1 PE=1 SV=1	Cald1	Q8VCQ8	7.37	530	60.4	18	5	5.28	2	2	2.0792e+07	2		EAEGAPQVEAGK;EFDPTITDGSLSGPSR	33.96	17	3	1.74635e+08	37		CLATLSQIAYQR;EAEGAPQVEAGK;EFDPTITDGSLSGPSR;GETENEEFEK;GGSLGENQIKDEK;GSVFSAPSASGTPNK;LEQYTNAIEGTK;MQNDSAENETAEGEEK;NDDDEEEAAR;NSYQDAEDK;QQEAALELEELK;QQEAALELEELKK;QTENAFSPSR;SGRYEVEETEVVIK;STHQAAVVSK;VLEEEEQR;YEVEETEVVIK	4.20945																				LGNSTDALESAK
Alpha-actinin-1 OS=Mus musculus Actn1 PE=1 SV=1	Actn1	Q7TPR4	5.38	892	103	17	12	1.35	1	1	1.75482e+07	1		TINEVENQILTR	18.27	12	8	1.29213e+08	18		AGTQIENIEEDFRDGLK;ALDFIASK;CQLEINFNTLQTK;DDPLTNLNTAFDVAER;DGLGFCALIHR;DYETATLSEIK;FAIQDISVEETSAK;IDQLECDHQLIQEALIFDNK;KHEAFESDLAAHQDR;LAILGIHNEVSK;LVSIGAEEIVDGNVK;RDQALTEEHAR	4.16993																				VTVSDPALQIPPFR
Protein Cald1 OS=Mus musculus Cald1 PE=1 SV=1	Cald1	E9QA15	5.5	768	89.2	18	5	3.65	2	2	2.0792e+07	2		EAEGAPQVEAGK;EFDPTITDGSLSGPSR	21.88	17	3	9.76411e+07	32		EAEGAPQVEAGK;EFDPTITDGSLSGPSR;GETENEEFEK;GGSLGENQVEK;GSVFSAPSASGTPNK;LEQYTNAIEGTK;LEVEGQEQER;LRLEVEGQEQER;MQNDSAENETAEGEEK;NDDDEEEAAR;NSYQDAEDK;QQEAALELEELK;QQEAALELEELKK;SGRYEVEETEVVIK;STHQAAVVSK;VLEEEEQR;YEVEETEVVIK	4																				LGNSTDALESAK
Tropomyosin alpha-1 chain OS=Mus musculus Tpm1 PE=3 SV=1	Tpm1	E9Q450	4.78	284	32.8	13	2	3.52	1	0	0	1		IQLVEEELDR	23.94	8	2	7.04499e+07	16		ATDAEADVASLNR;GTEDELDKYSEALK;HIAEDADR;IQLVEEELDR;KATDAEADVASLNR;LVIIESDLER;QLEDELVSLQK;RIQLVEEELDR	4																				IFCGDLGNEVNDDILAR
Tropomyosin alpha-1 chain OS=Mus musculus Tpm1 PE=3 SV=1	Tpm1	E9Q454	4.79	287	32.9	12	2	3.48	1	0	0	1		IQLVEEELDR	23.69	8	2	7.04499e+07	16		ATDAEADVASLNR;GTEDELDKYSEALK;HIAEDADR;IQLVEEELDR;KATDAEADVASLNR;LVIIESDLER;QLEDELVSLQK;RIQLVEEELDR	4
Signal-induced proliferation-associated 1-like protein 1 OS=Mus musculus Sipa1l1 PE=1 SV=2	Sipa1l1	Q8C0T5	8.13	1782	196.9	36	34	3.54	3	3	4.4011e+06	3		EELHPTASSQLAPSFSSSSSSSSGPR;NSPSNLSSSSETGSGGGTYR;SSQEIETSSCLESLSSK	20.71	28	26	1.85582e+08	42		AESSLSLDIHSK;AHNPCTESVCYSVAVTR;AQLQAEVEHLR;ASVVSTDGAPK;EELHPTASSQLAPSFSSSSSSSSGPR;EVLEHVIPELNVQCLR;FHALSSPQSPFPTTPTSR;FPFISLASK;GECVSVESFISGEDIK;GSGFSLDVIDGPISQR;HSASPVVFSSAR;KAESSLSLDIHSK;KLIDLESPTPESQK;LDEQGLNYQQK;LQEESQNASDK;LSDFLITGGGK;NSPSNLSSSSETGSGGGTYR;NVTNTPIDPSGK;QGTSGDSFFDLLK;SETGDSSIFR;SHFQHVFVIVR;SLHGEFSASDSSLTDIQETR;SQGGSSPLSR;SSDLEDNR;SSQEIETSSCLESLSSK;TDSTGTHSLYTTYK;TLSDESIYSSQR;V…	3.80735
Serine/threonine-protein phosphatase PP1-alpha catalytic subunit OS=Mus musculus Ppp1ca PE=1 SV=1	Ppp1ca	P62137	6.33	330	37.5	9	5	4.24	1	1	1.06286e+07	1		AHQVVEDGYEFFAK	28.48	8	4	1.48518e+08	14		AHQVVEDGYEFFAK;GNHECASINR;HDLDLICR;ICGDIHGQYYDLLR;LLEVQGSRPGK;LNLDSIIGR;NVQLTENEIR;TFTDCFNCLPIAAIVDEK	3.80735
Filamin-B OS=Mus musculus Flnb PE=1 SV=3	Flnb	Q80X90	5.71	2602	277.7	30	26	0.42	1	1	1.89325e+07	1		VAVTEGCQPSR	6.38	12	9	4.50856e+07	14		AHGPGLEGGLVGKPAEFTIDTK;APAVATVGSICDLNLK;EAGAGGLSIAVEGPSK;GAGTGGLGLTVEGPCEAK;IGNLQTDLSDGLR;IQQNTFTR;LDVTILSPSR;LVSPGSANETSSILVESVTR;SNVFTVVTR;SSTETCYSAIPK;VIVLFAGQHISK;VNQPASFAIR	3.80735																				DAALMVTNDGATILK;EAESLIAK;EALLSSAVDHGSDEAR;GATQQILDEAER;GSGNLEAIHVIK;LALVTGGEIASTFDHPELVK;NIGVDNPAAK
Isoform 2 of Tropomyosin beta chain OS=Mus musculus Tpm2	Tpm2	P58774-2	4.67	284	32.9	9	4	3.52	1	0	0	1		IQLVEEELDR	20.77	7	3	1.8319e+08	14		ATDAEADVASLNR;IQLVEEELDR;KATDAEADVASLNR;LVILEGELER;QLEEEQQALQK;RIQLVEEELDR;TIDDLEETLASAK	3.80735																				AEAFFQAGEGR;AEAFFQAGEGRDEQGAQGQPGVGAVGTEGEGEELNGGK;AGGVEQEQNEPVAEGTESQENGNPGGR;ATPVPEHFR;ELESILQR
Tropomyosin beta chain OS=Mus musculus Tpm2 PE=1 SV=1	Tpm2	P58774	4.7	284	32.8	10	4	3.52	1	0	0	1		IQLVEEELDR	16.2	6	2	2.57839e+08	13		ATDAEADVASLNR;IQLVEEELDR;KATDAEADVASLNR;LVILEGELER;QLEEEQQALQK;RIQLVEEELDR	3.70044																				ADTEVSAAAARPK;ASQNQGPPQPR;VNNLNVEENNSGDQR;VPGADAQTQNVNQAK
Unconventional myosin-Va OS=Mus musculus Myo5a PE=1 SV=1	Myo5a	D3Z4J3	8.5	1855	215.4	27	27	1.51	2	2	1.96018e+07	2		IEASLQHEITR;YFATVSGSASEANVEEK	10.51	16	16	1.01453e+08	25		AATIVIQSYLR;DKGEIAQAYIGLK;IEASLQHEITR;ILAGILHLGNVGFASR;ISAAGFPSR;LATATETYIKPISK;LGILDLLDEECK;LLESQLQSQK;NLILELKPR;NQSIIVSGESGAGK;SAPEVTAPGAPAYR;SLLTSTINSIK;TSSIADEGTYTLDSILR;VLLLHLEEGK;VSVSFIR;YFATVSGSASEANVEEK	3.64386																				DIICQIAYAR;EFNAEVHR;EFNAEVHRK;ENPVYEK;GAVDGGLSIPHSTK
Protein phosphatase 1 regulatory subunit 12A OS=Mus musculus Ppp1r12a PE=1 SV=2	Ppp1r12a	Q9DBR7	5.49	1029	114.9	17	17	1.46	1	1	2.76791e+06	1		STQGVTLTDLQEAEK	12.15	8	8	9.27659e+07	12		FDDGAVFLAACSSGDTDEVLK;LAYVTPTIPR;NSSINEGSTYHR;RQDDLISCSVPSTTSTPTVTSAAGLQR;SGGTALHVAAAK;STQGVTLTDLQEAEK;TPPGSSSAGTQSSTSNR;YDSSSTSSSDR	3.58496																				FDSNNVVLIEDNGNPVGTR;VGDQILLAIR
Capping protein (Actin filament) muscle Z-line, alpha 1 OS=Mus musculus Capza1 PE=1 SV=1	Capza1	Q5RKN9	5.55	286	32.9	9	7	5.24	1	1	1.4911e+07	1		FTITPPSAQVVGVLK	34.97	6	4	7.084e+07	10		FITHAPPGEFNEVFNDVR;FTITPPSAQVVGVLK;IEGYDDQVLITEHGDLGNSR;IQVHYYEDGNVQLVSHK;LLLNNDNLLR;TIDGQQTIIACIESHQFQPK	3.32193																				DSLYAQGK;HFELGGDK;LECVEPNCR
Unconventional myosin-XVIIIa OS=Mus musculus Myo18a PE=1 SV=1	Myo18a	E9QAX2	6.07	2083	235.7	27	27	1.1	1	1	3208535	2		AGSATVLSGSIAGLEGGSQLALR	9.89	15	15	7.27358e+07	19		AGSATVLSGSIAGLEGGSQLALR;DGFSLASQLK;GAPAVYSEK;IISNLFLGR;LFTTVRPLIQVQLSEEQIR;LSTLSDQVNQR;NQLEESEFTCAAAVK;NTGESASQLLDAETAER;QNPATQNAPR;RAVEELLESLDLEK;RFDVLAPHLTK;RPTGDFGFSLR;VASGSDLHLTDIDSDSNR;VQPIPELSELSR;VVSLEAELQDISSQESK	3.24793																				NAENAIEALK;SLPSVETLGCTSVICSDK;VDQSILTGESVSVIK;VGEATETALTCLVEK
ATP-dependent RNA helicase DDX1 OS=Mus musculus Ddx1 PE=1 SV=1	Ddx1	Q91VR5	7.21	740	82.4	14	14	1.22	1	1	1.20313e+07	1		LDDLVSTGK	15.54	8	8	5.11184e+07	9		ALIVEPSR;DLGLAFEIPAHIK;DQLSVLDNGVDIVVGTPGR;FGFGFGGTGK;GEDSVPDTVHHVVVPVNPK;GHVDVLAPTVQELAALEK;GIDIHGVPYVINVTLPDEK;LDDLVSTGK	3.16993																				AEAGDNLGALVR;GITINAAHVEYSTAAR;KGDECELLGHNK;VEAQVYILSK
L-lactate dehydrogenase A chain OS=Mus musculus Ldha PE=1 SV=1	Ldha	G5E8N5	8.35	361	39.7	6	6	3.32	1	1	1.77096e+07	1		VIGSGCNLDSAR	15.24	5	5	1.00122e+08	9		DLADELALVDVMEDK;DQLIVNLLK;DYCVTANSK;VIGSGCNLDSAR;VTLTPEEEAR	3.16993																				ELISNASDALDK;FAFQAEVNR;LISLTDENALAGNEELTVK;SGYLLPDTK
Serine/threonine-protein phosphatase PP1-beta catalytic subunit OS=Mus musculus Ppp1cb PE=1 SV=3	Ppp1cb	P62141	6.19	327	37.2	5	2	4.28	1	1	1.06286e+07	1		AHQVVEDGYEFFAK	19.57	5	1	70032963	9		AHQVVEDGYEFFAK;GNHECASINR;HDLDLICR;ICGDIHGQYTDLLR;TFTDCFNCLPIAAIVDEK	3.16993																				EVISPDTR;GFVDLVVK;GPNGLLVYQGK;IGDTIEFR
Tropomyosin alpha-4 chain OS=Mus musculus Tpm4 PE=2 SV=3	Tpm4	Q6IRU2	4.68	248	28.5	13	11	12.5	2	2	4.745e+06	2		AQEQLATALQNLEEAEK;IQALQQQADDAEDR	39.11	9	9	1.87654e+08	17		AEGDAAALNR;AQEQLATALQNLEEAEK;EENVGLHQTLDQTLNELNCI;HITDEADR;IQALQQQADDAEDR;IQLLEEELDR;LVILEGELK;RIQLLEEELDR;SLEAASEK	3.08746																				ELEEQLGPVAEETR;EVQAAQAR;IQASVATNPIITPVAQENQ;LGPLVEQGR;LQAEIFQAR;TANLGAGAAQPLR
E3 SUMO-protein ligase RanBP2 OS=Mus musculus Ranbp2 PE=1 SV=2	Ranbp2	Q9ERU9	6.18	3053	340.9	10	10	0.43	1	1	1.09988e+07	1		YIASVQGSAPSPR	3.5	7	7	2.26864e+07	8		ELLESFDSALQSVK;LLLDIPLQTPHK;SGQSALCDALFSSQSSK;SQSNESAGSQVGTEFK;TGEEDEEEFFCNR;VTDEENASSGADAPSASDTTAK;YIASVQGSAPSPR	3																				EVFSIAGTVK;FESAESAEK;SEAAAGDDGSQQQPAEPR
Afadin OS=Mus musculus Mllt4 PE=1 SV=2	Mllt4	E9Q852	6.24	1805	204.4	12	12	0.94	1	1	8.01803e+06	1		TPAAVLPTPVAVSQPIR	6.76	7	7	4.32065e+07	8		EIILDDDECPLQIFR;LAAGDQLLSVDGR;LFSQGQDVSDK;SQTLNPASFSPLATQAKPEKPSTLQRPQETVIR;SSPNVANQPPSPGGK;TPAAVLPTPVAVSQPIR;TQDATGPELILPASIEFR	3																				AVAGDASESALLK;AVFQANQENLPILK;GVGIISEGNETVEDIAAR;SPDFTNENPLETR;VDNSSLTGESEPQTR
Afadin OS=Mus musculus Mllt4 PE=1 SV=1	Mllt4	E9Q9C3	6.23	1827	207.2	11	11	0.93	1	1	8.01803e+06	1		TPAAVLPTPVAVSQPIR	6.68	7	7	4.32065e+07	8		EIILDDDECPLQIFR;LAAGDQLLSVDGR;LFSQGQDVSDK;SQTLNPASFSPLATQAKPEKPSTLQRPQETVIR;SSPNVANQPPSPGGK;TPAAVLPTPVAVSQPIR;TQDATGPELILPASIEFR	3																				HELQANCYEEVK;LGGSAVISLEGKPL;SSTPEEVK;YALYDATYETK
Long-chain-fatty-acid--CoA ligase 4 OS=Mus musculus Acsl4 PE=2 SV=2	Acsl4	Q9QUJ7	8.28	711	79	10	9	2.11	1	1	3.60855e+07	1		IGYSSPLTLSDQSSK	11.67	6	5	9.40819e+07	8		AKPTSDKPGSPYR;IGYSSPLTLSDQSSK;LQAGEYVSLGK;SDQSYVISFVVPNQK;TAEDYCVDENGQR;VNNFGSGLTALGLKPK	3																				DLKPQNLLIDDK;IGEGTYGVVYK;LADFGLAR;LESEEEGVPSTAIR;NLDENGLDLLSK
Isoform Gamma-2 of Serine/threonine-protein phosphatase PP1-gamma catalytic subunit OS=Mus musculus Ppp1cc	Ppp1cc	P63087-2	6.13	337	38.5	8	4	4.15	1	1	1.06286e+07	1		AHQVVEDGYEFFAK	18.99	5	1	95501552	8		AHQVVEDGYEFFAK;GNHECASINR;HDLDLICR;ICGDIHGQYYDLLR;TFTDCFNCLPIAAIVDEK	3																				VVLVLAGR;YSVDIPLDK
Aconitate hydratase, mitochondrial OS=Mus musculus Aco2 PE=1 SV=1	Aco2	Q99KI0	7.93	780	85.4	10	10	1.67	1	1	1.41767e+07	1		SQFTITPGSEQIR	10.26	5	5	6.65959e+07	8		DLEDLQILIK;GHLDNISNNLLIGAINIENGK;NAVTQEFGPVPDTAR;SQFTITPGSEQIR;VAVPSTIHCDHLIEAQVGGEK	3																				ANDYTTEYSASVK;LVESGGGLVQPGGSLR
Tropomyosin alpha-3 chain OS=Mus musculus Tpm3 PE=3 SV=1	Tpm3	E9Q7Q3	4.72	248	28.7	11	6	9.68	2	1	0	2		IQLVEEELDR;IQVLQQQADDAEER	27.42	7	5	4.99485e+08	14		EQAEAEVASLNR;HIAEEADR;IQLVEEELDR;IQVLQQQADDAEER;LVIIEGDLER;RIQLVEEELDR;TIDDLEDELYAQK	2.80735																				ACPDLQLSATSISSGPTK;DSLTTTDSSK;NIGYESASVSSTCEPCK;YLPAITSTPTVNENDSSTSK
10 kDa heat shock protein, mitochondrial OS=Mus musculus Hspe1 PE=1 SV=2	Hspe1	Q64433	8.35	102	11	5	5	9.8	1	1	2.3627e+07	1		SGEIEPVSVK	48.04	5	5	2.10872e+08	7		FLPLFDR;SAAETVTK;SGEIEPVSVK;VLLPEYGGTK;VLQATVVAVGSGGK	2.80735																				DAEDALHNLDR;GFAYVQFEDVR;QIEIQFAQGDR;YLRPPNTSLFVR
Tropomyosin alpha-3 chain OS=Mus musculus Tpm3 PE=1 SV=3	Tpm3	P21107	4.72	285	33	11	4	3.51	1	0	0	1		IQLVEEELDR	19.65	6	0	2.17415e+08	7		GTEDELDKYSEALK;HIAEEADR;IQLVEEELDR;LVIIEGDLER;RIQLVEEELDR;TIDDLEDELYAQK	2.80735																				GSSGVGLTAAVTTDQETGER;GVVCIDEFDK;SVDVILDDDLVDK
Myosin regulatory light chain 12B OS=Mus musculus Myl12b PE=1 SV=2	Myl12b	Q3THE2	4.84	172	19.8	6	6	12.21	2	2	5.72682e+07	2		GNFNYIEFTR;LNGTDPEDVIR	29.65	5	5	1.98304e+08	13		ATSNVFAMFDQSQIQEFK;FTDEEVDELYR;GNFNYIEFTR;KGNFNYIEFTR;LNGTDPEDVIR	2.70044																				KPATSYVR;NCSSFLIK;QTYSTEPNNLK;TVGVEPAADGK
Isoform 2 of Tropomyosin alpha-3 chain OS=Mus musculus Tpm3	Tpm3	P21107-2	4.78	248	29	10	5	9.68	2	1	0	2		IQLVEEELDR;IQVLQQQADDAEER	22.18	6	4	4.99485e+08	13		EQAEAEVASLNR;HIAEEADR;IQLVEEELDR;IQVLQQQADDAEER;LVIIEGDLER;RIQLVEEELDR	2.70044																				AQNVINCFPK;DEADVALLPTIVEK;LEGSSGGIGER;TELNTAADSDQPLDK;TLQELSIDGLLNR
Isoform PLEC-0,1C,2A,3A of Plectin OS=Mus musculus Plec	Plec	Q9QXS1-8	5.8	4589	521.6	190	162	11.48	41	41	1.03707e+08	51		AGLVGPELHEK;AHAFVVQQR;ALLEEIER;APVPASELLDAK;AQAELEAQELQR;AQLEPVASPAK;AQQVEAAER;AQVEQELTTLR;ASESELER;DAPDGPSVEAEPEYTFEGLR;DSQDAGGFGPEDR;EAQAVPATLQELEATK;ELAEQELEK;GGAEGELQALR;IVITVVEEHER;LAAISEATR;LAEDEAFQR;LAQGHTTVAELTQR;LEDLLQDAQDEK;LLDAQLATGGIVDPR;LLDAQLSTGGIVDPSK;LLDPEDVDVPQPDEK;LLFNDVQTLK;LSVAAQEAAR;LTVDEAVR;NDDIADGNPK;NDESQLSPATR;QITVEELVR;QLAEEDLAQQR;QSAEEQAQAQAQAQAAAEK;QVQVALETAQR;REEAAVDA…	37.13	158	158	7.17005e+08	308		AAEEAEEAR;AALAHSEIATTQAASTK;AEAELLQQQK;AEEQAVR;AELELELGR;AETEQGEQQR;AEVTEAAR;AGLVGPELHEK;AGVGAPVTQVTLQSTQR;AGVVGPELHEK;AHAFVVQQR;AIVQLKPR;AKLEQLFQDEVAK;ALLEEIER;ALQALDELR;APVPASELLDAK;AQAEAQQPVFNTLR;AQAELEAQELQR;AQAEQAALK;AQAEVEGLGK;AQLEPVASPAK;AQQQAEAER;AQQVEAAER;AQVEQELTTLR;ARQEEVYSELQAR;ASESELER;ATVSAPFGK;CITDPQTGLCLLPLK;CVEDPETGLR;DAPDGPSVEAEPEYTFEGLR;DSQDAGGFGPEDR;DTHDQLSEPSEVR;EAEEQLQK;EAIA…	2.59436																				STGNFLTLSQAVDK;TEPGVPVSLVNPQPSSGHFSTK;TGFFEFQAAK;VIASELGSLPELK
Isoform PLEC-1E,2A of Plectin OS=Mus musculus Plec	Plec	Q9QXS1-11	5.78	4526	515.2	190	162	11.64	41	41	1.03707e+08	51		AGLVGPELHEK;AHAFVVQQR;ALLEEIER;APVPASELLDAK;AQAELEAQELQR;AQLEPVASPAK;AQQVEAAER;AQVEQELTTLR;ASESELER;DAPDGPSVEAEPEYTFEGLR;DSQDAGGFGPEDR;EAQAVPATLQELEATK;ELAEQELEK;GGAEGELQALR;IVITVVEEHER;LAAISEATR;LAEDEAFQR;LAQGHTTVAELTQR;LEDLLQDAQDEK;LLDAQLATGGIVDPR;LLDAQLSTGGIVDPSK;LLDPEDVDVPQPDEK;LLFNDVQTLK;LSVAAQEAAR;LTVDEAVR;NDDIADGNPK;NDESQLSPATR;QITVEELVR;QLAEEDLAQQR;QSAEEQAQAQAQAQAAAEK;QVQVALETAQR;REEAAVDA…	37.65	158	158	7.17005e+08	308		AAEEAEEAR;AALAHSEIATTQAASTK;AEAELLQQQK;AEEQAVR;AELELELGR;AETEQGEQQR;AEVTEAAR;AGLVGPELHEK;AGVGAPVTQVTLQSTQR;AGVVGPELHEK;AHAFVVQQR;AIVQLKPR;AKLEQLFQDEVAK;ALLEEIER;ALQALDELR;APVPASELLDAK;AQAEAQQPVFNTLR;AQAELEAQELQR;AQAEQAALK;AQAEVEGLGK;AQLEPVASPAK;AQQQAEAER;AQQVEAAER;AQVEQELTTLR;ARQEEVYSELQAR;ASESELER;ATVSAPFGK;CITDPQTGLCLLPLK;CVEDPETGLR;DAPDGPSVEAEPEYTFEGLR;DSQDAGGFGPEDR;DTHDQLSEPSEVR;EAEEQLQK;EAIA…	2.59436																				ADSVVVLLCR;DGPLGETVLECYNCGCR;SQIDVALSQDSTYQGER;YGVIIVGNPK
Plectin OS=Mus musculus Plec PE=1 SV=3	Plec	Q9QXS1	5.96	4691	533.9	189	161	11.23	41	41	1.03707e+08	51		AGLVGPELHEK;AHAFVVQQR;ALLEEIER;APVPASELLDAK;AQAELEAQELQR;AQLEPVASPAK;AQQVEAAER;AQVEQELTTLR;ASESELER;DAPDGPSVEAEPEYTFEGLR;DSQDAGGFGPEDR;EAQAVPATLQELEATK;ELAEQELEK;GGAEGELQALR;IVITVVEEHER;LAAISEATR;LAEDEAFQR;LAQGHTTVAELTQR;LEDLLQDAQDEK;LLDAQLATGGIVDPR;LLDAQLSTGGIVDPSK;LLDPEDVDVPQPDEK;LLFNDVQTLK;LSVAAQEAAR;LTVDEAVR;NDDIADGNPK;NDESQLSPATR;QITVEELVR;QLAEEDLAQQR;QSAEEQAQAQAQAQAAAEK;QVQVALETAQR;REEAAVDA…	36.32	158	158	7.17005e+08	308		AAEEAEEAR;AALAHSEIATTQAASTK;AEAELLQQQK;AEEQAVR;AELELELGR;AETEQGEQQR;AEVTEAAR;AGLVGPELHEK;AGVGAPVTQVTLQSTQR;AGVVGPELHEK;AHAFVVQQR;AIVQLKPR;AKLEQLFQDEVAK;ALLEEIER;ALQALDELR;APVPASELLDAK;AQAEAQQPVFNTLR;AQAELEAQELQR;AQAEQAALK;AQAEVEGLGK;AQLEPVASPAK;AQQQAEAER;AQQVEAAER;AQVEQELTTLR;ARQEEVYSELQAR;ASESELER;ATVSAPFGK;CITDPQTGLCLLPLK;CVEDPETGLR;DAPDGPSVEAEPEYTFEGLR;DSQDAGGFGPEDR;DTHDQLSEPSEVR;EAEEQLQK;EAIA…	2.59436																				GDTGSADIQDLEK;SAAPSTLDSSSTAPAQLGK;VGDGAGGAFQPYLDSLR
Coronin-1C OS=Mus musculus Coro1c PE=1 SV=2	Coro1c	Q9WUM4	7.08	474	53.1	14	14	4.85	2	2	4.55884e+07	3		NADPILISLK;VTWDSSFCAVNPR	21.73	10	10	3.91238e+08	18		ETICSQDER;HVFGQAVK;KPTDTASVQNEAK;KSELSCAPK;NADPILISLK;NDQCYDDIR;NGSLICTASK;NILDSKPAANK;VGIVAWHPTAR;VTWDSSFCAVNPR	2.58496																				VFSDEVQQQAQLSTIR;VSSDVIDQK
Tropomyosin 1, alpha, isoform CRA_j OS=Mus musculus Tpm1 PE=3 SV=1	Tpm1	G5E8R1	4.77	248	28.5	11	3	8.87	2	1	0	2		IQLVEEELDR;SLQEQADAAEER	22.18	7	3	1.58038e+08	12		ETAEADVASLNR;HIAEDADR;IQLVEEELDR;LRETAEADVASLNR;LVIIESDLER;RIQLVEEELDR;SLQEQADAAEER	2.58496																				IEDLSQQAQLAAAEK;SPASDTYIVFGEAK
Tropomyosin 1, alpha, isoform CRA_k OS=Mus musculus Tpm1 PE=3 SV=1	Tpm1	G5E8R2	4.78	248	28.7	11	3	8.87	2	1	0	2		IQLVEEELDR;SLQEQADAAEER	22.18	7	3	1.58038e+08	12		ETAEADVASLNR;HIAEDADR;IQLVEEELDR;LRETAEADVASLNR;LVIIESDLER;RIQLVEEELDR;SLQEQADAAEER	2.58496																				GDATVSYEDPPTAK
Tropomyosin alpha-1 chain OS=Mus musculus Tpm1 PE=3 SV=1	Tpm1	E9Q455	4.79	251	28.7	10	3	8.76	2	1	0	2		IQLVEEELDR;SLQEQADAAEER	21.91	7	3	1.58038e+08	12		ETAEADVASLNR;HIAEDADR;IQLVEEELDR;LRETAEADVASLNR;LVIIESDLER;RIQLVEEELDR;SLQEQADAAEER	2.58496																				DPGLVDQLVK;ELVSCSNCTDYQAR;LLIDEAIQK
Cofilin-1 OS=Mus musculus Cfl1 PE=1 SV=1	Cfl1	F8WGL3	8.03	227	24.6	8	8	4.85	1	1	4.32125e+07	1		YALYDATYETK	14.98	4	4	8.74455e+07	6		AVLFCLSEDK;AVLFCLSEDKK;HELQANCYEEVK;YALYDATYETK	2.58496																				GFGSEEGSR;GYTLVEYETYK;NIHLNLDR
Eukaryotic translation initiation factor 3 subunit H OS=Mus musculus Eif3h PE=1 SV=1	Eif3h	Q91WK2	6.67	352	39.8	5	5	5.4	1	1	1.57011e+07	1		EGTGSTATSSGSAGGAVGK	13.92	3	3	2.0604e+07	6		EGTGSTATSSGSAGGAVGK;LFKPHQAPAR;SAVADKHELLSLASSNHLGK	2.58496																				FYEQVVQAIQR;GTNIQENEYVK;VQTESSTGSVGSNR
DNA replication licensing factor MCM6 OS=Mus musculus Mcm6 PE=1 SV=1	Mcm6	P97311	5.45	821	92.8	6	6	1.22	1	1	2.25838e+07	1		IQETQAELPR	6.58	5	5	2.40674e+07	6		AEAVESAQAGDR;ASSAAGLTAAVVR;IQETQAELPR;ISNLIVLHLR;TTGEGTSLR	2.58496																				IAVILNEFGEGSAVEK;IPVTIVTGYLGAGK;NQEEENLDFITK
40S ribosomal protein S12 OS=Mus musculus Rps12 PE=1 SV=1	Rps12	Q6ZWZ6	7.21	132	14.5	3	3	7.58	1	1	6.16665e+07	1		TALIHDGLAR	26.52	3	3	1.38575e+08	6		LVEALCAEHQINLIK;TALIHDGLAR;VVGCSCVVVK	2.58496																				AEGYAEGDLTLYHR;ASEISIDDEELAQHPATTEDIR;ETEAILGTEAVTDPGGEER;TSVTDFLR
tRNA-splicing ligase RtcB homolog OS=Mus musculus Rtcb PE=2 SV=1	Rtcb	Q99LF4	7.23	505	55.2	6	6	3.17	1	1	2.55999e+06	1		NVTDVVNTCHDAGISK	8.91	4	4	6.60008e+07	6		NLDFQDVLDK;QIGNVAALPGIVHR;TNLDESDVQPVK;VEQHVVDGK	2.58496																				FDDGAGGDNEVQR;GVLLFGPPGTGK;IINADSEDPK;QTLQSEQPLQVAR
UPF0568 protein C14orf166 homolog OS=Mus musculus PE=2 SV=1	NOGENE	Q9CQE8	6.89	244	28.1	5	5	3.69	1	1	31026470	1		EGLPVALEK	20.08	4	4	3.95282e+07	6		EGLPVALEK;INEAIVAVQAIIADPK;LLHIEELR;NAEPLINLDVNNPDFK	2.58496																				YGPLSGVNVVYDQR
Spliceosome RNA helicase Ddx39b OS=Mus musculus Ddx39b PE=1 SV=1	Ddx39b	Q9Z1N5	5.67	428	49	7	5	2.34	1	1	3.74604e+07	1		ILVATNLFGR	10.05	4	4	8.79571e+07	6		DFLLKPELLR;ILVATNLFGR;LTLHGLQQYYVK;VAVFFGGLSIK	2.58496																				AFCADQLDVFLQK;AISSTEAVLNNR;EEVFQEPAEEER;LQLGTPPPLLAAR
Tropomyosin alpha-3 chain OS=Mus musculus Tpm3 PE=3 SV=1	Tpm3	E9Q5J9	4.77	285	33.3	10	3	3.51	1	0	0	1		IQLVEEELDR	15.09	5	0	2.14963e+08	6		GTEDELDKYSEALK;HIAEEADR;IQLVEEELDR;LVIIEGDLER;RIQLVEEELDR	2.58496																				AVAALLTNPEVR;SPTVADFSAQIR;TVLLEALGSPSEDVR
Aspartate aminotransferase, mitochondrial OS=Mus musculus Got2 PE=1 SV=1	Got2	P05202	9	430	47.4	6	6	3.26	1	1	1.41679e+07	1		FVTVQTISGTGALR	15.12	5	5	6.72565e+07	6		ASAELALGENNEVLK;EYLPIGGLAEFCK;FVTVQTISGTGALR;TCGFDFSGALEDISK;VGASFLQR	2.58496																				ILQLYTR;VDLTHLESEVEK;XEEAPR
Alpha-actinin-4 OS=Mus musculus Actn4 PE=1 SV=1	Actn4	P57780	5.41	912	104.9	24	19	5.04	3	3	1.12266e+07	3		ETTDTDTADQVIASFK;LSGSNPYTTVTPQIINSK;TINEVENQILTR	16.01	11	7	1.16339e+08	16		ACLISLGYDVENDR;AGTQIENIDEDFRDGLK;ALDFIASK;CQLEINFNTLQTK;DGLAFNALIHR;DYETATLSDIK;ETTDTDTADQVIASFK;FAIQDISVEETSAK;KHEAFESDLAAHQDR;LSGSNPYTTVTPQIINSK;NFITAEELR	2.41504																				GINSNNLESQLQATQAAR;NVSSFPDDATSPLQENR
Filamin-A OS=Mus musculus Flna PE=1 SV=5	Flna	Q8BTM8	6.04	2647	281	49	46	3.78	7	7	1.97426e+07	9		AFGPGLQGGNAGSPAR;EAGAGGLAIAVEGPSK;GAGTGGLGLAVEGPSEAK;IVSPSGAAVPCK;SPYTVTVGQACNPAACR;VAQPSITDNK;VNVGAGSHPNK	17.08	30	29	1.59755e+08	46		AFGPGLQGGNAGSPAR;ALTQTGGPHVK;ANLPQSFQVDTSK;DGSCGVAYVVQEPGDYEVSVK;EAGAGGLAIAVEGPSK;EATTEFSVDAR;EGSYSISVLYGEEEVPR;ETGEHLVHVK;FNEEHIPDSPFVVPVASPSGDAR;GAGTGGLGLAVEGPSEAK;GLVEPVDVVDNADGTQTVNYVPSR;IANLQTDLSDGLR;IQQNTFTR;IVSPSGAAVPCK;LKPGAPLRPK;LPQLPITNFSR;LTVSSLQESGLK;LVSNHSLHETSSVFVDSLTK;SPFSVGVSPSLDLSK;SPYTVTVGQACNPAACR;TGVAVNKPAEFTVDAK;TGVELGKPTHFTVNAK;VANPSGNLTDTYVQDCGDGTYK;VAQPSITDNK;VATVPQHATSGPG…	2.35364																				NLLSVAYK;NVTELNEPLSNEER;VISSIEQK
Proliferation-associated protein 2G4 OS=Mus musculus Pa2g4 PE=1 SV=3	Pa2g4	P50580	6.86	394	43.7	11	11	5.08	2	2	39800529	2		EGEFVAQFK;TIIQNPTDQQK	22.08	7	7	1.02534e+08	10		AAHLCAEAALR;ALLQSSASR;ITSGPFEPDLYK;SDQDYILK;SLVEASSSGVSVLSLCEK;TIIQNPTDQQK;TVENATSGETLEENGAGD	2.32193																				ADTLTLEER;ITADLLSNGIDVYPQK;SVQPTSEER
T-complex protein 1 subunit epsilon OS=Mus musculus Cct5 PE=1 SV=1	Cct5	P80316	6.02	541	59.6	9	7	2.96	1	1	1.28902e+08	2		VLVDINNPEPLIQTAK	13.12	6	5	7.17756e+07	10		ESNPALGIDCLHK;FSELTSEK;IADGYEQAAR;IAILTCPFEPPKPK;LGFAGVVQEISFGTTK;SLHDALCVIR	2.32193																				LSHETVTIELK;NREPVQLETLSIR
Uncharacterized protein OS=Mus musculus Tpm3-rs7 PE=3 SV=1	Tpm3-rs7	D3Z2H9	4.81	248	29	8	3	9.68	2	1	0	2		IQLVEEELDR;IQVLQQQADDAEER	17.34	5	3	3.54414e+08	10		HIAEEADR;IQLVEEELDR;IQVLQQQADDAEER;LVIIEGDLER;RIQLVEEELDR	2.32193																				GFGSEGSR;GYTLVEYETYK;NIHLNLDR
Lupus La protein homolog OS=Mus musculus Ssb PE=1 SV=1	Ssb	P32067	9.77	415	47.7	11	11	2.65	1	1	2.89137e+07	2		ITDDQQESLNK	19.28	8	8	4.97889e+07	10		DTNLLILFK;EDLHFLFSNHGEIK;EGIILFK;FSGDLDDQTCR;GSHVFTAAR;ITDDQQESLNK;KFVEIPGQK;NANNGNLLLR	2.32193																				DFTPSGIAGAFR
F-actin-capping protein subunit alpha-1 OS=Mus musculus Capza1 PE=1 SV=4	Capza1	P47753	5.55	286	32.9	9	7	10.84	2	2	1.04759e+07	2		DVQDSVTVSNEVQTTK;FTITPPSAQVVGVLK	34.97	6	4	7.084e+07	10		FITHAPPGEFNEVFNDVR;FTITPPSAQVVGVLK;IEGYDDQVLITEHGDLGNSR;IQVHYYEDGNVQLVSHK;LLLNNDNLLR;TIDGQQTIIACIESHQFQPK	2.32193																				KGDIVDIK;VYNVTQHAVGIIVNK
mRNA turnover protein 4 homolog OS=Mus musculus Mrto4 PE=2 SV=1	Mrto4	Q9D0I8	8.54	239	27.5	8	8	5.44	1	1	1.94963e+07	1		GVVTLLSDYEVCK	16.74	4	4	4.87962e+07	5		DNLHQVSK;GEVGLLFTNR;GVVTLLSDYEVCK;QLGLPTALK	2.32193																				NQDATVYVGGLDEK
Arginine--tRNA ligase, cytoplasmic OS=Mus musculus Rars PE=2 SV=2	Rars	Q9D0I9	7.55	660	75.6	9	9	1.82	1	1	0	1		VIVDFSSPNIAK	5.61	3	3	4.60576e+07	5		AYQCVVLLQSK;GFDILGIKPVQR;VEIAGPGFINVHLR	2.32193																				DCAPSLGK;NTGVILANDANADR
Vesicle-fusing ATPase OS=Mus musculus Nsf PE=1 SV=2	Nsf	P46460	6.95	744	82.6	7	7	1.75	1	1	9.57713e+06	1		VLDDGELLVQQTK	6.99	4	4	2.04375e+07	5		IEVGLVVGNSQVAFEK;LQILHIHTAR;TPLVSVLLEGPPHSGK;YVGESEANIR	2.32193																				APGNGDGGSTSEVPQPPR;NLDPALPGR
Dedicator of cytokinesis protein 7 OS=Mus musculus Dock7 PE=1 SV=3	Dock7	Q8R1A4	6.71	2130	241.3	8	8	0.66	1	1	1.67188e+07	1		SPSGSAFGSQENLR	2.86	4	4	2.02547e+07	5		ELFALHPSPDEEEPIER;SLSNSNPDISGTPTSPDDEVR;SPSGSAFGSQENLR;SQADQFCQR	2.32193																				ATSQVVAGTK;DAEEAATGECTATVGK;ESNTELAEDCEIK
ATP-dependent RNA helicase DDX39A OS=Mus musculus Ddx39a PE=2 SV=1	Ddx39a	Q8VDW0	5.68	427	49	6	4	2.34	1	1	3.74604e+07	1		ILVATNLFGR	7.49	3	3	8.79571e+07	5		DFLLKPELLR;ILVATNLFGR;LTLHGLQQYYVK	2.32193																				SDDDVSGAGELSSEELK;SITVVLEGENTR;SLEQNVQLPAALLSR
Pleckstrin homology-like domain family B member 1 OS=Mus musculus Phldb1 PE=1 SV=1	Phldb1	D3Z0X5	9.11	1449	158.6	7	7	0.76	1	1	13744007	1		ELEQQLQEAAR	4.07	4	4	1.77279e+07	5		GLAGAIVVSGR;LAVLDSQAGQIR;LFEDLEFQQLER;SGPLPSSSGSSSSSSQLSVATLGR	2.32193																				LEESGGGLVQPGGSMK
Triosephosphate isomerase OS=Mus musculus Tpi1 PE=1 SV=4	Tpi1	P17751	5.74	299	32.2	4	4	3.34	1	1	7.61756e+06	1		IAVAAQNCYK	12.71	3	3	4.66597e+07	5		IIYGGSVTGATCK;SNVNDGVAQSTR;TATPQQAQEVHEK	2.32193																				FASFIDK;FLEQQNQVLETK
Eukaryotic translation initiation factor 3 subunit I OS=Mus musculus Eif3i PE=1 SV=1	Eif3i	Q9QZD9	5.64	325	36.4	5	5	3.38	1	1	2.32949e+07	1		LFDSTTLEHQK	15.08	4	4	1.27662e+07	5		EGDLLFTVAK;GHFGPINSVAFHPDGK;LFDSTTLEHQK;SYSSGGEDGYVR	2.32193																				ETTGAQVQVAGDLLPNSTER;EVGSIIGK;IGNQAEGAGER
Homeobox protein Rhox5 (Fragment) OS=Mus musculus Rhox5 PE=4 SV=1	Rhox5	V9GXJ4	6.25	213	23.3	9	9	12.68	1	1	9.34144e+06	3		AGGVEQEQNEPVAEGTESQENGNPGGR	25.82	4	4	4.21987e+07	14		AEAFFQAGEGR;AGGVEQEQNEPVAEGTESQENGNPGGR;ATPVPEHFR;TNSFDVPR	2.22239																				HAFSPVASVESASGETLHSPK;VGQPGAAGPVSPMCPGR
Ras GTPase-activating protein-binding protein 1 OS=Mus musculus G3bp1 PE=1 SV=1	G3bp1	P97855	5.59	465	51.8	7	7	6.02	2	2	2.27802e+07	2		EAGEPGDVEPR;STSPAPADVAPAQEDLR	15.05	5	5	4.8945e+07	9		EAGEPGDVEPR;FMQTFVLAPEGSVANK;FYVHNDIFR;LPNFGFVVFDDSEPVQK;STSPAPADVAPAQEDLR	2.16993																				EIVLTQSPAITAASLGQK
Casein kinase II subunit alpha OS=Mus musculus Csnk2a1 PE=1 SV=2	Csnk2a1	Q60737	7.74	391	45.1	5	5	7.67	2	2	3.93815e+07	2		TPALVFEHVNNTDFK;YSEVFEAINITNNEK	18.16	5	5	5.60372e+07	9		FVHSENQHLVSPEALDFLDK;GGPNIITLADIVK;TPALVFEHVNNTDFK;YNIELDPR;YSEVFEAINITNNEK	2.16993																				EILETLIK;ETDCGVHINAGPEIGVASTK;GALTVGITNTVGSSISR
Histone H1.1 OS=Mus musculus Hist1h1a PE=1 SV=2	Hist1h1a	P43275	10.93	213	21.8	5	3	9.86	2	1	6.55898e+07	2		SGVSLAALKK;SLAAAGYDVEK	23	4	3	8.36863e+07	8		GTGAAGSFK;KKPAGPSVSELIVQAVSSSK;SGVSLAALK;SLAAAGYDVEK	2																				LGLTEIR;SSGTASSVAFTPLQGLEIVNPQAAEK
26S proteasome non-ATPase regulatory subunit 2 OS=Mus musculus Psmd2 PE=1 SV=1	Psmd2	Q8VDM4	5.17	908	100.1	7	7	3.41	2	2	1.19783e+07	2		FGGSGSQVDSAR;TPVQSQQPSATTPSGADEK	11.45	7	7	2.6419e+07	8		AVPLALALISVSNPR;FGGSGSQVDSAR;LNILDTLSK;SGALLACGIVNSGVR;TITGFQTHTTPVLLAHGER;TPVQSQQPSATTPSGADEK;VGQAVDVVGQAGKPK	2																				ASAGPQVQPSTSASSANLDAAR;GATQGPSTGTVPQATK
Lamin-B1 OS=Mus musculus Lmnb1 PE=1 SV=3	Lmnb1	P14733	5.16	588	66.7	5	5	1.7	1	1	900127	1		NSQGEEVAQR	6.46	3	3	2.62888e+07	4		ASAPATPLSPTR;NSQGEEVAQR;SLETENSALQLQVTER	2																				IVQAEGEAEAAK
Peptidyl-prolyl cis-trans isomerase A OS=Mus musculus Ppia PE=1 SV=2	Ppia	P17742	7.9	164	18	6	6	5.49	1	1	6.31725e+07	1		VSFELFADK	12.8	3	3	3.23699e+08	4		FEDENFILK;VSFELFADK;VSFELFADKVPK	2																				SLQSVAEER
60S ribosomal protein L32 OS=Mus musculus Rpl32 PE=1 SV=2	Rpl32	P62911	11.33	135	15.9	2	2	9.63	1	1	8.29691e+07	1		SYCAEIAHNVSSK	9.63	1	1	2.46302e+08	4		SYCAEIAHNVSSK	2																				ESSGTAIAPETR;TATAASEQSPGAR
Transcription initiation factor IIB OS=Mus musculus Gtf2b PE=1 SV=1	Gtf2b	P62915	8.35	316	34.8	5	5	4.43	1	1	4.06158e+07	1		EIGDIAGVADVTIR	14.87	4	4	4.29686e+07	4		APDLFPSDFK;EIGDIAGVADVTIR;FCSNLCLPK;GTGAASFDEFGNSK	2																				EGVNASVSSDVQSVFK
Phosphoglycerate kinase 1 OS=Mus musculus Pgk1 PE=1 SV=4	Pgk1	P09411	7.9	417	44.5	8	8	4.32	1	1	5.31029e+07	1		VSHVSTGGGASLELLEGK	14.63	4	4	2.94102e+07	4		ALESPERPFLAILGGAK;ITLPVDFVTADKFDENAK;LGDVYVNDAFGTAHR;YSLEPVAAELK	2																				GSGFSLDVIDGPISQR;LQEESQNASDK
Fragile X mental retardation syndrome-related protein 1 OS=Mus musculus Fxr1 PE=1 SV=2	Fxr1	Q61584	6.98	677	76.2	7	7	2.36	1	1	1.00269e+07	1		GYATDESTVSSVQGSR	8.71	3	3	3.39436e+07	4		GYATDESTVSSVQGSR;KVPGVTAIELDEDTGTFR;RGPNYTSGYGTNSELSNPSETESER	2																				NTGVILANDANADR
rRNA 2'-O-methyltransferase fibrillarin OS=Mus musculus Fbl PE=2 SV=2	Fbl	P35550	10.24	327	34.3	3	3	5.81	1	1	6.77955e+06	1		ANCIDSTASAEAVFASEVK	14.98	3	3	3.82493e+07	4		ANCIDSTASAEAVFASEVK;IVALNAHTFLR;LAAAILGGVDQIHIKPGAK	2																				LASAYGATELQDYCGR
Citrate synthase, mitochondrial OS=Mus musculus Cs PE=1 SV=1	Cs	Q9CZU6	8.57	464	51.7	6	6	2.37	1	1	8.37019e+06	1		EGSSIGAIDSR	7.97	3	3	2.96973e+07	4		ALGFPLERPK;GLVYETSVLDPDEGIR;VVPGYGHAVLR	2																				FEDCTSENTLIK;NELLTTTVPEIQR
Pre-rRNA-processing protein TSR1 homolog OS=Mus musculus Tsr1 PE=2 SV=1	Tsr1	Q5SWD9	6.99	803	92	4	4	1.87	1	1	9.74304e+06	1		LLQNEDLGTVYLSER	4.23	3	3	3.75596e+07	4		IFQFQNFVNTR;ISLPEAFK;LLQNEDLGTVYLSER	2																				GNNVLYISTQK;LNSGVDYR
Phenylalanine--tRNA ligase beta subunit OS=Mus musculus Farsb PE=2 SV=2	Farsb	Q9WUA2	7.12	589	65.7	7	7	1.87	1	1	1.92024e+07	1		LGVLHPDVITK	5.43	3	3	3.47394e+07	4		ASAGSAFFPGR;LFEISDVVVK;VRPFAVAAVLR	2																				GAVAIADAVR;VSVLIVQQTDTSDPEK
Ras-related protein Rab-7a OS=Mus musculus Rab7a PE=1 SV=2	Rab7a	P51150	6.7	207	23.5	3	3	6.76	1	1	2.83137e+07	1		EAINVEQAFQTIAR	17.87	3	3	3.83324e+07	4		ATIGADFLTK;DPENFPFVVLGNK;EAINVEQAFQTIAR	2																				DTNFGTNCICR
Protein FAM98A OS=Mus musculus Fam98a PE=2 SV=1	Fam98a	Q3TJZ6	8.95	515	55	3	3	1.94	1	1	0	1		VSVAHLLAAR	7.57	3	3	2.11072e+07	4		AQEGGGSEVFQELK;IEAINQAIANEYEVR;VSVAHLLAAR	2																				NADPILISLK
Isocitrate dehydrogenase 3 (NAD+) beta OS=Mus musculus Idh3b PE=2 SV=1	Idh3b	Q91VA7	8.6	384	42.2	5	5	2.34	1	1	49122881	1		AAAVPVEFK	3.13	2	2	6.06011e+07	4		KLDLFANVVHVK;LDLFANVVHVK	2																				SSQSVLYSSNQK
Dickkopf-related protein 1 OS=Mus musculus Dkk1 PE=1 SV=2	Dkk1	O54908	8.34	272	29.3	5	5	4.41	1	1	8.81583e+06	1		SSDCAAGLCCAR	9.19	1	1	9.13526e+07	4		GEIEESIIENLGNDHNAAAGDGYPR	2																				ESILDLSK
Small nuclear ribonucleoprotein-associated protein N OS=Mus musculus Snrpn PE=2 SV=1	Snrpn	P63163	11.19	240	24.6	3	3	3.33	1	1	1.365e+07	1		VLGLVLLR	10	3	3	1.70197e+08	4		GENLVSMTVEGPPPK;RVLGLVLLR;VLGLVLLR	2																				LVSQAGTGFSFNHK
60S ribosomal protein L39 OS=Mus musculus Rpl39 PE=2 SV=2	Rpl39	P62892	12.56	51	6.4	1	1	19.61	1	1	20585872	1		QNRPIPQWIR	19.61	1	1	2.22061e+08	4		QNRPIPQWIR	2																				LASIVEQVSVLQNQGR
Rab11 family-interacting protein 1 OS=Mus musculus Rab11fip1 PE=1 SV=1	Rab11fip1	E9Q8L9	5.8	1166	124.9	10	10	1.11	1	1	2.40371e+07	1		GSESEPLPTVSEK	2.23	2	2	2.99088e+07	4		GPGGTSDAYAVIQVGK;SSLLSLVTGK	2																				EGAAVIDVGINR
Actin-related protein 2/3 complex subunit 1B OS=Mus musculus Arpc1b PE=2 SV=4	Arpc1b	Q9WV32	8.35	372	41	4	4	3.49	1	1	1.1154e+07	1		NSVSQISVLSGGK	11.02	3	3	3.07235e+07	4		ASSEGGAATGAGLDSLHK;NSVSQISVLSGGK;TWKPTLVILR	2																				SSTPLPTVSSSAENTR
Myosin-9 OS=Mus musculus Myh9 PE=1 SV=4	Myh9	Q8VDD5	5.66	1960	226.2	80	65	15.51	22	17	9.26725e+07	41		AGVLAHLEEER;ANLQIDQINTDLNLER;ASIAALEAK;DFSALESQLQDTQELLQEENR;DLEAHIDTANK;DVLLQVEDER;EDQSILCTGESGAGK;EEVGEEAIVELVENGK;ELETQISELQEDLESER;EQLEEEEEAKR;FLSNGHVTIPGQQDK;HEDELLAK;IAQLEEELEEEQGNTELINDR;ITDVIIGFQACCR;KFDQLLAEEK;LQLQEQLQAETELCAEAEELR;LQVELDSVTGLLSQSDSK;NTNPNFVR;TELEDTLDSTAAQQELR;TQLEELEDELQATEDAK;VKPLLNSIR;VVQEQGTHPK	37.65	67	54	6.57584e+08	155		ADFCIIHYAGK;AGVLAHLEEER;ALELDSNLYR;ANLQIDQINTDLNLER;ASIAALEAK;CIIPNHEK;CQYLQAEK;DELADEIANSSGK;DFSALESQLQDTQELLQEENR;DKADFCIIHYAGK;DLEAHIDTANK;DLEGLSQR;DLGEELEALK;DVLLQVEDER;EDQSILCTGESGAGK;EEILAQAK;EEVGEEAIVELVENGK;EEVGEEAIVELVENGKK;ELETQISELQEDLESER;EQADFALEALAK;EQEVSILK;EQLEEEEEAK;EQLEEEEEAKR;FDQLLAEEK;FLSNGHVTIPGQQDK;GDLPFVVTR;HEDELLAK;HSQAVEELADQLEQTK;IAQLEEELEEEQGNTELINDR;IAQLEEQLDNETK;IIGLD…	1.91857																				LLIIGDSGVGK
40S ribosomal protein S9 OS=Mus musculus Rps9 PE=1 SV=3	Rps9	Q6ZWN5	10.65	194	22.6	10	10	12.37	3	3	1.36542e+08	4		HIDFSLR;LDYILGLK;LFEGNALLR	40.21	9	9	2.68934e+08	15		ELLTLDEKDPR;IEDFLER;IGVLDEGK;KGQGGAGAGDDEEED;KQVVNIPSFIVR;LDYILGLK;LFEGNALLR;LIGEYGLR;QVVNIPSFIVR	1.90689																				TVFDEAIR
60 kDa heat shock protein, mitochondrial OS=Mus musculus Hspd1 PE=1 SV=1	Hspd1	P63038	6.18	573	60.9	18	18	8.9	3	3	2.77294e+07	6		AAVEEGIVLGGGCALLR;LVQDVANNTNEEAGDGTTTATVLAR;VGLQVVAVK	23.73	12	12	2.46966e+08	22		AAVEEGIVLGGGCALLR;CEFQDAYVLLSEK;GANPVEIR;GVMLAVDAVIAELK;GVMLAVDAVIAELKK;ISSVQSIVPALEIANAHR;KISSVQSIVPALEIANAHR;LSDGVAVLK;LVQDVANNTNEEAGDGTTTATVLAR;VGGTSDVEVNEK;VGLQVVAVK;VTDALNATR	1.87447																				YVQLPADEVDTQLLQDAAR
Elongation factor 1-gamma OS=Mus musculus Eef1g PE=1 SV=3	Eef1g	Q9D8N0	6.74	437	50	10	10	10.76	4	4	5.35222e+07	5		ALIAAQYSGAQVR;ILGLLDTHLK;STFVLDEFK;VLSAPPHFHFGQTNR	16.7	8	8	1.27646e+08	18		AKDPFAHLPK;ALIAAQYSGAQVR;ILGLLDTHLK;KLDPGSEETQTLVR;LDPGSEETQTLVR;RILGLLDTHLK;STFVLDEFKR;VLSAPPHFHFGQTNR	1.848																				LVSQAGTGFSFNHK
Myosin-10 OS=Mus musculus Myh10 PE=1 SV=1	Myh10	Q3UH59	5.57	2013	233.3	54	39	6.95	10	5	3.38988e+07	21		AGVLAHLEEER;DAAGLESQLQDTQELLQEETR;EDQSILCTGESGAGK;ELQAQIAELQEDFESEK;EQADFAVEALAK;IGQLEEQLEQEAK;KFDQLLAEEK;NTNPNFVR;TQLEELEDELQATEDAK;TTLQVDTLNTELAAER	22.85	40	27	1.94259e+08	75		ADFCIIHYAGK;AGVLAHLEEER;ALEEALEAKEEFER;ATISALEAK;CIIPNHEK;DAAGLESQLQDTQELLQEETR;DKADFCIIHYAGK;EDQSILCTGESGAGK;ELDDATEANEGLSR;ELEAELEDERK;ELQAQIAELQEDFESEK;FDQLLAEEK;HATALEELSEQLEQAK;HGFEAASIK;HGFEAASIKEER;IGQLEEQLEQEAK;KFDQLLAEEK;KLDGETTDLQDQIAELQAQVDELK;KQELEEILHDLESR;KVDDDLGTIESLEEAK;KVDDDLGTIESLEEAKK;KVIQYLAHVASSHK;LDPHLVLDQLR;LQNELDNVSTLLEEAEK;LQNELDNVSTLLEEAEKK;NSLQEQQEEEEEAR;NSLQEQQEEEEEARK…	1.8365																				LLIIGDSGVGK
C-1-tetrahydrofolate synthase, cytoplasmic OS=Mus musculus Mthfd1 PE=1 SV=4	Mthfd1	Q922D8	7.14	935	101.1	12	12	3.32	2	2	1.12498e+07	2		ASQAPSSFQLLYDLK;YVVVTGITPTPLGEGK	7.27	5	5	4.15195e+07	7		GVPTGFVLPIR;STTTIGLVQALGAHLR;TDPTTLTDDEINR;TDTDAELDLVSR;YVVVTGITPTPLGEGK	1.80735																				LESPTVSTLAPPSSGK
RuvB-like 1 OS=Mus musculus Ruvbl1 PE=1 SV=1	Ruvbl1	P60122	6.42	456	50.2	10	10	5.04	2	2	1.01963e+07	2		QAASGLVGQENAR;TISHVIIGLK	16.01	5	5	3.44902e+07	7		AQTEGINISEEALNHLGEIGTK;QAASGLVGQENAR;TALALAIAQELGSK;TISHVIIGLK;YSVQLLTPANLLAK	1.80735																				FAIQDISVEETSAK
Dolichol-phosphate mannosyltransferase subunit 1 OS=Mus musculus Dpm1 PE=2 SV=1	Dpm1	O70152	9.51	260	29.2	6	6	9.62	2	2	5.44354e+07	2		EVAEQLAEIYGPDR;YSVLLPTYNER	18.85	5	5	6.54315e+07	7		EGNFDIVSGTR;EVAEQLAEIYGPDR;KLGLGTAYIHGIK;LGGNEIVSFLK;LGLGTAYIHGIK	1.80735																				AGIQTSPPIVPLDR
T-complex protein 1 subunit beta OS=Mus musculus Cct2 PE=1 SV=4	Cct2	P80314	6.4	535	57.4	14	14	6.17	3	3	5.31737e+07	3		GATQQILDEAER;GSGNLEAIHVIK;HGINCFINR	18.5	7	7	7.32375e+07	10		EALLSSAVDHGSDEAR;GSGNLEAIHVIK;LAVEAVLR;LIHFSGVALGEACTIVLR;SLHDALCVLAQTVK;VAEIEHAEK;VQDDEVGDGTTSVTVLAAELLR	1.73697																				LLIIGDSGVGK
NADH-cytochrome b5 reductase OS=Mus musculus Cyb5r3 PE=3 SV=1	Cyb5r3	F2Z456	9.1	313	34.9	7	7	6.71	2	2	1.02681e+08	3		IGDTIEFR;STPAITLENPDIK	20.13	5	5	2.34393e+08	10		DILLRPELEELR;GPNGLLVYQGK;IDGNLVIRPYTPVSSDDDK;IGDTIEFR;STPAITLENPDIK	1.73697																				INFDDNAEFR
Elongation factor 1-alpha 2 OS=Mus musculus Eef1a2 PE=1 SV=1	Eef1a2	P62631	9.03	463	50.4	10	2	23.54	9	2	1.32357e+08	27		EHALLAYTLGVK;IGGIGTVPVGR;LPLQDVYK;QLIVGVNK;QTVAVGVIK;STTTGHLIYK;THINIVVIGHVDSGK;VETGILRPGMVVTFAPVNITTEVK;YYITIIDAPGHR	23.54	9	2	1.22666e+09	88		EHALLAYTLGVK;IGGIGTVPVGR;LPLQDVYK;QLIVGVNK;QTVAVGVIK;STTTGHLIYK;THINIVVIGHVDSGK;VETGILRPGMVVTFAPVNITTEVK;YYITIIDAPGHR	1.70454																				ILGPQGNTIK
Actin, alpha cardiac muscle 1 OS=Mus musculus Actc1 PE=1 SV=1	Actc1	P68033	5.39	377	42	14	9	17.51	6	6	1.85349e+09	26		AGFAGDDAPR;AVFPSIVGRPR;DSYVGDEAQSK;EITALAPSTMK;IIAPPER;SYELPDGQVITIGNER	28.12	9	1	160324142	80		AGFAGDDAPR;AVFPSIVGRPR;DSYVGDEAQSK;EITALAPSTMK;HQGVMVGMGQK;IIAPPER;IWHHTFYNELR;SYELPDGQVITIGNER;VAPEEHPTLLTEAPLNPK	1.62149																				NTSEIPLVLVGTQDAISSTNPR
Leucine-rich repeat-containing protein 59 OS=Mus musculus Lrrc59 PE=1 SV=1	Lrrc59	Q922Q8	9.52	307	34.9	12	12	25.73	7	7	1.53105e+08	9		ATVLDLSCNK;DKLDGNELDLSLSDLNEVPVK;LDGNELDLSLSDLNEVPVK;LQQLPADFGR;LSTLPSDFCGLTHLVK;LVNLQHLDLLNNR;VAGDCLDEK	37.79	9	9	3.01248e+08	27		ATVLDLSCNK;DKLDGNELDLSLSDLNEVPVK;DNPLDPVLAK;LDGNELDLSLSDLNEVPVK;LSTLPSDFCGLTHLVK;LVNLQHLDLLNNR;LVTLPVSFAQLK;VAGDCLDEK;VTGLHQQPLCTSVNTIYDNAVQGLR	1.58496																				SSQALLSQLYQSPNR
T-complex protein 1 subunit delta OS=Mus musculus Cct4 PE=1 SV=3	Cct4	P80315	8.02	539	58	16	14	10.02	5	5	6.95929e+07	6		ETLLNSATTSLNSK;FSNISAAK;SGAPTAGPGSR;VANSGITR;VIDPATATSVDLR	24.3	10	9	3.36763e+08	18		ALIAGGGAPEIELALR;AQDIEAGDGTTSVVIIAGSLLDSCTK;DVEREDIEFICK;ETLLNSATTSLNSK;GDVTITNDGATILK;IDDVVNTR;IGLIQFCLSAPK;SGAPTAGPGSR;SLHDALCVIR;VANSGITR	1.58496																				YNLDASEEEDSNK
Beta-actin-like protein 2 OS=Mus musculus Actbl2 PE=1 SV=1	Actbl2	Q8BFZ3	5.49	376	42	9	6	6.12	2	2	1.71589e+09	6		IIAPPER;SYELPDGQVITIGNER	18.09	5	2	3.04313e+08	18		DCYVGDEAQSK;HQGVMVGMGQK;IIAPPER;LCYVALDFEQEMVTAAASSSLER;SYELPDGQVITIGNER	1.58496																				YLLLNPK
60S ribosomal protein L7 OS=Mus musculus Rpl7 PE=1 SV=2	Rpl7	P14148	10.89	270	31.4	9	9	10.37	3	3	1.51628e+08	4		IALTDNSLIAR;QIFNGTFVK;SVNELIYK	25.19	6	6	3.60636e+08	12		AGNFYVPAEPK;GINGVSPK;IALTDNSLIAR;KVPAVPETLK;TTHFVEGGDAGNREDQINR;VATVPGTLK	1.58496																				LTTSTTIENIEITIK
60S ribosomal protein L3 OS=Mus musculus Rpl3 PE=1 SV=3	Rpl3	P27659	10.21	403	46.1	8	8	5.96	2	2	8.37809e+07	4		NNASTDYDLSDK;TVFAEHISDECK	20.84	7	7	2.80965e+08	12		DDASKPVHLTAFLGYK;ERLEQQVPVNQVFGQDEMIDVIGVTK;HGSLGFLPR;IGQGYLIK;NNASTDYDLSDK;TVFAEHISDECK;TVFAEHISDECKR	1.58496																				VIDGLETLDELEK
Isoform 3 of ATP-dependent 6-phosphofructokinase, muscle type OS=Mus musculus Pfkm	Pfkm	P47857-3	7.06	931	102.3	7	5	2.79	2	1	2.39848e+07	2		GGTPSAFDR;IVEIVDAITTTAQSHQR	6.34	4	3	5.11797e+07	6		DLQVNVEHLVQK;GITNLCVIGGDGSLTGADTFR;IVEIVDAITTTAQSHQR;VTVLGHVQR	1.58496
E3 ubiquitin-protein ligase TRIM21 OS=Mus musculus Trim21 PE=1 SV=1	Trim21	Q62191	7.08	470	54.1	8	8	3.4	2	2	8.16949e+07	2		ECIFEVGK;VPIEEAAK	11.06	4	4	7.73691e+07	6		GSELELLQEVR;IHAEFALQNSLLAQEEQR;NQALQELISELER;TCWVHITLDR	1.58496
Nucleolar RNA helicase 2 OS=Mus musculus Ddx21 PE=1 SV=3	Ddx21	Q9JIK5	9.11	851	93.5	12	12	2.47	2	2	1.39244e+07	2		AAVIGDVIR;SGIDILVGTPGR	8.46	6	6	4.33444e+07	6		AAITVEHLAIK;APQVLVLAPTR;DAQELSQNTCIK;EGAFSNFPISEETVK;GVNFLFPIQAK;SGIDILVGTPGR	1.58496
ATP-dependent 6-phosphofructokinase, platelet type OS=Mus musculus Pfkp PE=1 SV=1	Pfkp	Q8C605	6.89	784	85.5	8	7	3.57	2	1	3.76389e+06	2		AIGVLTSGGDAQGMNAAVR;GGTPSAFDR	4.46	4	4	4.07584e+07	6		FVSDDSICVLGICK;KFVSDDSICVLGICK;NGDIDNDTVQK;VTILGHVQR	1.58496
Transmembrane protein 33 OS=Mus musculus Tmem33 PE=2 SV=1	Tmem33	Q9CR67	9.66	247	28	4	4	8.1	2	2	9.05446e+07	2		ALLANALTSALR;LPHFQLSR	13.36	3	3	1.10486e+08	6		ALLANALTSALR;LCLQSIAFISR;LSTNQQNILK	1.58496
Methionine--tRNA ligase, cytoplasmic OS=Mus musculus Mars PE=3 SV=1	Mars	E9QB02	6.92	910	102.3	8	8	2.75	2	2	3.64695e+07	2		LENDQIENLR;NNSELLNNLGNFINR	5.93	4	4	2.94469e+07	6		ILATSFICTLPAGHR;LENDQIENLR;NNSELLNNLGNFINR;QLALAEGKPIETPK	1.58496
14-3-3 protein beta/alpha OS=Mus musculus Ywhab PE=1 SV=3	Ywhab	Q9CQV8	4.83	246	28.1	6	2	2.85	1	0	0	2		LAEQAER	20.73	4	2	9.69489e+06	6		AVTEQGHELSNEER;DSTLIMQLLR;NLLSVAYK;QTTVSNSQQAYQEAFEISK	1.58496
14-3-3 protein epsilon OS=Mus musculus Ywhae PE=1 SV=1	Ywhae	P62259	4.74	255	29.2	5	2	2.75	1	0	0	2		LAEQAER	16.08	4	2	2.62624e+07	6		DSTLIMQLLR;EAAENSLVAYK;LICCDILDVLDK;NLLSVAYK	1.58496
Protein Scaf11 OS=Mus musculus Scaf11 PE=1 SV=1	Scaf11	E9PZM7	6.77	1456	162	4	4	1.1	1	1	6.60605e+06	1		AEESLTVESTDLNDER	2.82	3	3	1.78668e+07	3		GNFACNDQSENR;NDITADSNDPSSTDK;VETVAQPAESLVDK	1.58496
Prolyl 4-hydroxylase subunit alpha-1 OS=Mus musculus P4ha1 PE=2 SV=2	P4ha1	Q60715	5.9	534	60.9	4	4	2.62	1	1	30447837	1		LQDTYNLDTNTISK	5.06	2	2	3.02832e+07	3		LQDTYNLDTNTISK;SFLTAEDCFELGK	1.58496
Eukaryotic translation initiation factor 4 gamma 1 OS=Mus musculus Eif4g1 PE=1 SV=1	Eif4g1	Q6NZJ6	5.4	1600	176	9	9	0.88	1	1	2.83266e+07	1		VPTTEKPTVTVNFR	4.13	3	3	7.21468e+06	3		EFLAEGQDVGSFVAEK;KVEYTLGEESEAPGQR;TASTPTPPQTGGSLEPQPNGESPQVAVIIRPDDR	1.58496																				AGDGRPCPTAESASAPPEDPNVNFLK;CSVCPDYDLCSVCEGK;EVDPSTEADPR;FSFCFSPEPEAEAQAAAGPGPCER;LTPTTPESSSTGTEDK;NYDIGAALDTIQYSK
Brain-specific angiogenesis inhibitor 1-associated protein 2 OS=Mus musculus Baiap2 PE=1 SV=2	Baiap2	Q8BKX1	9.04	535	59.2	8	8	1.87	1	1	5.4974e+07	1		ALAGVTFAAK	6.17	3	3	2.9031e+07	3		ALAGVTFAAK;ELQYIDAISNK;LSDSYSNTLPVR	1.58496																				GAVECCPNCR;ILEVHIDK;QISQAYEVLADSK;TIVITSHPGQIVK;VNFPENGFLSPDK
RuvB-like 2 OS=Mus musculus Ruvbl2 PE=2 SV=3	Ruvbl2	Q9WTM5	5.64	463	51.1	9	9	2.38	1	1	1.56367e+07	1		GLGLDDALEPR	9.5	3	3	2.36364e+07	3		EVVHTVSLHEIDVINSR;GTEVQVDDIK;GTSYQSPHGIPIDLLDR	1.58496																				AGDGRPCPTAESASAPPEDPNVNFLK;CSVCPDYDLCSVCEGK;FSFCFSPEPEAEAQAAAGPGPCER;LTPTTPESSSTGTEDK;NYDIGAALDTIQYSK
HBS1-like protein OS=Mus musculus Hbs1l PE=1 SV=2	Hbs1l	Q69ZS7	6.46	682	75.1	5	4	2.05	1	1	1.44591e+07	1		GEFEAGFETGGQTR	7.48	3	2	1.27156e+07	3		ESDVAFIPTSGLSGENLTAR;ESSNSLLNHQLSEIDQAR;SLGVTQLAVAVNK	1.58496																				AGGSAAPTQPK;ALVQNDTLLQVK;GASAASSPAPK;GTGANGSFK;YSQLVVETIR
Neuroguidin OS=Mus musculus Ngdn PE=1 SV=1	Ngdn	Q9DB96	9.58	315	35.6	4	4	3.49	1	1	1.36474e+07	1		EQYSDAPEEIR	10.48	3	3	1.58072e+07	3		EQYSDAPEEIR;GLSFLEVK;TAVTGSLSENDPLR	1.58496																				ADVQSIIGLQR;LASPSGSTSSGLEVVAPEVTSAPVSGPGILDDSATICR;LDLDLTSDSQPPVFK;LSPPYSSPQEFAQDVGR;SGEGEVSGLLR
Vesicle-associated membrane protein-associated protein A OS=Mus musculus Vapa PE=1 SV=2	Vapa	Q9WV55	8.4	249	27.8	4	4	5.62	1	1	3.89261e+07	1		HEQILVLDPPSDLK	10.44	2	2	6.98502e+07	3		GPFTDVVTTNLK;HEQILVLDPPSDLK	1.58496																				NRPAPYSRPK;QQLSAEELDAQLDAYNAR;SLGTADVHFER
40S ribosomal protein S12 OS=Mus musculus Rps12 PE=1 SV=2	Rps12	P63323	7.24	132	14.5	2	2	7.58	1	1	6.16665e+07	1		TALIHDGLAR	15.15	2	2	8.17147e+07	3		TALIHDGLAR;VVGCSCVVVK	1.58496																				AAHLCAEAALR;AFFSEVER;ALLQSSASR;EGEFVAQFK;SDQDYILK;SLVEASSSGVSVLSLCEK;TIIQNPTDQQK
Calmodulin OS=Mus musculus Calm1 PE=1 SV=1	Calm1	Q3UKW2	4.35	197	21.5	4	4	4.06	1	1	5.99786e+07	1		EAFSLFDK	8.63	2	2	4.23808e+07	3		DTDSEEEIR;EAFSLFDK	1.58496																				EDDASASTSQSSR;SQSSDTEQPSPTSGGGK;TGSESSQTGASATSGR
Mesoderm-specific transcript protein OS=Mus musculus Mest PE=2 SV=1	Mest	Q07646	9.74	335	38.9	3	3	3.28	1	1	2.23513e+08	1		DGGVLSPILTR	9.55	2	2	2.02745e+08	3		DGGVLSPILTR;SLCLSNGGIFPETHRPLLLQK	1.58496																				VLDGIPPPYDK;YQAVTATLEEK
Myeloid-associated differentiation marker OS=Mus musculus Myadm PE=2 SV=2	Myadm	O35682	8.31	320	35.3	2	2	5.31	1	1	3.28789e+07	1		TTITTTTSSSTTVGSAR	5.31	1	1	4.52712e+07	3		TTITTTTSSSTTVGSAR	1.58496																				FTDEEVDELYR;GNFNYIEFTR;LNGTDPEDVIR
Protein Gm10320 OS=Mus musculus Gm10320 PE=4 SV=1	Gm10320	E9PW43	11.58	113	11.8	1	1	8.85	1	1	9.26885e+07	1		FYTEDSPGLK	8.85	1	1	1.81558e+08	3		FYTEDSPGLK	1.58496																				ISTEVGITNVDLSTVDKDQSIAPK;LQVSNVLSQPLAQAAVK;TGQEVVFVAEPDNK
RNA polymerase II-associated protein 3 OS=Mus musculus Rpap3 PE=1 SV=1	Rpap3	Q9D706	7.99	660	74.1	6	6	2.42	1	1	2.79088e+06	1		FAVAESDCNLAIALSR	6.52	3	3	2.08996e+07	3		EKPALIFEVLER;IEAVSDTSAPQAQVGVK;QDFETVLLLEPGNK	1.58496																				IEELQLIVNDK;LEGGSGGDSEVQR;NIDINDVTPNCR
Structural maintenance of chromosomes protein 3 OS=Mus musculus Smc3 PE=1 SV=2	Smc3	Q9CW03	7.18	1217	141.5	6	6	0.99	1	1	5.82663e+06	1		EENAEQQALAAK	3.94	3	3	1.6001e+07	3		AELGTDLLSQLSLEDQK;GSGSQSSVPSVDQFTGVGIR;LALLHEGTGPR	1.58496																				ALLATETPEASAPGTSGK;ATSLLTQSGLASSAPAK;GSASESPSASVAEATTTDVQVTPTALLQLDR;VTEECEEAIPQLVPIGETPDK
Tight junction protein ZO-2 OS=Mus musculus Tjp2 PE=1 SV=2	Tjp2	Q9Z0U1	6.79	1167	131.2	6	6	0.6	1	1	1.95937e+07	1		LQLVVLR	2.91	3	3	2.13581e+07	3		ETPQSLAFTR;STGDITAAGVTEASR;VVDTLYDGK	1.58496																				TAESGELHGLTTDEK
Ig kappa chain V-V region MOPC 149 OS=Mus musculus PE=1 SV=1	NOGENE	P01636	7.28	108	12	1	1	12.04	1	1	1.22483e+08	1		FSGSGSGTQFSLK	12.04	1	1	1.50356e+08	3		FSGSGSGTQFSLK	1.58496																				ANQEQYAEGK;TPGNGDGGSTSETPQPPR;YVDTNLQK
Eukaryotic translation initiation factor 3 subunit A OS=Mus musculus Eif3a PE=1 SV=5	Eif3a	P23116	6.77	1344	161.8	5	5	0.97	1	1	2.62033e+07	1		SGNALFHASTLHR	1.71	2	2	3.26818e+07	3		ILQEHEQIK;VLLATLSIPITPER	1.58496																				GTGAAGSFK;SGVSLAALK;SGVSLAALKK;SLAAAGYDVEK
Nuclear cap-binding protein subunit 1 OS=Mus musculus Ncbp1 PE=1 SV=2	Ncbp1	Q3UYV9	6.64	790	91.9	5	5	1.39	1	1	9.63681e+06	1		SFSHSFSALAK	2.91	2	2	2.96448e+07	3		ATNDEIFSILK;FVIEENLHCIIK	1.58496																				ALVFQPVTELK;DLQVNVEHLVQK;GGTPSAFDR;VTVLGHVQR
Vigilin OS=Mus musculus Hdlbp PE=1 SV=1	Hdlbp	Q8VDJ3	6.87	1268	141.7	6	6	1.03	1	1	2.52254e+06	1		LQTQASATVPIPK	3.31	3	3	1.42859e+07	3		ASVITQVFHVPLEER;DLANIAEVEVSIPAK;IEGDPQGVQQAK	1.58496																				EEGLNAFYK;GSTASQVLQR;IQTQPGYANTLR
Methionine aminopeptidase 1 OS=Mus musculus Metap1 PE=2 SV=1	Metap1	Q8BP48	7.17	386	43.2	4	4	3.89	1	1	16078393	1		LGIQGSYFCSQECFK	10.1	2	2	2.91004e+07	3		AGVTTEEIDHAVHLACIAR;SAQFEHTLLVTDTGCEILTR	1.58496																				ADVDVQPYAFTTK;DFIDLTLSK;LALGQINIAK
Cytochrome c oxidase assembly factor 5 OS=Mus musculus Coa5 PE=2 SV=1	Coa5	Q99M07	8.7	74	8.4	3	3	24.32	1	1	2.09511e+07	1		EDLGACLLQSACVLQEGK	24.32	1	1	1.43443e+07	3		EDLGACLLQSACVLQEGK	1.58496																				DLLHPSLEEEK
AP-2 complex subunit alpha-2 OS=Mus musculus Ap2a2 PE=1 SV=2	Ap2a2	P17427	6.93	938	104	7	6	1.17	1	1	0	1		LTECLETILNK	3.73	3	3	3.70755e+07	3		ACNQLGQFLQHR;GLAVFISDIR;SSPLIQFNLLHSK	1.58496																				IIPSTEDPNEDIVER;IVVPLNNR
Protein Igkv5-45 OS=Mus musculus Igkv5-45 PE=4 SV=1	Igkv5-45	A0A0B4J1J1	7.28	115	12.7	1	1	10.43	1	1	3.56948e+07	1		YASQSISGIPSR	10.43	1	1	4.81732e+07	3		YASQSISGIPSR	1.58496																				EAGEPGDVEPR;FMQTFVLAPEGSVANK;STSPAPADVAPAQEDLR
Actin, cytoplasmic 1 OS=Mus musculus Actb PE=1 SV=1	Actb	P60710	5.48	375	41.7	16	11	34.67	10	10	3.18883e+09	42		AGFAGDDAPR;AVFPSIVGRPR;DSYVGDEAQSK;EITALAPSTMK;GYSFTTTAER;IIAPPER;LCYVALDFEQEMATAASSSSLEK;QEYDESGPSIVHR;SYELPDGQVITIGNER;VAPEEHPVLLTEAPLNPK	46.13	13	5	2.09713e+10	124		AGFAGDDAPR;AVFPSIVGRPR;DLYANTVLSGGTTMYPGIADR;DSYVGDEAQSK;EITALAPSTMK;GYSFTTTAER;HQGVMVGMGQK;IIAPPER;IWHHTFYNELR;LCYVALDFEQEMATAASSSSLEK;QEYDESGPSIVHR;SYELPDGQVITIGNER;VAPEEHPVLLTEAPLNPK	1.56188																				LGAASLGAEDPETQVVLINAVK;LNEAAAGLNQAATELVQASR;QAAASATQTIAAAQHAASAPK
Actin, aortic smooth muscle OS=Mus musculus Acta2 PE=1 SV=1	Acta2	P62737	5.39	377	42	13	9	17.51	6	6	1.85349e+09	26		AGFAGDDAPR;AVFPSIVGRPR;DSYVGDEAQSK;EITALAPSTMK;IIAPPER;SYELPDGQVITIGNER	25.2	8	1	160324142	75		AGFAGDDAPR;AVFPSIVGRPR;DSYVGDEAQSK;EITALAPSTMK;HQGVMVGMGQK;IIAPPER;SYELPDGQVITIGNER;VAPEEHPTLLTEAPLNPK	1.52838																				FGGSGSQVDSAR;LNILDTLSK;TPVQSQQPSATTPSGADEK
Spectrin alpha chain, non-erythrocytic 1 OS=Mus musculus Sptan1 PE=1 SV=1	Sptan1	A3KGU7	5.34	2477	285	94	3	16.71	33	1	1.92862e+07	51		ALSSEGKPYVTK;DLASVQALLR;DLIGVQNLLK;DLSSVQTLLTK;DLTGVQNLR;EAALTNEEVGADLEQVEVLQK;EAGSVSLR;EANQQQQFNR;EELYQNLTR;GACAGSEDAVK;HQAFEAELHANADR;HQAFEAELSANQSR;HQALQAEIAGHEPR;HQLLEADISAHEDR;LGESQTLQQFSR;LIQEQHPEEELIK;LIQSHPESAEDLK;LLEAQSHFR;LLVSSEDYGR;LQQSHPLSASQIQVK;LQVASDENYKDPTNLQGK;LSDDNTIGQEEIQQR;NTTGVTEEALK;QGFVPAAYVK;SADESGQALLAASHYASDEVR;SQLLGSAHEVQR;SSEEIESAFR;SSLSSAQADFNQLAELDR;TATDEAYKDPSNLQGK;…	32.22	69	1	2.03488e+08	145		AINVQEEK;ALSSEGKPYVTK;AQLADSFHLQQFFR;DLASVNNLLK;DLASVQALLR;DLIGVQNLLK;DLSSVQTLLTK;DLTGVQNLR;DLTNVQNLQK;EAALTNEEVGADLEQVEVLQK;EAFLNTEDKGDSLDSVEALIK;EAGSVSLR;EAIVTSEELGQDLEHVEVLQK;EANQQQQFNR;EELYQNLTR;EKLDILDQER;ELPTAFDYVEFTR;ENLLEEQGSIALR;EPIAASTNR;EPIVGSTDYGKDEDSAEALLK;GACAGSEDAVK;GDSLDSVEALIK;GEIDAHEDSFK;GLVSSDELAK;HALLEADVAAHQDR;HQAFEAELHANADR;HQAFEAELSANQSR;HQAFEAEVQANSGAIVK;HQALQAEIAGHEPR;HQL…	1.50748																				NGGSSCPECR;VPIEEAAK
Spectrin alpha chain, non-erythrocytic 1 OS=Mus musculus Sptan1 PE=1 SV=4	Sptan1	P16546	5.33	2472	284.4	94	3	16.75	33	1	1.92862e+07	51		ALSSEGKPYVTK;DLASVQALLR;DLIGVQNLLK;DLSSVQTLLTK;DLTGVQNLR;EAALTNEEVGADLEQVEVLQK;EAGSVSLR;EANQQQQFNR;EELYQNLTR;GACAGSEDAVK;HQAFEAELHANADR;HQAFEAELSANQSR;HQALQAEIAGHEPR;HQLLEADISAHEDR;LGESQTLQQFSR;LIQEQHPEEELIK;LIQSHPESAEDLK;LLEAQSHFR;LLVSSEDYGR;LQQSHPLSASQIQVK;LQVASDENYKDPTNLQGK;LSDDNTIGQEEIQQR;NTTGVTEEALK;QGFVPAAYVK;SADESGQALLAASHYASDEVR;SQLLGSAHEVQR;SSEEIESAFR;SSLSSAQADFNQLAELDR;TATDEAYKDPSNLQGK;…	32.24	69	1	9.63323e+07	144		AINVQEEK;ALSSEGKPYVTK;AQLADSFHLQQFFR;DLASVNNLLK;DLASVQALLR;DLIGVQNLLK;DLSSVQTLLTK;DLTGVQNLR;DLTNVQNLQK;EAALTNEEVGADLEQVEVLQK;EAFLNTEDKGDSLDSVEALIK;EAGSVSLR;EAIVTSEELGQDLEHVEVLQK;EANQQQQFNR;EELYQNLTR;EKLDILDQER;ELPTAFDYVEFTR;ENLLEEQGSIALR;EPIAASTNR;EPIVGSTDYGKDEDSAEALLK;GACAGSEDAVK;GDSLDSVEALIK;GEIDAHEDSFK;GLVSSDELAK;HALLEADVAAHQDR;HQAFEAELHANADR;HQAFEAELSANQSR;HQAFEAEVQANSGAIVK;HQALQAEIAGHEPR;HQL…	1.4975																				ASIGYTYEDSTVAEVEK;DPAQFLQVHGR
Spectrin alpha chain, non-erythrocytic 1 OS=Mus musculus Sptan1 PE=1 SV=1	Sptan1	E9Q447	5.34	2478	285.2	92	2	17.07	33	1	0	51		ALSSEGKPYVTK;DLASVQALLR;DLIGVQNLLK;DLSSVQTLLTK;DLTGVQNLR;EAALTNEEVGADLEQVEVLQK;EANQQQQFNR;EELYQNLTR;GACAGSEDAVK;HQAFEAELHANADR;HQAFEAELSANQSR;HQALQAEIAGHEPR;HQLLEADISAHEDR;LGESQTLQQFSR;LIQEQHPEEELIK;LIQSHPESAEDLK;LLEAQSHFR;LLVSSEDYGR;LQQSHPLSASQIQVK;LQVASDENYKDPTNLQGK;LSDDNTIGQEEIQQR;NTTGVTEEALK;QGFVPAAYVK;QGQIDNQYQSLLELGEK;SADESGQALLAASHYASDEVR;SQLLGSAHEVQR;SSEEIESAFR;SSLSSAQADFNQLAELDR;TATDEAYK…	31.52	67	1	2.03488e+08	141		AINVQEEK;ALSSEGKPYVTK;AQLADSFHLQQFFR;DLASVNNLLK;DLASVQALLR;DLIGVQNLLK;DLSSVQTLLTK;DLTGVQNLR;DLTNVQNLQK;EAALTNEEVGADLEQVEVLQK;EAFLNTEDKGDSLDSVEALIK;EAIVTSEELGQDLEHVEVLQK;EANQQQQFNR;EELYQNLTR;EKLDILDQER;ELPTAFDYVEFTR;ENLLEEQGSIALR;EPIAASTNR;EPIVGSTDYGKDEDSAEALLK;GACAGSEDAVK;GDSLDSVEALIK;GEIDAHEDSFK;GLVSSDELAK;HALLEADVAAHQDR;HQAFEAELHANADR;HQAFEAELSANQSR;HQAFEAEVQANSGAIVK;HQALQAEIAGHEPR;HQLLEADISAHE…	1.46713																				EGSDGTLATSK;GGNNSFTHEALTLK;NQGFDVVLVDTAGR
Endoplasmin OS=Mus musculus Hsp90b1 PE=1 SV=2	Hsp90b1	P08113	4.82	802	92.4	12	12	1.5	1	1	3.13737e+08	3		ELISNASDALDK	12.22	7	6	6.33124e+07	8		DISTNYYASQK;ELISNASDALDK;FAFQAEVNR;FQSSHHSTDITSLDQYVER;GTTITLVLK;GVVDSDDLPLNVSR;TDDEVVQREEEAIQLDGLNASQIR	1.41504																				AAALEFLNR;ALSAGNIDDALQCYSEAIK;DPQALSEHLK;LAYINPDLALEEK
Eukaryotic translation initiation factor 3 subunit L OS=Mus musculus Eif3l PE=1 SV=1	Eif3l	Q8QZY1	6.44	564	66.6	6	6	4.61	2	2	3.0294e+07	3		VFSDEVQQQAQLSTIR;VSGGPSLEQR	7.8	4	4	4.70169e+07	8		IDESIHLQLR;VFSDEVQQQAQLSTIR;VSGGPSLEQR;VYELQASR	1.41504																				SCGPSEDGVPR;SSISVSPALPALLENGK;SSLGDSPSAVSPNLSSGASPASSR
Spectrin beta chain, non-erythrocytic 1 OS=Mus musculus Sptbn1 PE=1 SV=2	Sptbn1	Q62261	5.58	2363	274.1	69	69	13.33	25	25	9.40984e+07	37		ALVADSHPESER;AQTLPTSVVTITSESSPGK;AQTLPTSVVTITSESSPGKR;DLVAIEAK;DQNTVETLQR;DTGNIGQER;EAEKLESEHPDQAQAILSR;EIEELQSQAQALSQEGK;EIGQSVDEVEK;FQIQDISVETEDNK;GDQVSQNGLPAEQGSPR;KHEAIETDIAAYEER;LLDPEDISVDHPDEK;LLEVLSGER;LSDGNEYLFQAK;LVSDGNINSDR;LVSQDNFGFDLPAVEAATK;NDSFTACIELGK;SAASGIPYHSEVPVSLK;SALPAQSAATLPAR;SGHFEQAIK;SQNIITDSSSLNAEAIR;VAVVNQIAR;VLDNAIETEK;VQAVVAVAR	22.3	43	43	5.78773e+08	98		AELFTQSCADLDK;ALVADSHPESER;AQTLPTSVVTITSESSPGK;AQTLPTSVVTITSESSPGKR;DALLSALSIQNYHLECNETK;DQNTVETLQR;DTGNIGQER;DVAEEITNYRPTIDTLHEQASALPQAHAESPDVK;EAASELLMR;EAEKLESEHPDQAQAILSR;EASLGEASK;EIEELQSQAQALSQEGK;EIGQSVDEVEK;ELEAENYHDIK;ELEAENYHDIKR;EVDDLEQWIAER;FATDGEGYKPCDPQVIR;FQIQDISVETEDNK;GDQVSQNGLPAEQGSPR;HALVEADIAIQAER;HLLGVEDLLQK;HRPDLIDFDK;IHCLENVDK;ILSSDDYGK;INAVVETGR;IVSSNDVGHDEYSTQSLVK;LEDLEVI…	1.40526																				AYTEEDLDLVEK;TDPTTLTDDEINR;YVVVTGITPTPLGEGK
Elongation factor 2 OS=Mus musculus Eef2 PE=1 SV=2	Eef2	P58252	6.83	858	95.3	15	14	6.41	5	4	1.02296e+08	7		ETVSEESNVLCLSK;GEGQLSAAER;GGGQIIPTAR;STLTDSLVCK;VFSGVVSTGLK	12.94	10	10	3.24033e+08	18		ARPFPDGLAEDIDKGEVSAR;CLYASVLTAQPR;DLEEDHACIPIK;DLEEDHACIPIKK;EGIPALDNFLDKL;ETVSEESNVLCLSK;GEGQLSAAER;SDPVVSYR;STLTDSLVCK;VFSGVVSTGLK	1.36257																				ITSLEVENQNLR;SLAGSSGPGASSGPGGDHSELIVR
H1 histone family, member X OS=Mus musculus H1fx PE=1 SV=1	H1fx	Q80ZM5	11.22	188	20.1	5	5	12.23	2	2	1.57519e+08	2		AGGSAAPTQPK;ALVQNDTLLQVK	17.55	3	3	2.26783e+08	5		AGGSAAPTQPK;ALVQNDTLLQVK;YSQLVVETIR	1.32193																				ALCSEFQGSVATPR;NAEENSAIQK
Eukaryotic translation initiation factor 4B OS=Mus musculus Eif4b PE=1 SV=1	Eif4b	Q8BGD9	5.67	611	68.8	5	5	2.78	1	1	185499	2		SQSSDTEQPSPTSGGGK	12.27	5	5	2.62375e+07	5		AASIFGGAKPVDTAAR;EDDASASTSQSSR;SQSSDTEQPSPTSGGGK;TGSESSQTGASATSGR;VAAVQPPEEGPSR	1.32193																				EAEGAPQVEAGK;GSVFSAPSASGTPNK;LEQYTNAIEGTK
MCG10343, isoform CRA_b OS=Mus musculus Slc25a3 PE=1 SV=1	Slc25a3	G5E902	9.29	358	39.7	4	4	2.79	1	1	140603612	2		GSTASQVLQR	9.22	3	3	4.14786e+08	5		GIFNGFSITLK;GSTASQVLQR;IQTQPGYANTLR	1.32193																				EAEGAPQVEAGK;GSVFSAPSASGTPNK;LEQYTNAIEGTK
Pre-mRNA-splicing factor CWC25 homolog OS=Mus musculus Cwc25 PE=2 SV=2	Cwc25	Q9DBF7	10.23	416	48.8	3	3	4.81	2	2	6.08354e+07	2		EVLNNPVK;LESASTSSLEDR	5.29	2	2	8.06822e+07	5		IREDPLFIIR;LESASTSSLEDR	1.32193																				EEYQLAQVEQK;GLDIPEVDLVVQSCPPK;SGIDILVGTPGR;TEAVTEIQEK
Protein Ighv1-82 OS=Mus musculus Ighv1-82 PE=4 SV=1	Ighv1-82	A0A0B4J1J7	9.29	98	10.6	1	0	19.39	1	0	0	2		QVQLQQSGPELVKPGASVK	19.39	1	1	8.32087e+07	5		QVQLQQSGPELVKPGASVK	1.32193																				EGLSTEEVNDVLER;ENALQDSVLAR;VFLADQPIEAPEEPR;VVLVSSASDAPLR
Epiplakin OS=Mus musculus Eppk1 PE=1 SV=2	Eppk1	Q8R0W0	6.07	6548	724.2	5	5	4.08	2	2	2.07442e+07	2		LSVEEAVAAGVVGGEIQEK;REELLAQHLAGK	0.44	2	2	2.94829e+08	5		ILSDPSDDTK;LLEAQIATGGIIDPVHSHR	1.32193																				LLIYSGSTLQSGIPSR
Probable ATP-dependent RNA helicase DDX41 OS=Mus musculus Ddx41 PE=1 SV=2	Ddx41	Q91VN6	6.7	622	69.8	7	7	4.66	2	2	44036680	2		AGAASLDVIQEVEYVK;SALVKPVTINVGR	7.4	3	3	3.24919e+07	5		GILHPTPIQIQGIPTILSGR;SALVKPVTINVGR;SGNTGIATTFINK	1.32193																				GEFTNLQGVSAASSGR;LGSAPEVLLVR;TGSAELCAEITGPDGVR
Lamina-associated polypeptide 2, isoforms alpha/zeta OS=Mus musculus Tmpo PE=1 SV=4	Tmpo	Q61033	8.05	693	75.1	6	6	4.62	2	2	2.52809e+07	2		SELVANNVTLPAGEQR;SSTPLPTVSSSAENTR	10.1	4	4	7.70481e+07	5		GPPDFSSDEEREPTPVLGSGASVGR;SELVANNVTLPAGEQR;SSTPLPTVSSSAENTR;YGVNPGPIVGTTR	1.32193																				EAAVPDAVPDR;EVENEQTPVSEPEEEK;GLSPAQADSQFLENAK
Heparin cofactor 2 OS=Mus musculus Serpind1 PE=1 SV=1	Serpind1	P49182	7.34	478	54.5	3	3	2.72	1	1	7.21006e+07	2		TLEAQLTPQVVER	5.02	2	2	4.00982e+07	5		TLEAQLTPQVVER;YEVTTIHNLFR	1.32193																				AVLLAGPPGTGK;QAASGLVGQENAR
14-3-3 protein eta OS=Mus musculus Ywhah PE=1 SV=2	Ywhah	P68510	4.89	246	28.2	7	3	2.85	1	0	0	2		LAEQAER	13.01	3	1	3.08706e+07	5		AVTELNEPLSNEDR;DSTLIMQLLR;NLLSVAYK	1.32193																				GGVYSQEQAAK;SSLINSLK;VGVVGLPNVGK
Isoform 2 of 4F2 cell-surface antigen heavy chain OS=Mus musculus Slc3a2	Slc3a2	P10852-2	5.5	565	62.2	4	4	3.01	1	1	35977210	2		LGASNLPAGISLPASAK	9.2	4	4	7.32223e+07	5		GQNEDPGSLLTQFR;IGDLQAFVGR;LGASNLPAGISLPASAK;VAEDETEAGVK	1.32193																				NEPQNAAGAPGR;QASPNIVIALAGNK
Smad nuclear-interacting protein 1 OS=Mus musculus Snip1 PE=1 SV=1	Snip1	Q8BIZ6	9.89	383	44.4	11	11	7.31	3	3	5.82232e+07	6		DSQNLQAQEEER;QSAYLLGR;YSEPPEAR	23.76	7	7	2.37756e+08	14		DSQNLQAQEEER;EKPSFELSGALLEDTNTFR;IADIPIDHPSCSK;LSPEPVAHR;QSAYLLGR;SGDALTTVVVK;VKPYIIDLGSGNGTFLNNK	1.22239																				AIGVLTSGGDAQGMNAAVR;GGTPSAFDR;KVTDFEHR
40S ribosomal protein S2 OS=Mus musculus Rps2 PE=2 SV=3	Rps2	P25444	10.24	293	31.2	7	7	13.65	4	4	1.74702e+08	6		ATFDAISK;GCTATLGNFAK;GTGIVSAPVPK;IGKPHTVPCK	26.28	7	7	287793719	14		AFVAIGDYNGHVGLGVK;ATFDAISK;GCTATLGNFAK;GTGIVSAPVPK;IGKPHTVPCK;LSIVPVRR;SPYQEFTDHLVK	1.22239																				GLFTGLTPR;LCSGVLGTVVHGK
Regulator of nonsense transcripts 1 OS=Mus musculus Upf1 PE=1 SV=2	Upf1	Q9EPU0	6.61	1124	123.9	16	16	3.83	3	3	1.23395e+07	3		LYQEVEIASVDAFQGR;SQIDVALSQDSTYQGER;YGVIIVGNPK	7.65	7	7	2.39596e+07	7		AGLSQSLFER;ALVEGPLNNLR;ESQTQDNITVR;IAFFTLPK;LYQEVEIASVDAFQGR;SQIDVALSQDSTYQGER;TVTSATIVYHLAR	1.22239																				GLFTGLTPR;LCSGVLGTVVHGK
Protein Gm20425 OS=Mus musculus Gm20425 PE=4 SV=1	Gm20425	E9Q035	7.77	978	107.7	6	6	5.01	3	3	2.50915e+07	3		AVVFVVDSAAFQR;SAAPSTLDSSSTAPAQLGK;VGDGAGGAFQPYLDSLR	6.24	4	4	7.0149e+07	7		AVVFVVDSAAFQR;GDTGSADIQDLEK;GNSLTLIDLPGHESLR;SAAPSTLDSSSTAPAQLGK	1.22239																				EQAEAEVASLNR;IQVLQQQADDAEER;LVIIEGDLER
14-3-3 protein gamma OS=Mus musculus Ywhag PE=1 SV=2	Ywhag	P61982	4.89	247	28.3	8	4	8.5	2	1	1.54196e+07	3		LAEQAER;NVTELNEPLSNEER	17	4	2	2.92035e+07	7		DSTLIMQLLR;NLLSVAYK;NVTELNEPLSNEER;YLAEVATGEK	1.22239																				EQAEAEVASLNR;IQVLQQQADDAEER;LVIIEGDLER
Elongation factor 1-alpha 1 OS=Mus musculus Eef1a1 PE=1 SV=3	Eef1a1	P10126	9.01	462	50.1	13	5	27.49	11	4	1.68579e+09	42		EHALLAYTLGVK;EVSTYIK;IGGIGTVPVGR;LPLQDVYK;MDSTEPPYSQK;QLIVGVNK;QTVAVGVIK;STTTGHLIYK;THINIVVIGHVDSGK;VETGVLKPGMVVTFAPVNVTTEVK;YYVTIIDAPGHR	32.25	11	4	1.31681e+09	97		EHALLAYTLGVK;IGGIGTVPVGR;KDGSASGTTLLEALDCILPPTRPTDKPLR;LPLQDVYK;MDSTEPPYSQK;QLIVGVNK;QTVAVGVIK;STTTGHLIYK;THINIVVIGHVDSGK;VETGVLKPGMVVTFAPVNVTTEVK;YYVTIIDAPGHR	1.2076																				ALLANALTSALR;LSTNQQNILK
T-complex protein 1 subunit gamma OS=Mus musculus Cct3 PE=1 SV=1	Cct3	P80318	6.7	545	60.6	13	13	12.29	6	6	1.19879e+08	7		AVAQALEVIPR;IPGGIIEDSCVLR;ISTPVDVNNR;TAVETAVLLLR;TLIQNCGASTIR;VQSGNINAAK	16.15	7	7	1.51352e+08	16		AVAQALEVIPR;IDDIVSGHK;IPGGIIEDSCVLR;ISTPVDVNNR;IVSRPEELREDDVGTGAGLLEIK;TLIQNCGASTIR;VQSGNINAAK	1.19265																				AAQQAASSSGQGQQAQTPTGK;AEFIVGGK
Isoform 3u of Peripherin OS=Mus musculus Prph	Prph	P15331-2	5.81	507	57.8	38	23	45.36	21	19	1.22629e+09	58		ADQLCQQELR;AQYENIAAK;DGLAEDLAALK;DLQVSVESQQVQQVEVEATVKPELTAALR;DVDDATLSR;EDAEHNLVLFR;ELEEQFALEAGGYQAGAAR;ELELLGR;EYQELLNVK;FLEQQNAALR;GTNEALLR;ISVPVHSFASLSLK;LLEGEESR;LLGSGSPSSSAR;MALDIEIATYR;QELQELNDR;QIQSLTCEVDGLR;RQIQSLTCEVDGLR;RTFGPPPSLSPGAFSYSSSSR;SSISSTSYR;TFGPPPSLSPGAFSYSSSSR	60.55	31	2	3.38666e+07	131		ADQLCQQELR;AQYENIAAK;CASQPGLSATAQYADLSDAANR;DGLAEDLAALK;DLQVSVESQQVQQVEVEATVKPELTAALR;DVDDATLSR;EDAEHNLVLFR;ELEEQFALEAGGYQAGAAR;EQHSDLDK;EYQELLNVK;FLEQQNAALR;GTNEALLR;ISVPVHSFASLSLK;KDVDDATLSR;KIESLMDEIEFLK;KIESLMDEIEFLKK;KLLEGEESR;KREDAEHNLVLFR;LDFSMAEALNQEFLATR;LLEGEESR;LLGSGSPSSSAR;MALDIEIATYR;QELQELNDR;QIQSLTCEVDGLR;REDAEHNLVLFR;RQIQSLTCEVDGLR;RTFGPPPSLSPGAFSYSSSSR;SNEKQELQELNDR;SSISSTSYR;TFG…	1.17544																				ALGQNPTNAEVLK
Fatty acid synthase OS=Mus musculus Fasn PE=1 SV=2	Fasn	P19096	6.58	2504	272.3	25	25	1.16	3	3	1.81365e+07	4		GYTVLGVEGR;LTQGEVYK;VQEVQQVSTNK	3.27	6	6	4.13306e+07	9		EGGFLLVHTVLK;ELSFAAVSFYHK;EQTAHAFVNVLTR;LLEASHAFEVSDTGNLIVSGK;SFDDSGSGYCR;TLEAVQDLLEQGR	1.16993																				LESASTSSLEDR
60S ribosomal protein L7 (Fragment) OS=Mus musculus Rpl7 PE=1 SV=1	Rpl7	F6XI62	11.12	279	32.5	8	8	10.04	3	3	1.51628e+08	4		IALTDNSLIAR;QIFNGTFVK;SVNELIYK	17.56	5	5	3.54387e+08	9		AGNFYVPAEPK;GINGVSPK;IALTDNSLIAR;KVPAVPETLK;VATVPGTLK	1.16993																				TTAAFQQGK
Serine/arginine-rich splicing factor 2 OS=Mus musculus Srsf2 PE=1 SV=4	Srsf2	Q62093	11.85	221	25.5	4	4	6.79	2	2	5.38567e+08	4		VDNLTYR;VGDVYIPR	12.22	3	3	6.48634e+08	9		VGDVYIPR;YGGGGYGR;YGRPPDSHHSR	1.16993																				STLSNQLLGR;VVLLGAPNAGK;YGQDSALDR
Ig kappa chain V-V region HP R16.7 OS=Mus musculus PE=1 SV=1	NOGENE	P01644	7.97	108	11.9	4	4	26.85	2	2	7.53166e+07	4		DIQMTQTTSSLSASLGDR;TFGGGTKLEIK	23.15	2	2	2.99213e+08	9	Acetyl [N-Term]	DIQMTQTTSSLSASLGDR;TFGGGTK	1.16993																				GGSISVQVNSVK;QNETADEATTPQAK;VADNSFDAK
Dolichyl-diphosphooligosaccharide--protein glycosyltransferase subunit 1 OS=Mus musculus Rpn1 PE=1 SV=1	Rpn1	Q91YQ5	6.46	608	68.5	9	9	7.24	3	3	3.03215e+07	4		ASSFVLALEPELESR;AVTSEIAVLQSR;VTAEVVLVHPGGGSTSR	14.47	7	7	6.59496e+07	9		ASSFVLALEPELESR;GEDEEDNNLEVR;LAHLGVQIK;NIQVDSPYDISR;TEGSDLCDR;VACITEQVLTLVNK;VTAEVVLVHPGGGSTSR	1.16993																				GAEADQIIEYLK;ITFDAFPGEPDK
Ig kappa chain V-V region MOPC 173 OS=Mus musculus PE=1 SV=1	NOGENE	P01643	9.1	108	11.8	4	4	26.85	2	2	7.53166e+07	4		DIQMTQTTSSLSASLGDR;TFGGGTKLEIK	23.15	2	2	2.99213e+08	9	Acetyl [N-Term]	DIQMTQTTSSLSASLGDR;TFGGGTK	1.16993																				VTYIDYEGR;VVLASQPDLECGFSR
Protein disulfide-isomerase OS=Mus musculus P4hb PE=1 SV=2	P4hb	P09103	4.88	509	57	13	13	7.07	3	3	4.55706e+07	4		DHENIIIAK;SNFEEALAAHK;VDATEESDLAQQYGVR	15.91	7	7	8.03627e+07	9		NNFEGEITK;SNFEEALAAHK;THILLFLPK;TVIDYNGER;VDATEESDLAQQYGVR;VLVGANFEEVAFDEK;YKPESDELTAEK	1.16993																				FSGSGSGTQYSLK;SPQLLVYNAK
14-3-3 protein theta (Fragment) OS=Mus musculus Ywhaq PE=3 SV=1	Ywhaq	F6VW30	6.38	303	34.3	8	4	10.89	3	2	4.01008e+07	4		AVTEQGAELSNEER;LAEQAER;YLIANATNPESK	24.42	6	4	3.20829e+07	9		AVTEQGAELSNEER;DSTLIMQLLR;NLLSVAYK;QTIENSQGAYQEAFDISK;SICTTVLELLDK;YLIANATNPESK	1.16993																				QAEQSSAAGQDGEAGR;TAICNLILGNPPSK
Aldolase A splice variant 2 OS=Mus musculus Aldoa PE=2 SV=1	Aldoa	A6ZI44	7.91	418	45.1	10	10	7.18	1	1	0	4		TVPPAVTGVTFLSGGQSEEEASINLNAINK	21.77	6	6	1.0623e+08	9		ALANSLACQGK;ELSDIAHR;GILAADESTGSIAK;GVVPLAGTNGETTTQGLDGLSER;LQSIGTENTEENR;YTPSGQSGAAASESLFISNHAY	1.16993																				ASQQAAAPQPAVPGQPQQGSFVAHK;GEGAPGEEGKPDVQSVGEQEPTEAAK
Serine/arginine-rich splicing factor 7 OS=Mus musculus Srsf7 PE=1 SV=1	Srsf7	Q8BL97	11.9	267	30.8	6	5	13.11	3	2	4.03264e+08	5		AFSYYGPLR;NPPGFAFVEFEDPR;VYVGNLGTGAGK	19.1	5	4	3.77375e+08	11		AFSYYGPLR;GHYAYDCHR;NPPGFAFVEFEDPR;NPPGFAFVEFEDPRDAEDAVR;VYVGNLGTGAGK	1.1375																				ALSTTASTAAFDK;VQLSTGEQGIIDSAFGQSGK
Small nuclear ribonucleoprotein Sm D2 OS=Mus musculus Snrpd2 PE=2 SV=1	Snrpd2	P62317	9.91	118	13.5	5	5	39.83	4	4	1.39385e+08	5		EEEEFNTGPLSVLTQSVK;GDSVIVVLR;NNTQVLINCR;SEMTPEELQK	40.68	5	5	2.77797e+08	11		EEEEFNTGPLSVLTQSVK;GDSVIVVLR;NNTQVLINCR;REEEEFNTGPLSVLTQSVK;SEMTPEELQK	1.1375																				LLADQAEAR
Ras GTPase-activating-like protein IQGAP2 OS=Mus musculus Iqgap2 PE=1 SV=2	Iqgap2	Q3UQ44	5.64	1575	180.4	17	16	3.68	4	4	2.02397e+07	5		GVLLGIDDLQTNQFK;LPYDVTTEQALTYPEVK;QSQAVIEDAR;VDQVQDIVTGNPTVIK	7.17	9	8	6.6095e+07	11		ALVGSENPPLTVIR;GVLLGIDDLQTNQFK;ITLEDVISHR;LGIAPQIQDLLGK;QILAPVVK;TEISLSLTSK;TLDTLLLPTANIR;VDQVQDIVTGNPTVIK;YFQEACDVPEPEEK	1.1375																				GSQITQQSTNQSR;LADFGLAR
MCG9889 OS=Mus musculus Gm10709 PE=4 SV=1	Gm10709	D3Z1N9	11.84	160	17.6	4	4	13.75	2	2	2.37624e+08	5		ALVKPQAIKPK;AQASAPAQAPK	19.38	4	4	2.2461e+08	11		ALVKPQAIKPK;AQASAPAQAPK;LAFIAHPK;RLAFIAHPK	1.1375																				GLFIIDDK;QITLNDLPVGR
Peripherin OS=Mus musculus Prph PE=1 SV=2	Prph	P15331	5.52	475	54.2	38	23	50.53	22	20	1.22629e+09	61		ADQLCQQELR;AQYENIAAK;DGLAEDLAALK;DLQVSVESQQVQQVEVEATVKPELTAALR;DVDDATLSR;EDAEHNLVLFR;ELEEQFALEAGGYQAGAAR;ELELLGR;EYQELLNVK;FLEQQNAALR;GTNEALLR;ISVPVHSFASLSLK;LLEGEESR;LLGSGSPSSSAR;MALDIEIATYR;QELQELNDR;QIQSLTCEVDGLR;RQIQSLTCEVDGLR;RTFGPPPSLSPGAFSYSSSSR;SSISSTSYR;TFGPPPSLSPGAFSYSSSSR;YADLSDAANR	62.11	31	0	1.9914e+09	134		ADQLCQQELR;AQYENIAAK;DGLAEDLAALK;DLQVSVESQQVQQVEVEATVKPELTAALR;DVDDATLSR;EDAEHNLVLFR;ELEEQFALEAGGYQAGAAR;EQHSDLDK;EYQELLNVK;FLEQQNAALR;GTNEALLR;ISVPVHSFASLSLK;KDVDDATLSR;KIESLMDEIEFLK;KIESLMDEIEFLKK;KLLEGEESR;KREDAEHNLVLFR;LDFSMAEALNQEFLATR;LLEGEESR;LLGSGSPSSSAR;MALDIEIATYR;QELQELNDR;QIQSLTCEVDGLR;REDAEHNLVLFR;RQIQSLTCEVDGLR;RTFGPPPSLSPGAFSYSSSSR;SNEKQELQELNDR;SSISSTSYR;TFGPPPSLSPGAFSYSSSSR;TTVPE…	1.13535																				QSSVTQVTEQSPK;SENLEDDTLPEGK
Isoform 5b of Peripherin OS=Mus musculus Prph	Prph	P15331-3	5.45	461	52.7	37	22	54.45	23	21	1.22629e+09	62		ADQLCQQELR;AQYENIAAK;DGELLRPQPEL;DGLAEDLAALK;DLQVSVESQQVQQVEVEATVKPELTAALR;DVDDATLSR;EDAEHNLVLFR;ELEEQFALEAGGYQAGAAR;ELELLGR;EYQELLNVK;FLEQQNAALR;GTNEALLR;ISVPVHSFASLSLK;LLEGEESR;LLGSGSPSSSAR;MALDIEIATYR;QELQELNDR;QIQSLTCEVDGLR;RQIQSLTCEVDGLR;RTFGPPPSLSPGAFSYSSSSR;SSISSTSYR;TFGPPPSLSPGAFSYSSSSR;YADLSDAANR	64.64	31	2	2.20788e+09	135		ADQLCQQELR;AQYENIAAK;DGELLRPQPEL;DGLAEDLAALK;DLQVSVESQQVQQVEVEATVKPELTAALR;DVDDATLSR;EDAEHNLVLFR;ELEEQFALEAGGYQAGAAR;EYQELLNVK;FLEQQNAALR;GTNEALLR;ISVPVHSFASLSLK;KDVDDATLSR;KIESLMDEIEFLK;KIESLMDEIEFLKK;KLLEGEESR;KREDAEHNLVLFR;LDFSMAEALNQEFLATR;LLEGEESR;LLGSGSPSSSAR;MALDIEIATYR;QELQELNDR;QIQSLTCEVDGLR;REDAEHNLVLFR;RQIQSLTCEVDGLR;RTFGPPPSLSPGAFSYSSSSR;SNEKQELQELNDR;SSISSTSYR;TFGPPPSLSPGAFSYSSSSR;TT…	1.12262																				GAAVNLTLVTPEK;ILAAQAQLSAQGGAQPSVEAPAPPRPTATQLTR
Histone H1.4 OS=Mus musculus Hist1h1e PE=1 SV=2	Hist1h1e	P43274	11.11	219	22	5	2	13.7	3	1	1.54577e+08	6		ALAAAGYDVEK;GTGASGSFK;SGVSLAALKK	18.72	4	1	2.28512e+08	13		ALAAAGYDVEK;GTGASGSFK;SGVSLAALK;TSGPPVSELITK	1.11548																				DSSVLSSAQAASEPLLPEGSGPSSSQTATKPR;LSVQSNPSPQLR
14-3-3 protein zeta/delta OS=Mus musculus Ywhaz PE=1 SV=1	Ywhaz	P63101	4.79	245	27.8	9	6	15.92	3	2	3.91021e+07	6		GIVDQSQQAYQEAFEISK;LAEQAER;SVTEQGAELSNEER	35.1	7	5	1.00284e+08	13		DICNDVLSLLEK;DSTLIMQLLR;FLIPNASQPESK;GIVDQSQQAYQEAFEISK;NLLSVAYK;SVTEQGAELSNEER;YLAEVAAGDDKK	1.11548																				APFNQEGQSTGPPPLIPGLGQQGAQGR
Ig kappa chain V-III region PC 6684 OS=Mus musculus PE=1 SV=1	NOGENE	P01670	8	111	12	3	2	26.13	2	0	148822983	37	Acetyl [N-Term]	DIVLTQSPASLAVSLGQR;TFGGGTKLEIK	22.52	2	0	1.15849e+10	76		DIVLTQSPASLAVSLGQR;TFGGGTK	1.03847																				ESNPALGIDCLHK;IADGYEQAAR
40S ribosomal protein S14 OS=Mus musculus Rps14 PE=2 SV=3	Rps14	P62264	10.05	151	16.3	8	8	22.52	3	3	1.74109e+09	9		ELGITALHIK;IEDVTPIPSDSTR;TPGPGAQSALR	36.42	5	5	2.14494e+09	18		ADRDESSPYAAMLAAQDVAQR;DESSPYAAMLAAQDVAQR;ELGITALHIK;IEDVTPIPSDSTR;TPGPGAQSALR	1																				QVQLQQSGPELVKPGASVK
40S ribosomal protein S2 OS=Mus musculus Rps2 PE=3 SV=1	Rps2	D3YWJ3	9.92	302	32.1	6	6	13.25	4	4	1.74702e+08	6		ATFDAISK;GCTATLGNFAK;GTGIVSAPVPK;IGKPHTVPCK	21.52	6	6	2.41415e+08	12		AFVAIGDYNGHVGLGVK;ATFDAISK;GCTATLGNFAK;GTGIVSAPVPK;IGKPHTVPCK;LSIVPVRR	1																				LSVEEAVAAGVVGGEIQEK
Plasminogen activator inhibitor 1 RNA-binding protein OS=Mus musculus Serbp1 PE=1 SV=2	Serbp1	Q9CY58	8.54	407	44.7	5	5	9.83	3	3	2.1769e+07	6		EAGGGGVGGPGAK;RPDQQLQGDGK;SAAQAAAQTNSNAAGK	12.53	4	4	1.16496e+08	12		EAGGGGVGGPGAK;EETQPPVALKK;RPDQQLQGDGK;SAAQAAAQTNSNAAGK	1																				YSEVFEAINITNNEK
Neurofilament heavy polypeptide OS=Mus musculus Nefh PE=1 SV=3	Nefh	P19246	5.81	1090	116.9	12	10	1.56	2	0	0	5		EYQDLLNVK;LLEGEECR	8.81	7	5	6.16232e+07	10		ETVIVEGQTEEIR;EYQDLLNVK;GAASSTDSLDTLSNGPEGCVVAAVAAR;LEQEHLLEDIAHVR;LLEGEECR;SPEAQTPVQEEAK;TSVSSVSASPSR	1																				EGPYGLIICPSR;SGNTGIATTFINK
Heterogeneous nuclear ribonucleoprotein Q OS=Mus musculus Syncrip PE=1 SV=2	Syncrip	Q7TMK9	8.59	623	69.6	11	6	7.54	4	2	2.4996e+07	4		DSDLSHVQNK;LFVGSIPK;TGYTLDVTTGQR;VTEGLTDVILYHQPDDK	11.08	7	3	4.59539e+07	8		AGPIWDLR;DSDLSHVQNK;EAAQEAVK;GYAFVTFCTK;LFVGSIPK;NLANTVTEEILEK;TGYTLDVTTGQR	1																				AEDNADTLALVFEAPNQEK;NLAMGVNLTSMSK
Cell growth-regulating nucleolar protein OS=Mus musculus Lyar PE=1 SV=2	Lyar	Q08288	9.5	388	43.7	8	8	15.46	4	4	1.33344e+07	4		AQGGQASEEGADR;ELLQQISAFDNVPR;LPEQPEEGEAK;NQEAGHEAAGEEAAEASGPPEK	21.65	6	6	4.60544e+07	8		AQGGQASEEGADR;ELLQQISAFDNVPR;LPEQPEEGEAK;NCECLSCIDCGK;NQEAGHEAAGEEAAEASGPPEK;TNGTTEEQTEAK	1																				VAQLEQVYIR
ATP-dependent 6-phosphofructokinase, liver type OS=Mus musculus Pfkl PE=1 SV=4	Pfkl	P12382	7.17	780	85.3	8	6	7.05	4	3	2.13249e+07	4		AIGVLTSGGDAQGMNAAVR;GGTPSAFDR;VFANAPDSACVIGLR;VVAFSPVTELKK	10.51	6	5	6.48721e+07	8		LNIIIIAEGAIDR;TLPKPHLEAIVENLR;TNVLGHLQQGGAPTPFDR;VFANAPDSACVIGLR;VTVLGHVQR;VVAFSPVTELKK	1																				VAETANEEEVK;VIVFDGVPSK
39S ribosomal protein L14, mitochondrial OS=Mus musculus Mrpl14 PE=2 SV=1	Mrpl14	Q9D1I6	10.99	145	15.9	4	4	20	2	2	8.63561e+07	3		FDSNNVVLIEDNGNPVGTR;VGDQILLAIR	20	2	2	8.76691e+07	6		FDSNNVVLIEDNGNPVGTR;VGDQILLAIR	1																				LVSAAASPSLIR;SSTPLPTVSSSAENTR
MCG1048875, isoform CRA_c OS=Mus musculus Gm9755 PE=3 SV=1	Gm9755	D3YVN7	7.56	452	49.5	9	9	5.31	2	2	4.10587e+07	3		LLDAVDTYIPVPTR;VEAQVYILSK	11.28	4	4	4.12655e+07	6		AEAGDNLGALVR;GITINAAHVEYSTAAR;KGDECELLGHNK;YEEIDNAPEER	1																				TLEAQLTPQVVER
Cofilin-1 OS=Mus musculus Cfl1 PE=1 SV=3	Cfl1	P18760	8.09	166	18.5	9	9	15.06	2	2	8.31339e+07	3		LGGSAVISLEGKPL;YALYDATYETK	20.48	4	4	8.74455e+07	6		AVLFCLSEDK;AVLFCLSEDKK;HELQANCYEEVK;YALYDATYETK	1																				YGPIADVSIVYDQQSR
60S ribosomal protein L28 OS=Mus musculus Rpl28 PE=1 SV=2	Rpl28	P41105	12.02	137	15.7	6	6	21.17	3	3	9.17523e+07	3		ATLSSIR;QTYSTEPNNLK;TVGVEPAADGK	33.58	5	5	2.02538e+08	6		KPATSYVR;NCSSFLIK;QTYSTEPNNLK;SQKPVVVK;TVGVEPAADGK	1																				DAPLQDIGK;SKPLQEAVDR
Cullin-associated NEDD8-dissociated protein 2 OS=Mus musculus Cand2 PE=1 SV=2	Cand2	Q6ZQ73	5.58	1235	135.5	10	10	3.16	3	3	3.24428e+07	3		AVAALLTNPEVR;SPTVADFSAQIR;TVLLEALGSPSEDVR	4.37	4	4	4.60665e+07	6		AVAALLTNPEVR;FLISDQPHSIDPLLK;SPTVADFSAQIR;TVLLEALGSPSEDVR	1																				IAGAIGPCVSLNVK
Septin-9 OS=Mus musculus Sept9 PE=1 SV=1	Sept9	Q80UG5	8.9	583	65.5	10	10	6.86	3	3	1.62549e+07	3		ADTLTLEER;IPEGSAVPATDAAPK;ITADLLSNGIDVYPQK	8.06	4	4	2.75555e+07	6		EFDEDAEDR;IPEGSAVPATDAAPK;QVESTASAAGPSR;YLQEEVNINR	1																				GLGPNLVGVAPSR
Prohibitin-2 OS=Mus musculus Phb2 PE=1 SV=1	Phb2	O35129	9.83	299	33.3	6	6	8.36	2	2	2.32401e+07	3		IVQAEGEAEAAK;LLLGAGAVAYGVR	13.38	3	3	6.21538e+07	6		IGGVQQDTILAEGLHFR;IVQAEGEAEAAK;VLPSIVNEVLK	1																				IQVLQQQADDAEER;LVIIEGDLER
Lamina-associated polypeptide 2, isoforms beta/delta/epsilon/gamma OS=Mus musculus Tmpo PE=1 SV=4	Tmpo	Q61029	9.45	452	50.3	6	6	10.84	3	3	2.32333e+07	3		IDGAVISESTPIAETIK;SELVANNVTLPAGEQR;SSTPLPTVSSSAENTR	18.36	5	5	7.70481e+07	6		GAAGRPLELSDFR;GPPDFSSDEEREPTPVLGSGASVGR;SELVANNVTLPAGEQR;SSTPLPTVSSSAENTR;YGVNPGPIVGTTR	1																				LENDQIENLR;NNSELLNNLGNFINR
DnaJ homolog subfamily A member 1 OS=Mus musculus Dnaja1 PE=1 SV=1	Dnaja1	P63037	7.08	397	44.8	7	7	3.27	1	1	1.68128e+07	2		VNFPENGFLSPDK	12.85	3	3	5.21076e+07	4		ITFHGEGDQEPGLEPGDIIIVLDQK;TIVITSHPGQIVK;VNFPENGFLSPDK	1																				NLLSVAYK;VISSIEQK
Transcription intermediary factor 1-beta OS=Mus musculus Trim28 PE=1 SV=3	Trim28	Q62318	5.77	834	88.8	9	9	2.64	2	2	2.6776e+07	2		ADVQSIIGLQR;SGEGEVSGLLR	7.67	3	3	3.18958e+07	4		LASPSGSTSSGLEVVAPEVTSAPVSGPGILDDSATICR;LDLDLTSDSQPPVFK;SGEGEVSGLLR	1																				EAAENSLVAYK;NLLSVAYK
THO complex subunit 4 OS=Mus musculus Alyref PE=1 SV=3	Alyref	O08583	11.15	255	26.9	3	3	7.06	1	1	4.67421e+07	2		QQLSAEELDAQLDAYNAR	11.37	2	2	2.66311e+08	4		QQLSAEELDAQLDAYNAR;SLGTADVHFER	1																				NLLSVAYK;VISSIEQK
60S ribosomal protein L13a OS=Mus musculus Rpl13a PE=3 SV=1	Rpl13a	E9Q5A0	10.23	423	48.3	3	3	2.6	1	1	2.05577e+08	2		YQAVTATLEEK	4.26	2	2	2.19021e+08	4		LAAIVAK;YQAVTATLEEK	1																				IGDLQAFVGR
Dolichyl-diphosphooligosaccharide--protein glycosyltransferase subunit 2 OS=Mus musculus Rpn2 PE=2 SV=1	Rpn2	Q9DBG6	5.81	631	69	7	7	6.5	2	2	2.38869e+07	2		ISTEVGITNVDLSTVDKDQSIAPK;LQVSNVLSQPLAQAAVK	11.57	4	4	4.01547e+07	4		ISTEVGITNVDLSTVDKDQSIAPK;NIVEEIEDLVAR;TGQEVVFVAEPDNK;YHVPVVVVPEGSTSDTQEQAILR	1																				SYESSEDCPEAASSPTR
Isoform 3 of Elongation factor 1-delta OS=Mus musculus Eef1d	Eef1d	P57776-3	6.43	660	72.9	3	3	5.45	2	2	5.96193e+07	2		ITSLEVENQNLR;SLAGSSGPGASSGPGGDHSELIVR	5.45	2	2	1.16712e+08	4		ITSLEVENQNLR;SLAGSSGPGASSGPGGDHSELIVR	1																				ALAEYVVQQEGAK;IIAINSELTQPK
Casein kinase I isoform alpha OS=Mus musculus Csnk1a1 PE=1 SV=1	Csnk1a1	E9PWB2	9.44	374	43.4	3	3	3.21	1	1	3.12615e+07	2		ILQGGVGIPHIR	8.82	2	2	3.43637e+07	4		AAQQAASSSGQGQQAQTPTGK;ILQGGVGIPHIR	1																				AVLLDLEPR
Myosin light chain 6B OS=Mus musculus Myl6b PE=2 SV=1	Myl6b	Q8CI43	5.53	207	22.7	2	2	6.28	1	1	2.61652e+08	2		ALGQNPTNAEVLK	6.28	1	1	1221749134	4		ALGQNPTNAEVLK	1																				SEDTATYYCAR
U1 small nuclear ribonucleoprotein C OS=Mus musculus Snrpc PE=2 SV=1	Snrpc	Q62241	9.67	159	17.4	2	2	5.66	1	1	5.35109e+08	2		TTAAFQQGK	16.98	2	2	2.06531e+08	4		FYCDYCDTYLTHDSPSVR;TTAAFQQGK	1																				FSGSLIGNK
RNA demethylase ALKBH5 OS=Mus musculus Alkbh5 PE=1 SV=2	Alkbh5	Q3TSG4	9.09	395	44.4	2	2	7.09	2	2	3.51964e+07	2		SYESSEDCPEAASSPTR;VSEPVLSLPVR	7.09	2	2	4.30092e+07	4		SYESSEDCPEAASSPTR;VSEPVLSLPVR	1																				FSGSLIGDK
Prelamin-A/C OS=Mus musculus Lmna PE=1 SV=2	Lmna	P48678	6.98	665	74.2	9	9	4.51	2	2	3.39424e+07	2		ARMQQQLDEYQELLDIK;IDSLSAQLSQLQK	8.12	4	4	2.75078e+07	4		IDSLSAQLSQLQK;ITESEEVVSR;SGAQASSTPLSPTR;SVGGSGGGSFGDNLVTR	1																				ADTQTYQPYNK
ATP synthase subunit g, mitochondrial OS=Mus musculus Atp5l PE=1 SV=1	Atp5l	Q9CPQ8	9.74	103	11.4	1	1	18.45	1	1	1.44856e+08	2		VELVPPTPAEIPTAIQSVK	18.45	1	1	303239664	4		VELVPPTPAEIPTAIQSVK	1																				DADSITLFDVQQK;GITGVDLFGTTDAVVK
Retinitis pigmentosa 9 protein homolog OS=Mus musculus rp9 PE=1 SV=1	rp9	P97762	9.83	213	25.2	5	5	8.92	2	2	2.05274e+07	2		EFLAHAPTK;HDAQQLQQLK	18.31	3	3	5.15005e+07	4		EDETKPEDCIPDVPGNEHAR;EFLAHAPTK;HDAQQLQQLK	1																				LFLLQDSGR;VVPINTPTAAVEQK
Protein Taf15 OS=Mus musculus Taf15 PE=2 SV=1	Taf15	Q8BQ46	8.4	557	58.6	2	2	2.51	1	1	1.46555e+08	2		GEATVSFDDPPSAK	7.18	2	1	1.8172e+07	4		GEATVSFDDPPSAK;QSSYGQQSYNNQGQQNTESSGGQGGR	1																				SGAQASSTPLSPTR;SVGGSGGGSFGDNLVTR
BAG family molecular chaperone regulator 3 OS=Mus musculus Bag3 PE=1 SV=2	Bag3	Q9JLV1	7.27	577	61.8	11	11	2.43	1	1	1.80615e+07	1		AAPSPAPAEPAAPK	5.72	2	2	1.42845e+07	2		SQSPAASDCSSSSSSASLPSSGR;SSLGSHQLPR	1																				ESGEGEEEVADSAR;TLDLSNNQLTEIPAELADCPK
A-kinase anchor protein 8 OS=Mus musculus Akap8 PE=1 SV=1	Akap8	Q9DBR0	5.14	687	76.2	4	4	2.04	1	1	1.2596e+07	1		LLEEQTCEAASETR	2.04	1	1	1.20714e+07	2		LLEEQTCEAASETR	1																				IGYSSPQTLADQSSK;VLSEAAISASLEK
Centrosomal protein of 55 kDa OS=Mus musculus Cep55 PE=1 SV=2	Cep55	Q8BT07	7.94	462	53.9	5	5	2.81	1	1	2.11107e+07	1		YSSSSLFEQLEEK	5.63	2	2	2.65224e+07	2		EVEDLNQLLSSQR;YSSSSLFEQLEEK	1																				ESLTVATASQPGADR;TANLAEANASEEDK
Isoform 2 of Ataxin-2-like protein OS=Mus musculus Atxn2l	Atxn2l	Q7TQH0-2	8.59	1074	113	7	7	1.02	1	1	1.11329e+07	1		STSTPTSPGPR	2.51	2	2	2.07189e+07	2		FELAVDAVHR;LQPSSSPETGLDPFPSR	1																				ATPEPSGTPSSDTVSR;DAGPLLISLK
PCNA-associated factor OS=Mus musculus Paf PE=1 SV=1	Paf	Q9CQX4	9.89	110	12	3	3	14.55	1	1	3.10169e+07	1		VLGSSTFVTNSSSSSR	28.18	2	2	2.17687e+07	2		ENQAPEEAGTSGLGK;VLGSSTFVTNSSSSSR	1																				IVEDAPPIDLQAEAQHASGEVEEPPR;LDDDGLIAPGVR
Cyclin-dependent kinase 2 OS=Mus musculus Cdk2 PE=1 SV=2	Cdk2	P97377	8.54	346	39	4	2	3.18	1	1	8.52483e+06	1		IGEGTYGVVYK	6.36	2	1	0	2		LADFGLAR;LDTETEGVPSTAIR	1																				AQITEEEAK;GFLAQEELLPK
Structural maintenance of chromosomes protein 2 OS=Mus musculus Smc2 PE=1 SV=2	Smc2	Q8CG48	8.41	1191	134.2	10	10	0.92	1	1	3.41205e+06	1		SLEDACAEAQR	2.02	2	2	3.09601e+07	2		SLEDACAEAQR;TILEEEITPTIQK	1																				DSLLQDGEFTMDLR;STGGAPTFNVTVTMTAK
DNA replication licensing factor MCM2 OS=Mus musculus Mcm2 PE=1 SV=3	Mcm2	P97310	5.72	904	102	6	6	2.21	1	1	4.04126e+06	1		AIFTTGQGASAVGLTAYVQR	1.22	1	1	1.65748e+07	2		ISHLPLVEELR	1																				EAVVQAEEAAAEITR;FSEEPEVAANFTK
Isoform 3 of Interleukin enhancer-binding factor 3 OS=Mus musculus Ilf3	Ilf3	Q9Z1X4-3	8.95	911	97.7	5	5	1.98	1	1	5.9765e+06	1		VLAGETLSVNDPPDVLDR	3.29	2	2	1.71528e+07	2		EDITQSAQHALR;VLAGETLSVNDPPDVLDR	1																				ESTESSNTTIEDEDVK;ITASEALK
26S proteasome non-ATPase regulatory subunit 3 OS=Mus musculus Psmd3 PE=1 SV=3	Psmd3	P14685	8.44	530	60.7	4	4	2.83	1	1	2.19473e+07	1		LQLDSPEDAEFIVAK	5.85	2	2	1.08804e+07	2		EEAAAGSGSTGEGDGK;LQLDSPEDAEFIVAK	1																				FSGSGSGTSYSLTISR
Alpha-adducin OS=Mus musculus Add1 PE=1 SV=2	Add1	Q9QYC0	5.9	735	80.6	4	4	2.45	1	1	2.14665e+07	1		TLASAGGPDNLVLLDPGK	4.49	2	2	1.96688e+07	2		SPGTPAGEGSGSPPK;TSTSAVPNLFVPLNTNPK	1																				FYSVNVDYSK
Eukaryotic translation initiation factor 6 OS=Mus musculus Eif6 PE=1 SV=2	Eif6	O55135	4.74	245	26.5	3	3	5.71	1	1	3.3191e+07	1		ASFENNCEVGCFAK	9.8	2	2	3.05183e+07	2		ASFENNCEVGCFAK;NSLPDSVQIR	1																				ESEVELPVPGAGADGPEPGLSK
Casein kinase II subunit beta OS=Mus musculus Csnk2b PE=3 SV=1	Csnk2b	G3UZX4	6.25	257	29.2	2	2	4.28	1	1	2.37814e+07	1		YQQGDFGYCPR	5.45	1	1	7.18574e+07	2		FNLTGLNEQVPHYR	1																				APVTCTPGQPGQER
Apoptosis inhibitor 5 OS=Mus musculus Api5 PE=1 SV=2	Api5	O35841	5.92	504	56.8	3	3	1.98	1	1	1.66522e+07	1		ITNNINVLIK	4.56	2	2	5.14121e+07	2		ELPQFATGENLPR;ITNNINVLIK	1																				LSPETQSAIEQEIR;LVEAQNIAPSFVK
PIH1 domain-containing protein 1 OS=Mus musculus Pih1d1 PE=1 SV=1	Pih1d1	Q9CQJ2	5.21	290	32.2	2	2	5.17	1	1	6.09132e+06	1		LDGAQGLALEIGENR	6.55	1	1	1.1292e+07	2		LVIGGPQQLYHLDATVPLR	1																				FDSDAENPR;FISVGYVDDTQFVR
Peroxisomal membrane protein PMP34 OS=Mus musculus Slc25a17 PE=2 SV=1	Slc25a17	O70579	10.11	307	34.4	2	2	2.93	1	1	5.17476e+07	1		NVLSLLHQR	6.51	2	2	4.42926e+07	2		NVLSLLHQR;TTHAVLLEIIK	1																				EYQISAGDFPEVK;SISIIDSPGILSGEK
Ribosomal RNA-processing protein 7 homolog A OS=Mus musculus Rrp7a PE=2 SV=1	Rrp7a	Q9D1C9	9.48	280	32.4	2	2	4.64	1	1	21421433	1		GPLLVSTESHLVK	11.07	2	2	2.63449e+07	2		GPLLVSTESHLVK;TVELQEKPDLAESPTEPK	1																				AGGLLGASPDPR;SSFLGTNPAPR
Nuclear pore complex protein Nup93 OS=Mus musculus Nup93 PE=2 SV=1	Nup93	Q8BJ71	5.72	819	93.2	7	7	2.08	1	1	2.04148e+06	1		LESLSAATTFEPLEPVK	2.56	2	2	1.21553e+07	2		GLDISHISQR;NLQEIQQAGER	1																				EGPAVVGQFIQDVK;SVILEAFSSPSEEVK
Complement component 1 Q subcomponent-binding protein, mitochondrial OS=Mus musculus C1qbp PE=1 SV=1	C1qbp	Q8R5L1	4.87	279	31	2	2	7.17	1	1	28174651	1		AEEQEPELTSTPNFVVEVTK	7.17	1	1	54598988	2		AEEQEPELTSTPNFVVEVTK	1																				FASFIDK
Eukaryotic translation initiation factor 2 subunit 1 OS=Mus musculus Eif2s1 PE=1 SV=3	Eif2s1	Q6ZWX6	5.08	315	36.1	2	2	2.54	1	1	3.60402e+07	1		INLIAPPR	6.35	2	2	7.742e+07	2		INLIAPPR;VVTDTDETELAR	1																				GLQCQSLAPPSGR
Cytochrome b-c1 complex subunit 2, mitochondrial OS=Mus musculus Uqcrc2 PE=1 SV=1	Uqcrc2	Q9DB77	9.25	453	48.2	2	2	3.53	1	1	1.42939e+07	1		AVAQGNLSSADVQAAK	3.53	1	1	2.98304e+07	2		AVAQGNLSSADVQAAK	1																				VQNTSLEAIVQNASSDNQGIQLSAVQAAR
Aldose reductase OS=Mus musculus Akr1b1 PE=1 SV=3	Akr1b1	P45376	7.18	316	35.7	3	3	2.53	1	1	2.70429e+07	1		TTAQVLIR	4.43	1	1	4.61747e+07	2		TIGVSNFNPLQIER	1																				TYSLSSTLSSSSSTR
Isoform 4 of CCR4-NOT transcription complex subunit 1 OS=Mus musculus Cnot1	Cnot1	Q6ZQ08-4	7.11	2376	266.7	3	3	0.46	1	1	3496816	1		DAIAALGLLQK	0.42	1	1	9.60412e+06	2		SPVTFLSDLR	1																				TLETQSALGPALQAAFK
Histone-binding protein RBBP7 OS=Mus musculus Rbbp7 PE=1 SV=1	Rbbp7	Q60973	5.05	425	47.8	2	2	3.06	1	1	1.58167e+07	1		TPSSDVLVFDYTK	6.82	2	2	1.896e+07	2		HPAKPDPSGECNPDLR;TPSSDVLVFDYTK	1																				DGQLIATGSADASIK
Unconventional myosin-XIX OS=Mus musculus Myo19 PE=2 SV=1	Myo19	Q5SV80	7.9	963	108	6	6	1.56	1	1	6.81662e+06	1		VQTPQQDQAGITSIR	3.32	2	2	1.27911e+07	2		EFLGGEIPLHQLDDLTK;VQTPQQDQAGITSIR	1																				SDLLGKPLGPR
Proteasome activator complex subunit 3 OS=Mus musculus Psme3 PE=1 SV=1	Psme3	P61290	5.95	254	29.5	4	4	5.91	1	1	0	1		TVESEAASYLDQISR	8.27	2	2	5.64021e+06	2		LDECEEAFQGTK;LLELDSFLK	1																				EVQLQQSGPELVKPGASVK
PCI domain-containing protein 2 OS=Mus musculus Pcid2 PE=2 SV=1	Pcid2	Q8BFV2	8.53	399	46.1	3	3	3.01	1	1	1.06608e+07	1		IFANNADQQLVK	7.02	2	2	2.29865e+07	2		AVSEGNLLLLNEALAK;IFANNADQQLVK	1																				ITDDQQESLNK
Protein FAM207A OS=Mus musculus Fam207a PE=1 SV=1	Fam207a	P58468	11	219	24.8	3	3	7.76	1	1	2.58798e+07	1		AVEPALPQSPAGGAGAK	13.24	2	2	2.42245e+07	2		AAVRPDGDSAPGPVPR;DALPELQELEAGR	1																				VAQGVSGAVQDK
Nucleolar protein of 40 kDa OS=Mus musculus Zcchc17 PE=1 SV=1	Zcchc17	Q9ESX4	9.63	241	27.5	2	2	5.81	1	1	1.42473e+07	1		DLDPNNVVIEQEER	10.79	2	2	27528099	2		DLDPNNVVIEQEER;ITLEAVLNTTCK	1																				LVQDTPFLTGQGR
Proteasome subunit alpha type-1 OS=Mus musculus Psma1 PE=1 SV=1	Psma1	Q9R1P4	6.46	263	29.5	2	2	4.94	1	1	2590823	1		AQPSQAAEEPAEK	4.94	1	1	1.44695e+07	2		AQPSQAAEEPAEK	1																				LLCDVLSQEECNIEK
A/G-specific adenine DNA glycosylase OS=Mus musculus Mutyh PE=2 SV=2	Mutyh	Q99P21	9.41	515	57.7	1	0	1.55	1	0	0	1		ALLQELQR	1.55	1	0	0	2		ALLQELQR	1																				APQETYADIGGLDNQIQEIK
AP-2 complex subunit alpha-1 OS=Mus musculus Ap2a1 PE=1 SV=1	Ap2a1	P17426	7.03	977	107.6	6	5	1.13	1	1	9721866	1		YGGTAQSLTLK	2.25	2	2	5.06194e+07	2		ACNQLGQFLQHR;GLAVFISDIR	1																				VLPSITTEILK
G2/mitotic-specific cyclin-B1 OS=Mus musculus Ccnb1 PE=2 SV=3	Ccnb1	P24860	7.43	430	48	2	2	3.02	1	1	0	1		VGEVDVEQHTLAK	6.98	2	2	1.15908e+07	2		ISTLAQLNCTLVQNLSK;VGEVDVEQHTLAK	1																				LEDNDSATSEADAEIAAK
RNA-binding Raly-like protein OS=Mus musculus Ralyl PE=2 SV=1	Ralyl	Q8BTF8	7.93	293	32.4	2	1	3.07	1	1	3.20493e+07	1		AAVAGENAR	3.07	1	1	6.56967e+07	2		AAVAGENAR	1																				SGAAVCEFFLK
Ubiquitin-associated protein 2 OS=Mus musculus Ubap2 PE=1 SV=1	Ubap2	Q91VX2	7.72	1132	117.9	3	3	1.15	1	1	7.18851e+06	1		ESTAGDGPSTVSR	1.33	1	1	38378748	2		SQPEPSPVLSQLSQR	1																				SDANTDLIGGSPK
Thymidine kinase, cytosolic OS=Mus musculus Tk1 PE=2 SV=3	Tk1	P04184	8.59	233	25.8	1	1	6.44	1	1	1.52037e+07	1		NCLVLGQPGEALVVR	6.44	1	1	4.09003e+07	2		NCLVLGQPGEALVVR	1																				NAPVTFIVDGAVVK
Dihydropyrimidinase-related protein 2 OS=Mus musculus Dpysl2 PE=1 SV=2	Dpysl2	O08553	6.38	572	62.2	7	5	1.75	1	1	5.64836e+06	1		SAAEVIAQAR	2.8	1	1	1.26171e+07	2		SITIANQTNCPLYVTK	1																				GPFADENFK
ATPase family AAA domain-containing protein 1 OS=Mus musculus Atad1 PE=1 SV=1	Atad1	Q9D5T0	6.9	361	40.7	4	4	2.49	1	1	1.77374e+07	1		FHINQPALK	8.59	2	2	1.16948e+07	2		HVDLLEVAQETDGFSGSDLK;LAAAVFSLAIK	1																				SDPDLVAQNIDVVLNR
CLIP-associating protein 1 OS=Mus musculus Clasp1 PE=1 SV=1	Clasp1	A0A087WQ31	9.03	1552	170.9	4	4	1.03	1	1	0	1		NSSNTGVGSPSNTIGR	2.26	2	2	1.79181e+06	2		AQTTNSNSSSSSDVSTHS;QSSGSTTNVASTPSDSR	1																				LCVQNSPQEAR
AP-3 complex subunit delta-1 OS=Mus musculus Ap3d1 PE=1 SV=1	Ap3d1	O54774	7.37	1199	135	3	3	1.25	1	1	4.74586e+06	1		ALDIDLDKPLADSEK	2.25	2	2	1.60335e+07	2		AIFHEEEPR;VTTLPGHIQAVYVQNVVK	1																				IGTSFSVEDISDIR
Dehydrogenase/reductase SDR family member 7B OS=Mus musculus Dhrs7b PE=2 SV=1	Dhrs7b	Q99J47	9.63	323	35	3	3	4.64	1	1	8.74441e+06	1		SAAEVAQDVFDAVGK	9.29	2	2	1.99987e+07	2		NAVVVVTGATSGLGR;SAAEVAQDVFDAVGK	1																				AQEQLATALQNLEEAEK
Isoform 3 of 2-oxoglutarate dehydrogenase, mitochondrial OS=Mus musculus Ogdh	Ogdh	Q60597-3	6.87	1038	118.1	2	2	1.73	1	1	6.61708e+06	1		VASSVPVENFTIHGGLSR	1.25	1	1	2.34869e+07	2		LVEDHLAVQSLIR	1																				FTITPPSAQVVGVLK
NADH dehydrogenase [ubiquinone] iron-sulfur protein 7, mitochondrial OS=Mus musculus Ndufs7 PE=1 SV=1	Ndufs7	Q9DC70	9.92	224	24.7	2	2	4.02	1	1	0	1		AGAGAVVPK	12.05	1	1	8.9819e+06	2		VHQSVATEGPSPSPSPSLSSTQSAVSK	1																				AANAAENDFSVSQAEVSSR
Ig kappa chain V-V region L7 (Fragment) OS=Mus musculus Gm10881 PE=1 SV=1	Gm10881	P01642	5.94	115	12.6	1	0	10.43	1	0	0	1		YASESISGIPSR	10.43	1	1	2.87377e+07	2		YASESISGIPSR	1																				LSEETTTSSSR
Dynein light chain 1, cytoplasmic OS=Mus musculus Dynll1 PE=1 SV=1	Dynll1	P63168	7.4	89	10.4	1	1	12.36	1	1	2.20621e+07	1		NFGSYVTHETK	12.36	1	1	86251754	2		NFGSYVTHETK	1																				SAAEPVASTPASR
Tubulin alpha-1A chain OS=Mus musculus Tuba1a PE=1 SV=1	Tuba1a	P68369	5.06	451	50.1	12	5	29.05	9	4	7.94873e+08	20		AVFVDLEPTVIDEVR;AYHEQLSVAEITNACFEPANQMVK;DVNAAIATIK;EDAANNYAR;EIIDLVLDR;NLDIERPTYTNLNR;QLFHPEQLITGK;TIGGGDDSFNTFFSETGAGK;VGINYQPPTVVPGGDLAK	37.47	12	5	1.29656e+09	39		AVFVDLEPTVIDEVR;AYHEQLSVAEITNACFEPANQMVK;DVNAAIATIK;EDAANNYAR;EDMAALEK;EIIDLVLDR;IHFPLATYAPVISAEK;LIGQIVSSITASLR;NLDIERPTYTNLNR;QLFHPEQLITGK;TIGGGDDSFNTFFSETGAGK;VGINYQPPTVVPGGDLAK	0.963474																				NLTNPNTVIILIGNK
Ig kappa chain V-III region ABPC 22/PC 9245 OS=Mus musculus PE=1 SV=1	NOGENE	P01662	5.06	111	12	1	1	16.22	1	1	61900741562	52	Acetyl [N-Term]	NIVLTQSPASLAVSLGQR	16.22	1	1	2.28705e+10	101		NIVLTQSPASLAVSLGQR	0.957772																				TPSSDVLVFDYTK
Nucleolin OS=Mus musculus Ncl PE=1 SV=2	Ncl	P09405	4.75	707	76.7	19	19	10.75	8	8	9.01968e+07	11		AAVPTPAK;ALVPTPGK;EALNSCNK;ETLEEVFEK;GFGFVDFNSEEDAK;GIAYIEFK;GLSEDTTEETLK;NDLAVVDVR	18.25	13	13	2.28688e+08	21		AAVPTPAK;ALELTGLK;ALVPTPGK;EALNSCNK;FAISELFAK;FGYVDFESAEDLEK;GFGFVDFNSEEDAK;GIAYIEFK;GLSEDTTEETLK;NDLAVVDVR;QGAEIDGR;SVSLYYTGEK;TLVLSNLSYSATK	0.932886																				GPFADENFK
Bifunctional glutamate/proline--tRNA ligase OS=Mus musculus Eprs PE=1 SV=4	Eprs	Q8CGC7	7.66	1512	170	20	20	6.28	7	7	3.64683e+07	10		GSQFGQSCCLR;LNLNNTVLSK;SLTGIEYKPVSATGAEDK;SQGSGLSSGGAGEGQGPK;SSSNTVESTSLYNK;VACQGEVVR;VSETVAFTDVNSILR	13.03	15	15	1.00671e+08	19		AIQGATSHHLGQNFSK;DQVDSAVQELLQLK;ERPAPAVSSTCATAEDSSVLYSR;FDDTNPEK;GDVSISVEEGK;GSQFGQSCCLR;LNLNNTVLSK;SQGSGLSSGGAGEGQGPK;SSSNTVESTSLYNK;TGQEYKPGNPSAAAVQTVSTK;VAAQGEVVR;VACQGEVVR;VAVQGDVVR;VLEDIQLNLFTR;VTEAVECLLSLK	0.925999																				SSVTSAAAVSALAGVQDQLIEK
Ig kappa chain V-III region PC 3741/TEPC 111 OS=Mus musculus PE=1 SV=1	NOGENE	P01660	5.38	111	12.1	2	1	26.13	2	1	15673606	36	Acetyl [N-Term]	ASNLESGIPAR;DIVLTQSPASLAVSLGQR	16.22	1	1	2.28705e+10	68		DIVLTQSPASLAVSLGQR	0.917538																				SEGALELADVSAELPGLK
Protein Igkv3-7 OS=Mus musculus Igkv3-7 PE=4 SV=3	Igkv3-7	A0A075B5N9	6.25	99	10.8	2	1	30.3	2	1	1.73384e+07	36	Acetyl [N-Term]	DIVLTQSPASLAVSLGQR;YASNLESGVPAR	18.18	1	1	2.28705e+10	68		DIVLTQSPASLAVSLGQR	0.917538																				GTQGATAGASSELDASK
40S ribosomal protein S10 OS=Mus musculus Rps10 PE=1 SV=1	Rps10	P63325	10.15	165	18.9	6	6	18.79	4	4	5.1526e+08	17		AEAGAGSATEFQFR;HPELADK;KAEAGAGSATEFQFR;SAVPPGADK	27.88	5	5	9.66328e+08	32		AEAGAGSATEFQFR;DYLHLPPEIVPATLR;HPELADK;KAEAGAGSATEFQFR;SAVPPGADK	0.912537																				GASSSSCSETYCGLYPESEPEVK
Tubulin alpha-1B chain OS=Mus musculus Tuba1b PE=1 SV=2	Tuba1b	P05213	5.06	451	50.1	12	4	32.15	10	4	7.94873e+08	21		AVFVDLEPTVIDEVR;AYHEQLSVAEITNACFEPANQMVK;DVNAAIATIK;EDAANNYAR;EIIDLVLDR;LISQIVSSITASLR;NLDIERPTYTNLNR;QLFHPEQLITGK;TIGGGDDSFNTFFSETGAGK;VGINYQPPTVVPGGDLAK	37.47	12	0	1.29656e+09	39		AVFVDLEPTVIDEVR;AYHEQLSVAEITNACFEPANQMVK;DVNAAIATIK;EDAANNYAR;EDMAALEK;EIIDLVLDR;IHFPLATYAPVISAEK;LISQIVSSITASLR;NLDIERPTYTNLNR;QLFHPEQLITGK;TIGGGDDSFNTFFSETGAGK;VGINYQPPTVVPGGDLAK	0.893085																				EALISQGR
IgE-binding protein OS=Mus musculus Iap PE=2 SV=1	Iap	P03975	9.31	557	62.7	13	13	18.13	9	9	3.06661e+08	18		AGETTGQLTK;ANAAALTPEQR;IIQGPQESFSDFVAR;IQQAFPVFEGAEGGR;KIQQAFPVFEGAEGGR;LQGPPYAESPPCVVR;QCADSFIPR;TDNGPAYTSQK;YGTNANFTLVQLDR	19.75	11	11	7.90065e+08	33		AGETTGQLTK;ANAAALTPEQR;DQLAEVSR;IIQGPQESFSDFVAR;IQQAFPVFEGAEGGR;KIQQAFPVFEGAEGGR;KYGTNANFTLVQLDR;LQGPPYAESPPCVVR;QCADSFIPR;TDNGPAYTSQK;YGTNANFTLVQLDR	0.874469																				FQDLGAAYEVLSDSEK
Serine/arginine-rich splicing factor 6 OS=Mus musculus Srsf6 PE=1 SV=1	Srsf6	Q3TWW8	11.46	339	39	9	7	12.09	4	2	1.32546e+08	6		LIVENLSSR;QAGEVTYADAHK;SHSPLPAPPSK;TNEGVIEFR	19.76	7	5	1.38614e+08	11		ALDKLDGTEINGR;DADDAVYELNSK;LDGTEINGR;LIVENLSSR;NGYGFVEFEDSR;QAGEVTYADAHK;TNEGVIEFR	0.874469																				TCSGGSAVLCR
Nuclease-sensitive element-binding protein 1 OS=Mus musculus Ybx1 PE=1 SV=3	Ybx1	P62960	9.88	322	35.7	10	6	31.06	6	5	6.21124e+07	11		AADPPAENSSAPEAEQGGAE;ENQGDETQGQQPPQR;GAEAANVTGPGGVPVQGSK;NEGSESAPEGQAQQR;NYQQNYQNSESGEK;SVGDGETVEFDVVEGEK	38.2	9	6	1.38298e+08	20		AADPPAENSSAPEAEQGGAE;EDGNEEDKENQGDETQGQQPPQR;EDVFVHQTAIK;ENQGDETQGQQPPQR;GAEAANVTGPGGVPVQGSK;NDTKEDVFVHQTAIK;NEGSESAPEGQAQQR;NYQQNYQNSESGEK;SVGDGETVEFDVVEGEK	0.862496																				AGSATVLSGSIAGLEGGSQLALR
Tubulin alpha-4A chain (Fragment) OS=Mus musculus Tuba4a PE=1 SV=1	Tuba4a	A0A0A0MQA5	5.19	477	52.9	10	2	26.42	8	2	1.01269e+07	16		AVFVDLEPTVIDEIR;AYHEQLSVAEITNACFEPANQMVK;EDAANNYAR;LISQIVSSITASLR;NLDIERPTYTNLNR;QLFHPEQLITGK;TIGGGDDSFTTFFCETGAGK;VGINYQPPTVVPGGDLAK	27.25	9	2	6.76711e+08	29		AVFVDLEPTVIDEIR;AYHEQLSVAEITNACFEPANQMVK;EDAANNYAR;EDMAALEK;IHFPLATYAPVISAEK;LISQIVSSITASLR;NLDIERPTYTNLNR;QLFHPEQLITGK;VGINYQPPTVVPGGDLAK	0.857981																				NLFEDQNTLTSICEK
Microtubule-associated protein 1B OS=Mus musculus Map1b PE=1 SV=2	Map1b	P14873	4.83	2464	270.1	40	40	6.13	11	11	1.46286e+08	20		AIGNIELGIR;AVLDALLEGK;DLTGQVPTPPVK;ETQPGEAYVIQK;ITSFPESESYSYETSTK;NVDVEFFK;SDVLETVVLINPSDEAVSTEVR;SPCDSGYSYETIEK;SSYYVVSGNDPAAEEPSR;SVGNTIEPVILFQK;TPEDGGYTCEITEK	15.46	25	25	2.38982e+08	36		AAEAGVTEEQYGYLGTSAK;AETEEAEEPEEDGEDNASGSASK;AIGNIELGIR;AVLDALLEGK;DFEELKAEEIDVAK;DIKPQLELIEDEEK;DLTGQVPTPPVK;ETAAAHQASSSPPIDAATAEPYGFR;ETQPGEAYVIQK;GSAESPDEGITTTEGEGECEQTPEELEPVEK;HNLQDFINIK;ITSFPESESYSYETSTK;SIEEACFTLQYLNK;SKPLAASPKPGALK;SPCDSGYSYETIEK;SSHLPTEVTEKPQAVPVSFEFSEAK;SSHLPTEVTEKPQAVPVSFEFSEAKDENER;SSYYVVSGNDPAAEEPSR;SVNFSLTPNEIK;SVSPGVTQAVVEEHCASPEEK;THDVGGYYYEK;TPEDGGYTCEITEK;TPEEGGY…	0.847997																				LSVLGAITSVQQR
40S ribosomal protein SA OS=Mus musculus Rpsa PE=1 SV=4	Rpsa	P14206	4.87	295	32.8	7	7	14.58	3	3	1.29847e+08	5		AIVAIENPADVSVISSR;FTPGTFTNQIQAAFR;YVDIAIPCNNK	27.12	5	5	1.72533e+08	9		ADHQPLTEASYVNLPTIALCNTDSPLR;AIVAIENPADVSVISSR;FTPGTFTNQIQAAFR;SDGIYIINLK;YVDIAIPCNNK	0.847997																				GEFTIETEGK
Uncharacterized protein OS=Mus musculus Gm5786 PE=3 SV=1	Gm5786	J3QMG5	10.26	293	31.2	5	5	10.92	3	3	1.97942e+08	5		GCTATLGNFAK;GTGIVSAPVPK;IGKPHTVPCK	17.75	5	5	287793719	9		GCTATLGNFAK;GTGIVSAPVPK;IGKPHTVPCK;LSIVPVRR;SPYQEFTDHLVK	0.847997																				FDSDAENPR
Ig kappa chain V-III region CBPC 101 OS=Mus musculus PE=1 SV=1	NOGENE	P01664	4.56	111	12	2	1	30.63	2	1	1.26745e+07	38	Acetyl [N-Term]	DIVLTQSPASLAVSLGQR;LLIYAASNLESGIPAR	16.22	1	1	2.28705e+10	68		DIVLTQSPASLAVSLGQR	0.839535																				SPAEEELTPSAVVR
Heat shock protein HSP 90-alpha OS=Mus musculus Hsp90aa1 PE=1 SV=4	Hsp90aa1	P07901	5.01	733	84.7	22	11	15.28	10	3	7.03399e+07	18		ADLINNLGTIAK;DQVANSAFVER;EDQTEYLEER;EGLELPEDEEEK;ELISNSSDALDK;GVVDSEDIPLNLSR;HIYFITGETK;TLTLVDTGIGMTK;YESLTDPSK;YIDQEELNK	25.1	18	9	1.9465e+08	32		ADLINNLGTIAK;ALLFVPR;APFDLFENR;DQVANSAFVER;EDQTEYLEER;EGLELPEDEEEK;EGLELPEDEEEKK;ELISNSSDALDK;GVVDSEDLPLNISR;HFSVEGQLEFR;HIYFITGETK;HLEINPDHSIIETLR;KHLEINPDHSIIETLR;NPDDITNEEYGEFYK;SLTNDWEEHLAVK;TLTLVDTGIGMTK;YESLTDPSK;YIDQEELNK	0.830075																				ELVDDSITNVK
T-complex protein 1 subunit theta OS=Mus musculus Cct8 PE=1 SV=3	Cct8	P42932	5.62	548	59.5	17	17	12.41	6	6	8.03801e+07	9		AIAGTGANVIVTGGK;AVDDGVNTFK;EDGAISTIVLR;ETEGDVTSVK;FAEAFEAIPR;LFVTNDAATILR	20.44	11	11	1.63219e+08	16		AIAGTGANVIVTGGK;AVDDGVNTFK;EDGAISTIVLR;ELAQTTR;ETEGDVTSVK;FAEAFEAIPR;KFAEAFEAIPR;LATNAAVTVLR;LFVTNDAATILR;NVGLDIEAEVPAVK;VADIALHYANK	0.830075																				SKAEEPSDLIGPEAPK
60S ribosomal protein L4 OS=Mus musculus Rpl4 PE=1 SV=3	Rpl4	Q9D8E6	11	419	47.1	9	9	16.23	6	6	1.63502e+08	9		APIRPDIVNFVHTNLR;GPCIIYNEDNGIIK;IEEVPELPLVVEDK;KLEAAATALATK;LEAAATALATK;NIPGITLLNVSK	18.62	7	7	6.30395e+08	16		APIRPDIVNFVHTNLR;GPCIIYNEDNGIIK;IEEVPELPLVVEDK;KLEAAATALATK;LAPGGHVGR;NIPGITLLNVSK;RGPCIIYNEDNGIIK	0.830075																				TGIVSGFGR
40S ribosomal protein S20 OS=Mus musculus Rps20 PE=1 SV=1	Rps20	P60867	9.94	119	13.4	5	5	25.21	3	3	3.26389e+08	9		LIDLHSPSEIVK;TPVEPEVAIHR;VCADLIR	29.41	5	5	498751413	16		DTGKTPVEPEVAIHR;LIDLHSPSEIVK;RLIDLHSPSEIVK;TPVEPEVAIHR;VCADLIR	0.830075																				IASLPQEVQDVSLLEK
60S ribosomal protein L23a OS=Mus musculus Rpl23a PE=1 SV=1	Rpl23a	P62751	10.45	156	17.7	9	9	37.18	7	7	4.39718e+08	13		IEDNNTLVFIVDVK;KIEDNNTLVFIVDVK;KLYDIDVAK;LAPDYDALDVANK;LYDIDVAK;NKLDHYAIIK;VNTLIRPDGEK	41.67	8	8	3.97337e+08	23		EAPAPPK;IEDNNTLVFIVDVK;KIEDNNTLVFIVDVK;KLYDIDVAK;LAPDYDALDVANK;LYDIDVAK;NKLDHYAIIK;VNTLIRPDGEK	0.823122																				SQQQEQQDPLEK
Uncharacterized protein OS=Mus musculus Gm10260 PE=3 SV=2	Gm10260	F6YVP7	10.74	152	17.7	11	11	24.34	4	4	2.86368e+08	12		AGELTEDEVER;IAFAITAIK;KADIDLTK;VLNTNIDGR	44.08	9	9	6.35251e+08	21		AGELTEDEVER;IAFAITAIK;IPDWFLNR;KADIDLTK;KIAFAITAIK;RAGELTEDEVER;RYAHVVLR;VLNTNIDGR;YSQVLANGLDNK	0.807355																				YDLSSPIQTTSTLYER
Microfibrillar-associated protein 1 OS=Mus musculus Mfap1 PE=1 SV=1	Mfap1	Q9CQU1	4.98	439	51.9	8	8	12.07	4	4	2.23711e+08	8		DFSAPTLEDHFNK;EQEAEPEEQEEDSSSDPR;ISEDVEER;QPPIQSTAGAVPVR	14.58	6	6	3.57897e+08	14		AKEQEAEPEEQEEDSSSDPR;DFSAPTLEDHFNK;DVFERPSAK;EQEAEPEEQEEDSSSDPR;ISEDVEER;QPPIQSTAGAVPVR	0.807355																				ESAPFAVIGSNTVVEAK
Histone H1.3 OS=Mus musculus Hist1h1d PE=1 SV=2	Hist1h1d	P43277	11.03	221	22.1	6	3	19.46	5	3	1.13532e+08	8		ALAAAGYDVEK;ASGPPVSELITK;GTGASGSFK;KASGPPVSELITK;SGVSLAALKK	19	5	2	2.61042e+08	14		ALAAAGYDVEK;ASGPPVSELITK;GTGASGSFK;KASGPPVSELITK;SGVSLAALK	0.807355																				QTTQDAPEEVR
60S ribosomal protein L10a OS=Mus musculus Rpl10a PE=1 SV=1	Rpl10a	Q5XJF6	9.94	217	24.8	8	8	20.28	4	4	9.25612e+07	8		EVLHGNQR;FSVCVLGDQQHCDEAK;ILGPGLNK;VLCLAVAVGHVK	23.04	6	6	2.34779e+08	14		FSVCVLGDQQHCDEAK;ILGPGLNK;KVLCLAVAVGHVK;KYDAFLASESLIK;VLCLAVAVGHVK;YDAFLASESLIK	0.807355
Eukaryotic translation initiation factor 3 subunit B OS=Mus musculus Eif3b PE=1 SV=1	Eif3b	Q8JZQ9	5.02	803	91.3	9	9	5.98	3	3	2.31417e+07	4		DRPQEADGIDSVIVVDNVPQVGPDR;FAVLHGEAPR;GTQGVVTNFEIFR	9.96	5	5	4.52747e+07	7		AEAVGEQAR;AKPAAQSEEETATSPAASPTPQSAER;GHPSAGAEEEGGSDGSAAEAEPR;GTQGVVTNFEIFR;VNLFTDFDK	0.807355
Cleavage and polyadenylation specificity factor subunit 1 OS=Mus musculus Cpsf1 PE=1 SV=1	Cpsf1	Q9EPU4	6.39	1441	160.7	10	10	2.85	4	4	2.63174e+07	4		AESTEQEPSAPK;EVLLVALGSR;LGNSLLLK;YIVQVSPLGIR	4.58	6	6	2.19817e+07	7		AESTEQEPSAPK;DGFVQNVHTPR;EVLLVALGSR;HGFLILSR;VYAVATSTNTPCTR;YIVQVSPLGIR	0.807355
Heat shock protein 105 kDa OS=Mus musculus Hsph1 PE=1 SV=2	Hsph1	Q61699	5.53	858	96.3	8	7	4.43	3	3	3.4279e+07	4		AEDVSAIEIVGGATR;FVVQNVSAQK;SQFEELCAELLQK	8.39	5	4	4.13607e+07	7		AEDVSAIEIVGGATR;AGGIETIANEFSDR;DVSTTLNADEAVAR;GCALQCAILSPAFK;NQQITHANNTVSSFK	0.807355
Heterogeneous nuclear ribonucleoprotein A0 OS=Mus musculus Hnrnpa0 PE=1 SV=1	Hnrnpa0	Q9CX86	9.31	305	30.5	7	6	14.75	3	3	7.3521e+07	4		FHPIQGHR;GHFEAFGTLTDCVVVVNPQTK;LFIGGLNVQTSESGLR	18.03	4	4	1.64322e+08	7		EDIHAGGGGAR;FHPIQGHR;GDVAEGDLIEHFSQFGAVEK;LFIGGLNVQTSESGLR	0.807355
Nucleophosmin OS=Mus musculus Npm1 PE=1 SV=1	Npm1	Q61937	4.77	292	32.5	3	3	4.45	1	1	1.3693e+08	4		VDNDENEHQLSLR	10.62	3	3	5.01374e+08	7		GPSSVEDIK;TVSLGAGAK;VDNDENEHQLSLR	0.807355
Heat shock protein 75 kDa, mitochondrial OS=Mus musculus Trap1 PE=1 SV=1	Trap1	Q9CQN1	6.68	706	80.2	6	4	1.98	1	0	0	4		GVVDSEDIPLNLSR	5.24	3	2	1.22626e+09	7		ELGSSVALYSR;ELISNASDALEK;GVVDSEDLPLNISR	0.807355
GTP-binding nuclear protein Ran OS=Mus musculus Ran PE=1 SV=3	Ran	P62827	7.49	216	24.4	5	5	11.11	2	2	1.22032e+08	4		LVLVGDGGTGK;VCENIPIVLCGNK	23.15	4	4	1.70531e+08	7		HLTGEFEK;LVLVGDGGTGK;VCENIPIVLCGNK;YVATLGVEVHPLVFHTNR	0.807355
Pinin OS=Mus musculus Pnn PE=1 SV=1	Pnn	Q3TUQ5	7.01	726	82.5	7	7	3.44	2	2	3.05525e+07	4		LPEVSVEPVLTVHSENK;TEEEAEVR	9.92	6	6	5.78945e+07	7		ENINSQEVEK;GFSDSGGGPPAK;KPALQSSVVATSK;LEVQAEEER;LPEVSVEPVLTVHSENK;TKPHLFYIPGR	0.807355
Heat shock protein HSP 90-beta OS=Mus musculus Hsp90ab1 PE=1 SV=3	Hsp90ab1	P11499	5.03	724	83.2	32	21	27.9	17	10	2.78907e+08	32		ADLINNLGTIAK;ALLFIPR;EDQTEYLEER;EGLELPEDEEEK;ELISNASDALDK;EQVANSAFVER;GVVDSEDIPLNLSR;HLEINPDHPIVETLR;IDIIPNPQER;IEDVGSDEEDDSGK;NPDDITQEEYGEFYK;RAPFDLFENK;SIYYITGESK;TLTLVDTGIGMTK;YESLTDPSK;YHTSQSGDEMTSLSEYVSR;YIDQEELNK	32.6	24	14	8.23322e+08	55		ADHGEPIGR;ADLINNLGTIAK;ALLFIPR;APFDLFENK;CLELFSELAEDK;EDQTEYLEER;EGLELPEDEEEK;EGLELPEDEEEKK;ELISNASDALDK;EQVANSAFVER;GVVDSEDLPLNISR;HFSVEGQLEFR;HLEINPDHPIVETLR;KHLEINPDHPIVETLR;LGIHEDSTNR;NPDDITQEEYGEFYK;RAPFDLFENK;RAPFDLFENKK;SIYYITGESK;SLTNDWEDHLAVK;TLTLVDTGIGMTK;YESLTDPSK;YHTSQSGDEMTSLSEYVSR;YIDQEELNK	0.78136
Myosin light polypeptide 6 OS=Mus musculus Myl6 PE=1 SV=3	Myl6	Q60605	4.65	151	16.9	6	6	28.48	4	4	2.20342e+08	7		ALGQNPTNAEVLK;DQGTYEDYVEGLR;EAFQLFDR;HVLVTLGEK	37.75	6	6	8.70053e+08	12		ALGQNPTNAEVLK;DQGTYEDYVEGLR;EAFQLFDR;EGNGTVMGAEIR;HVLVTLGEK;NKDQGTYEDYVEGLR	0.777608
Vimentin OS=Mus musculus Vim PE=1 SV=3	Vim	P20152	5.12	466	53.7	38	33	61.59	30	26	3.30976e+09	90		DGQVINETSQHHDDLE;EEAESTLQSFR;EMEENFALEAANYQDTIGR;ETNLESLPLVDTHSK;EYQDLLNVK;FADLSEAANR;FANYIDK;GTNESLER;ISLPLPTFSSLNLR;KVESLQEEIAFLK;KVESLQEEIAFLKK;LGDLYEEEMR;LLEGEESR;LLQDSVDFSLADAINTEFK;LQDEIQNMK;MALDIEIATYR;QDVDNASLAR;QESNEYR;QQYESVAAK;QVDQLTNDK;QVQSLTCEVDALK;RQVDQLTNDK;RQVQSLTCEVDALK;SLYSSSPGGAYVTR;SVSSSSYR;SYVTTSTR;TNEKVELQELNDR;TYSLGSALRPSTSR;VELQELNDR;VESLQEEIAFLK	57.94	30	26	1.24025e+10	154		DGQVINETSQHHDDLE;EEAESTLQSFR;EMEENFALEAANYQDTIGR;ETNLESLPLVDTHSK;EYQDLLNVK;FADLSEAANR;GTNESLER;ILLAELEQLK;KLLEGEESR;KVESLQEEIAFLK;KVESLQEEIAFLKK;LGDLYEEEMR;LLEGEESR;LLQDSVDFSLADAINTEFK;LQDEIQNMK;MALDIEIATYR;QDVDNASLAR;QQYESVAAK;QVDQLTNDK;QVQSLTCEVDALK;RQVDQLTNDK;RQVQSLTCEVDALK;SLYSSSPGGAYVTR;SVSSSSYR;SYVTTSTR;TNEKVELQELNDR;TYSLGSALRPSTSR;VELQELNDR;VESLQEEIAFLK;VESLQEEIAFLKK	0.774933
Ig kappa chain V-III region PC 2880/PC 1229 OS=Mus musculus PE=1 SV=1	NOGENE	P01654	5.34	111	12	4	3	44.14	4	3	3.00215e+08	43	Acetyl [N-Term]	DIVLTQSPASLAVSLGQR;EVPWTFGGGTK;EVPWTFGGGTKLEIK;LLIYAASNQGSGVPAR	44.14	4	4	8.06469e+09	73		DIVLTQSPASLAVSLGQR;EVPWTFGGGTK;EVPWTFGGGTKLEIK;LLIYAASNQGSGVPAR	0.76356
Y-box-binding protein 3 OS=Mus musculus Ybx3 PE=1 SV=2	Ybx3	Q9JKB3	9.69	361	38.8	7	3	14.13	3	2	1.95432e+07	6		ENQQAANGPNQPSAR;GAEAANVTGPDGVPVEGSR;SVGDGETVEFDVVEGEK	21.88	6	3	3.17517e+07	10		DGVPEGTQLQAHR;EDVFVHQTAIK;ENQQAANGPNQPSAR;GAEAANVTGPDGVPVEGSR;NDTKEDVFVHQTAIK;SVGDGETVEFDVVEGEK	0.736966
ATP-dependent RNA helicase DDX18 OS=Mus musculus Ddx18 PE=2 SV=1	Ddx18	Q8K363	9.52	660	74.1	10	10	8.18	4	4	3.44445e+07	6		ILDVGFEEELK;LLNGINIIVATPGR;LQETSDTSLSQPQNGDVPK;VSDIQSQLEK	14.55	7	7	3.73562e+07	10		ILDVGFEEELK;LLNGINIIVATPGR;LQETSDTSLSQPQNGDVPK;NLQCLVIDEADR;SIRPLLEGR;TEESAEACEEPEDDVK;VPPFVDLNVSSHDGK	0.736966
Melanoma-associated antigen D1 OS=Mus musculus Maged1 PE=1 SV=1	Maged1	Q9QYH6	7.5	775	85.6	4	4	3.35	2	2	1.57435e+07	3		ASQNQGPPQPR;VPGADAQTQNVNQAK	5.29	3	3	5.008e+06	5		ASQNQGPPQPR;VNNLNVEENNSGDQR;VPGADAQTQNVNQAK	0.736966
60S ribosomal protein L36a OS=Mus musculus Rpl36a PE=1 SV=2	Rpl36a	P83882	10.58	106	12.4	4	4	16.04	2	2	2.6598e+08	3		HFELGGDK;LECVEPNCR	17.92	3	3	2.48342e+08	5		DSLYAQGK;GKDSLYAQGK;LECVEPNCR	0.736966
60S ribosomal protein L27 OS=Mus musculus Rpl27 PE=1 SV=2	Rpl27	P61358	10.56	136	15.8	3	3	12.5	2	2	2.03619e+08	3		VVLVLAGR;YSVDIPLDK	22.06	2	2	1.60354e+08	5		NIDDGTSDRPYSHALVAGIDR;YSVDIPLDK	0.736966
Small nuclear ribonucleoprotein Sm D1 OS=Mus musculus Snrpd1 PE=2 SV=1	Snrpd1	P62315	11.56	119	13.3	2	2	20.17	2	2	1.92025e+08	3		LSHETVTIELK;NREPVQLETLSIR	10.92	1	1	204892847	5		NREPVQLETLSIR	0.736966
60S ribosomal protein L21 OS=Mus musculus Rpl21 PE=2 SV=3	Rpl21	O09167	10.49	160	18.6	2	2	14.38	2	2	4.68313e+07	3		KGDIVDIK;VYNVTQHAVGIIVNK	9.38	1	1	5.10638e+08	5		VYNVTQHAVGIIVNK	0.736966
Ran GTPase-activating protein 1 OS=Mus musculus Rangap1 PE=1 SV=2	Rangap1	P46061	4.68	589	63.5	9	9	6.28	3	3	8.0504e+06	3		ELNLSFCEIK;SPACFTLQELK;VSVLIVQQTDTSDPEK	10.87	5	5	3.28775e+07	5		EIEEFDGLEALR;ILAAALTECHR;LEGNTVGVEAAR;QVEVINFGDCLVR;VSVLIVQQTDTSDPEK	0.736966
39S ribosomal protein L33, mitochondrial OS=Mus musculus Mrpl33 PE=2 SV=1	Mrpl33	Q9CQP0	10.89	65	7.4	3	3	21.54	1	1	194842105	3		LVSQAGTGFSFNHK	41.54	3	3	9.37321e+07	5		LSLLHYDPIVNK;LSLLHYDPIVNKK;LVSQAGTGFSFNHK	0.736966
Bifunctional methylenetetrahydrofolate dehydrogenase/cyclohydrolase, mitochondrial OS=Mus musculus Mthfd2 PE=1 SV=1	Mthfd2	P18155	8.88	350	37.8	8	8	9.14	3	3	1.7304e+08	3		EGAAVIDVGINR;LVGDVDFEGVK;VCNAVSPDK	17.71	3	3	8.9318e+07	5		AAAEVGINSETIVKPASVSEEELLNSIR;LNNDENVDGLLVQLPLPEHIDER;VLRPEELEVFK	0.736966
Ras-related protein Rab-1A OS=Mus musculus Rab1A PE=1 SV=3	Rab1A	P62821	6.21	205	22.7	6	5	5.37	1	1	8.55986e+07	3		LLIIGDSGVGK	27.32	4	2	2.32171e+07	5		EFADSLGIPFLETSAK;GAHGIIVVYDVTDQESFNNVK;LLIIGDSGVGK;YASENVNK	0.736966
Myelin basic protein OS=Mus musculus Mbp PE=1 SV=2	Mbp	P04370	9.58	250	27.2	3	3	4.8	2	2	7.00093e+07	3		DTGILDSIGR;HRDTGILDSIGR	4.8	1	1	1.67141e+08	5		TQDENPVVHFFK	0.736966
Ig kappa chain V-III region PC 2413 OS=Mus musculus PE=1 SV=1	NOGENE	P01657	5.33	111	11.9	2	1	22.52	2	1	1.86109e+08	41	Acetyl [N-Term]	DIVLTQSPASLAVSLGQR;GSGVPAR	16.22	1	1	2.28705e+10	68		DIVLTQSPASLAVSLGQR	0.729911
Alpha-internexin OS=Mus musculus Ina PE=1 SV=3	Ina	P46660	5.4	501	55.3	21	20	16.57	7	6	8.98339e+07	14		ALEAELAALR;EYQDLLNVK;FANLNEQAAR;FAVFIEK;ILSSTASK;SNVASTAACSSASSLGLGLAYR;VGEGFEETLGEAVISTK	33.73	15	14	2.48347e+08	23		AQLEEASSAR;DVDGATLAR;EQLQGLNDR;EYQDLLNVK;FANLNEQAAR;HSAEVAGYQDSIGQLESDLR;KLLEGEETR;KVESLLDELAFVR;LPASDGLDLSQAAAR;QILELEER;RLPASDGLDLSQAAAR;SNVASTAACSSASSLGLGLAYR;TIEIEGLR;VGEGFEETLGEAVISTK;VHQLETQNR	0.716207
Isoform 5 of Ubiquitin-associated protein 2-like OS=Mus musculus Ubap2l	Ubap2l	Q80X50-5	7.12	1112	117.3	8	8	4.77	3	3	1.17238e+07	5		DGSLASNPYSGDLTK;GGSTTGSQFLEQFK;IFTASNVSSVPLPAENVTITAGQR	9.44	6	6	7.92423e+07	8		DGSLASNPYSGDLTK;IDLAVLLGK;IFTASNVSSVPLPAENVTITAGQR;LDFIGVEGSNYPR;NGFSSVQATQLQTTQSVEGATGSAVK;NQDECVIALHDCNGDVNR	0.678072
60S ribosomal protein L18a OS=Mus musculus Rpl18a PE=1 SV=1	Rpl18a	P62717	10.71	176	20.7	6	6	25.57	4	4	1.537e+08	7		DLTTAGAVTQCYR;IFAPNHVVAK;SSGEIVYCGQVFEK;VEEIAAGK	30.11	5	5	2.57384e+08	11		CHTPPLYR;DLTTAGAVTQCYR;IFAPNHVVAK;SSGEIVYCGQVFEK;VEEIAAGK	0.652077
Protein FRG1 OS=Mus musculus Frg1 PE=1 SV=2	Frg1	P97376	8.92	258	29.1	8	8	18.22	4	4	2.39935e+08	9		CNEAGDIEAK;EVDEGPSPPEQFTAVK;QCEINYVK;YLGINSDGLVVGR	23.26	5	5	1.94289e+08	14		DGFLHETLLDR;EVDEGPSPPEQFTAVK;GAYIHALDNGLFTLGAPHR;KDGFLHETLLDR;YLGINSDGLVVGR	0.63743
Glyceraldehyde-3-phosphate dehydrogenase OS=Mus musculus Gapdh PE=3 SV=1	Gapdh	A0A0A0MQF6	8.97	359	38.6	13	13	26.74	8	8	1.11403e+09	19		GAAQNIIPASTGAAK;IVSNASCTTNCLAPLAK;LVINGKPITIFQER;QASEGPLK;VGVNGFGR;VIPELNGK;VPTPNVSVVDLTCR;VVDLMAYMASKE	22.84	7	7	2.09561e+09	29		GAAQNIIPASTGAAK;IVSNASCTTNCLAPLAK;LVINGKPITIFQER;LVINGKPITIFQERDPTNIK;QASEGPLK;VGVNGFGR;VPTPNVSVVDLTCR	0.610053
60S ribosomal protein L7a OS=Mus musculus Rpl7a PE=1 SV=2	Rpl7a	P12970	10.56	266	30	12	12	25.94	8	8	2.41445e+08	12		AGVNTVTTLVENK;AGVNTVTTLVENKK;KVVNPLFEK;QTATQLLK;TCTTVAFTQVNSEDK;VAPAPAVVK;VPPAINQFTQALDR;VVNPLFEK	31.58	10	10	4.34528e+08	18		AGVNTVTTLVENK;AGVNTVTTLVENKK;KTCTTVAFTQVNSEDK;KVAPAPAVVK;KVVNPLFEK;LKVPPAINQFTQALDR;NFGIGQDIQPK;QTATQLLK;TCTTVAFTQVNSEDK;VPPAINQFTQALDR	0.584963
60S ribosomal protein L14 OS=Mus musculus Rpl14 PE=1 SV=3	Rpl14	Q9CR57	11.02	217	23.5	4	4	21.2	4	4	2.40072e+08	8		AAIAAAAAAAAAK;ALVDGPCTR;LVAIVDVIDQNR;VAYISFGPHAGK	21.2	4	4	5.7611e+08	12		AAIAAAAAAAAAK;ALVDGPCTR;LVAIVDVIDQNR;VAYISFGPHAGK	0.584963
Interleukin enhancer-binding factor 2 OS=Mus musculus Ilf2 PE=1 SV=1	Ilf2	Q9CXY6	5.26	390	43	7	7	14.1	4	4	6.98903e+07	6		ILITTVPPNLR;ILPTLEAVAALGNK;NQDLAPNSAEQASILSLVTK;VLQSALAAIR	14.36	5	5	77766502	9		ILPTLEAVAALGNK;KLDPELHLDIK;NQDLAPNSAEQASILSLVTK;RNQDLAPNSAEQASILSLVTK;VLQSALAAIR	0.584963
Ubiquitin-40S ribosomal protein S27a OS=Mus musculus Rps27a PE=1 SV=2	Rps27a	P62983	9.64	156	17.9	4	2	24.36	3	1	6.47668e+06	4		CCLTYCFNKPEDK;ESTLHLVLR;TITLEVEPSDTIENVK	14.1	2	1	6.89136e+07	6		CCLTYCFNKPEDK;ESTLHLVLR	0.584963
Insulin receptor substrate 2 OS=Mus musculus Irs2 PE=1 SV=2	Irs2	P81122	8.69	1321	136.7	9	9	3.03	3	3	1.8982e+07	4		ALTDLVSEGR;GEQGSLAQSQPQPGDK;SNTPESIAETPPAR	5.98	5	5	2.26409e+08	6		ALTDLVSEGR;GEQGSLAQSQPQPGDK;GPGTGGDEASAAGGSPPQPPR;SNTPESIAETPPAR;SQSSGSSATHPISVPGAR	0.584963
60S ribosomal protein L31 OS=Mus musculus Rpl31 PE=1 SV=1	Rpl31	A0A0A6YX26	10.61	129	15	5	5	13.18	2	2	4.30016e+08	4		EYTINIHK;SAINEVVTR	13.18	2	2	6.3109e+08	6		EYTINIHK;SAINEVVTR	0.584963
60S ribosomal protein L27a OS=Mus musculus Rpl27a PE=2 SV=5	Rpl27a	P14115	11.12	148	16.6	3	3	15.54	2	2	2.74164e+08	4		NQSFCPTVNLDK;TGVAPIIDVVR	16.22	3	3	3.35321e+08	6		NQSFCPTVNLDK;RNQSFCPTVNLDK;TGVAPIIDVVR	0.584963
ATP-citrate synthase OS=Mus musculus Acly PE=1 SV=1	Acly	Q3V117	7.44	1101	120.7	15	15	4.63	4	4	7.67979e+06	4		AFDSGIIPMEFVNK;DGVYILDLAAK;TTDGVYEGVAIGGDR;YICTTSAIQNR	5.72	5	5	6.6575e+07	6		DGVYILDLAAK;LGLVGVNLSLDGVK;LYRPGSVAYVSR;TIAIIAEGIPEALTR;YICTTSAIQNR	0.584963
Ribosomal L1 domain-containing protein 1 OS=Mus musculus Rsl1d1 PE=2 SV=1	Rsl1d1	Q8BVY0	9.98	452	50.4	5	5	3.98	1	1	32243261	2		ALLATETPEASAPGTSGK	7.74	2	2	4.13993e+07	3		ALLATETPEASAPGTSGK;ATSLLTQSGLASSAPAK	0.584963
Nucleolar GTP-binding protein 1 OS=Mus musculus Gtpbp4 PE=2 SV=3	Gtpbp4	Q99ME9	9.52	634	74.1	8	8	3	2	2	3.2534e+07	2		DFIDLTLSK;LALGQINIAK	3.63	2	2	8.94623e+07	3		ERPPFIPEGVIAR;LSQILSDFPK	0.584963
Talin-1 OS=Mus musculus Tln1 PE=1 SV=2	Tln1	P26039	6.18	2541	269.7	9	9	1.65	2	2	4.00109e+06	2		LGAASLGAEDPETQVVLINAVK;LNEAAAGLNQAATELVQASR	1.73	3	3	4.62418e+06	3		ADAEGESDLENSR;DLDQASLAAVSQQLAPR;LAQAAQSSVATITR	0.584963
Stress-induced-phosphoprotein 1 OS=Mus musculus Stip1 PE=1 SV=1	Stip1	Q60864	6.8	543	62.5	9	9	2.39	1	1	1.32871e+07	2		LAYINPDLALEEK	6.08	3	3	4.22808e+07	3		DCEECIQLEPTFIK;DPQALSEHLK;LLEFQLALK	0.584963
Mannose-binding protein C OS=Mus musculus Mbl2 PE=2 SV=2	Mbl2	P41317	5.06	244	25.9	4	4	10.66	2	2	6.38745e+07	2		ALCSEFQGSVATPR;VEGSFEDLTGNR	10.66	2	2	4.36826e+07	3		ALCSEFQGSVATPR;VEGSFEDLTGNR	0.584963
Protein Utrn OS=Mus musculus Utrn PE=1 SV=1	Utrn	E9Q6R7	5.33	3430	392.5	8	8	0.85	2	2	1.04078e+07	2		LEDSSNQVTQAVAK;VFLADQPIEAPEEPR	1.08	3	3	8.66867e+06	3		LEDSSNQVTQAVAK;LLASLEELIK;VVLVSSASDAPLR	0.584963
Mitochondrial carrier homolog 2 OS=Mus musculus Mtch2 PE=1 SV=1	Mtch2	Q791V5	8.25	303	33.5	5	5	9.57	2	2	5.68694e+07	2		LCSGVLGTVVHGK;SAATLITHPFHVITLR	16.5	3	3	3.58545e+07	3		LCSGVLGTVVHGK;SAATLITHPFHVITLR;VLQYYQESEKPEELGSVTVQK	0.584963
Selenocysteine-specific elongation factor OS=Mus musculus Eefsec PE=2 SV=2	Eefsec	Q9JHW4	8.29	583	63.5	4	4	3.43	1	1	1.42953e+07	2		VQLSTGEQGIIDSAFGQSGK	9.26	3	3	2.48667e+07	3		ALSTTASTAAFDK;GLVCAPESLHTVHAALISVEK;VQLSTGEQGIIDSAFGQSGK	0.584963
Proliferating cell nuclear antigen OS=Mus musculus Pcna PE=1 SV=2	Pcna	P17918	4.77	261	28.8	5	5	7.28	1	1	5.15716e+07	2		AEDNADTLALVFEAPNQEK	10.73	2	2	2.67865e+07	3		DLSHIGDAVVISCAK;FSASGELGNGNIK	0.584963
Small nuclear ribonucleoprotein Sm D3 OS=Mus musculus Snrpd3 PE=1 SV=1	Snrpd3	P62320	10.32	126	13.9	2	2	7.94	1	1	307576411	2		VAQLEQVYIR	24.6	2	2	3.02308e+08	3		VAQLEQVYIR;VLHEAEGHIVTCETNTGEVYR	0.584963
Transformer-2 protein homolog beta OS=Mus musculus Tra2b PE=2 SV=1	Tra2b	P62996	11.25	288	33.6	2	2	5.56	1	1	1.09445e+08	2		YGPIADVSIVYDQQSR	5.56	1	1	1.24719e+08	3		YGPIADVSIVYDQQSR	0.584963
Isoform 4 of Fatty acyl-CoA reductase 1 OS=Mus musculus Far1	Far1	Q922J9-4	9.36	519	59.9	4	4	2.31	1	1	45832909	2		IIAINSELTQPK	7.32	3	3	2.88562e+07	3		ALAEYVVQQEGAK;IIAINSELTQPK;NILLTGATGFLGK	0.584963
Tubulin gamma-1 chain OS=Mus musculus Tubg1 PE=1 SV=1	Tubg1	P83887	6.02	451	51.1	2	2	2	1	1	4.01804e+07	2		AVLLDLEPR	4.43	2	2	21681840	3		AVLLDLEPR;IHEDIFDIIDR	0.584963
Protein Ighv5-16 (Fragment) OS=Mus musculus Ighv5-16 PE=4 SV=1	Ighv5-16	A0A0B4J1P4	7.81	117	13.3	1	1	9.4	1	1	1.49447e+08	2		SEDTATYYCAR	9.4	1	1	4.94919e+07	3		SEDTATYYCAR	0.584963
Leucine-rich repeat-containing protein 47 OS=Mus musculus Lrrc47 PE=4 SV=1	Lrrc47	E9PV22	8.76	603	65.9	6	6	4.64	2	2	7.44745e+06	2		ESGEGEEEVADSAR;TAATIATHDLQAVR	7.63	3	3	2.33983e+07	3		APGPGLAQGLPQLHSLVLR;ELSPDIAHLASLK;ESGEGEEEVADSAR	0.584963
Long-chain-fatty-acid--CoA ligase 3 OS=Mus musculus Acsl3 PE=1 SV=2	Acsl3	Q9CZW4	8.54	720	80.4	5	4	4.17	2	2	9.29671e+06	2		IGYSSPQTLADQSSK;LLLCGGAPLSATTQR	5.69	3	2	2.41391e+07	3		IGYSSPQTLADQSSK;LLLCGGAPLSATTQR;LQAGEYVSLGK	0.584963
Inosine-5'-monophosphate dehydrogenase 2 OS=Mus musculus Impdh2 PE=1 SV=2	Impdh2	P24547	7.28	514	55.8	9	9	6.23	2	2	7.05687e+06	2		EKYPSLQVIGGNVVTAAQAK;VAQGVSGAVQDK	9.73	3	3	2.55908e+07	3		GKLPIVNENDELVAIIAR;RFGVPVIADGGIQNVGHIAK;VAQGVSGAVQDK	0.584963																				AAPSPAPAEPAAPK;AATPPNPSNPADSAGNLVAP;DTASSANGPSR;ELLALDSVDPEGR;SGEAETPPK;SGTPVHCPSPIR;SQSPAASDCSSSSSSASLPSSGR;SSLGSHQLPR;TEAAAATPQR;VQGLEQAVDSFEGK
Bcl10-interacting CARD protein OS=Mus musculus PE=2 SV=1	NOGENE	Q9D1I2	8.03	183	20.9	5	5	11.48	2	2	96961655	2		LSEQQVDR;LVQDTPFLTGQGR	12.02	2	2	2.86294e+07	3		LCDLLSHLQQR;VLAFSPVIIDR	0.584963																				SGQSALCDALFSSQSSK;SQSNESAGSQVGTEFK;TGEEDEEEFFCNR;TGSSLNSFYDQR;VTDEENASSGADAPSASDTTAK;YIASVQGSAPSPR
ATP-binding cassette sub-family F member 1 OS=Mus musculus Abcf1 PE=1 SV=1	Abcf1	Q6P542	6.51	837	94.9	4	4	2.27	1	1	8.3682e+06	2		AANAAENDFSVSQAEVSSR	3.58	3	3	1.34827e+07	3		GAVIVVSHDAR;STLLLLLTGK;VVFAELACR	0.584963																				ASAPATPLSPTR;IESLSSQLSNLQK;NSQGEEVAQR;SLETENSALQLQVTER;SLETENSALQLQVTEREEVR
Eukaryotic translation initiation factor 5B OS=Mus musculus Eif5b PE=1 SV=2	Eif5b	Q05D44	5.59	1216	137.5	8	8	2.55	2	2	3.82074e+06	2		EGDTIIVPGVEGPIVTQIR;GTPDTGAASEEK	4.03	3	3	2.40472e+07	3		LRAPIICVLGHVDTGK;SVPTVDSGNEDDDSSFK;TSEVPYAGINIGPVHK	0.584963																				LFSQGQDVSDK;SQDADLPGSSGAPENLTFK;TPAAVLPTPVAVSQPIR;VSSTATTQDVIETLAEK
Peroxiredoxin-2 OS=Mus musculus Prdx2 PE=1 SV=3	Prdx2	Q61171	5.41	198	21.8	4	4	8.08	1	1	2.26205e+07	2		SAPDFTATAVVDGAFK	12.12	2	2	6.49432e+07	3		GLFIIDAK;SAPDFTATAVVDGAFK	0.584963																				AEESLTVESTDLNDER;NDITADSNDPSSTDK;VETVAQPAESLVDK
AP-2 complex subunit mu OS=Mus musculus Ap2m1 PE=1 SV=1	Ap2m1	P84091	9.54	435	49.6	3	3	3.68	1	1	2.15589e+07	2		ESQISAEIELLPTNDK	6.9	3	3	1.91984e+07	3		DIILPFR;ESQISAEIELLPTNDK;NAVDAFR	0.584963																				LFSQGQDVSDK;SQDADLPGSSGAPENLTFK;TPAAVLPTPVAVSQPIR;VSSTATTQDVIETLAEK
Glutathione S-transferase P 1 OS=Mus musculus Gstp1 PE=1 SV=2	Gstp1	P19157	7.87	210	23.6	2	2	7.62	1	1	1.4133e+07	2		FEDGDLTLYQSNAILR	17.14	2	2	4.71132e+07	3		ALPGHLKPFETLLSQNQGGK;FEDGDLTLYQSNAILR	0.584963																				ATLTVSLDPGPLK;EGDVLTPEQAR;GEVGLLFTNR;GVVTLLSDYEVCK;QNLIEELR
Protein Igkv5-39 OS=Mus musculus Igkv5-39 PE=4 SV=3	Igkv5-39	A0A075B5M7	6.25	95	10.3	2	2	31.58	2	2	3.56948e+07	2	Acetyl [N-Term]	DIVMTQSPATLSVTPGDR;YASQSISGIPSR	12.63	1	1	4.81732e+07	3		YASQSISGIPSR	0.584963																				FGFGFGGTGK;FLICTDVAAR;GSAFAIGSDGLCCQSR;NQALFPACVLK;TGASVLNK
60S ribosomal protein L9 OS=Mus musculus Rpl9 PE=1 SV=2	Rpl9	P51410	9.95	192	21.9	6	6	21.35	3	3	4.30037e+08	9		FLDGIYVSEK;TGVACSVSQAQK;TILSNQTVDIPENVEITLK	29.17	5	5	4.77955e+08	13		DFNHINVELSLLGK;FLDGIYVSEK;RDFNHINVELSLLGK;TGVACSVSQAQK;TILSNQTVDIPENVEITLK	0.530515																				GQPTPALAPGPAPAPVR;RGQPTPALAPGPAPAPVR;SLTINGVADENALAEECQR;VEVEEDGQLK
RNA-binding protein FUS OS=Mus musculus Fus PE=2 SV=1	Fus	P56959	9.36	518	52.6	4	4	3.09	2	2	3.64884e+08	9		GEATVSFDDPPSAK;LKGEATVSFDDPPSAK	4.63	3	2	1.05904e+09	13		EFSGNPIK;GEATVSFDDPPSAK;LKGEATVSFDDPPSAK	0.530515																				SAAETVTK;SGEIEPVSVK;VLQATVVAVGSGGK
40S ribosomal protein S13 OS=Mus musculus Rps13 PE=1 SV=2	Rps13	P62301	10.54	151	17.2	6	6	15.23	3	3	1.85691e+08	7		GLSQSALPYR;GLTPSQIGVILR;KGLTPSQIGVILR	31.13	5	5	4.96094e+08	10		DSHGVAQVR;GLAPDLPEDLYHLIK;GLSQSALPYR;GLTPSQIGVILR;KGLTPSQIGVILR	0.514573																				QADVADQQTTELPAENGETENQSPASEEEK
40S ribosomal protein S26 OS=Mus musculus Rps26 PE=2 SV=3	Rps26	P62855	11	115	13	3	3	31.3	3	3	3.46049e+08	7		DISEASVFDAYVLPK;LHYCVSCAIHSK;NIVEAAAVR	31.3	3	3	4.85022e+08	10		DISEASVFDAYVLPK;LHYCVSCAIHSK;NIVEAAAVR	0.514573																				ALLTYGSCNK;EDQVVCK;GASYQPPASEQR;LVGGDTPCSGR
Polymerase delta-interacting protein 3 OS=Mus musculus Poldip3 PE=1 SV=1	Poldip3	Q8BG81	10.05	420	46.1	6	6	14.76	4	4	7.25166e+07	5		SPAAFTSPPIGTVTPALK;SSGASVTTQPTEFK;VGIQHSLVNQPAR;VVQNDAYTAPVLPSSVR	17.86	5	5	6.50219e+07	7		LVHPGVAEVVFVK;SPAAFTSPPIGTVTPALK;SSGASVTTQPTEFK;VGIQHSLVNQPAR;VVQNDAYTAPVLPSSVR	0.485427																				LLELDPEHQR;LQDTYNLDTNTISK;SFLTAEDCFELGK
MCG5546, isoform CRA_c OS=Mus musculus Pabpc4 PE=2 SV=1	Pabpc4	Q6PHQ9	9.39	660	72.2	6	6	6.06	3	3	1.28752e+08	5		EFTNVYIK;GFGFVCFSSPEEATK;SLGYAYVNFQQPADAER	6.21	3	3	9.99409e+07	7		GFGFVCFSSPEEATK;SLGYAYVNFQQPADAER;VVCDENGSK	0.485427																				DASDDLDDLNFFNQK;DYTYEELLNR;IFDIDEAEEAIK;TSFVNFTDICK
Serine/threonine-protein kinase PRP4 homolog OS=Mus musculus Prpf4b PE=1 SV=3	Prpf4b	Q61136	10.23	1007	116.9	9	9	3.57	4	4	4.96204e+07	5		ANQEVAVK;APEIIIGK;ENVDTFEASVK;VNIGEVLDK	5.86	5	5	5.87613e+07	7		DLLADLIGCQR;ENVDTFEASVK;ISINQALQHAFIQEK;LDDLALLEDLEK;VNIGEVLDKR	0.485427																				AAYPDLENPPLIVTPSQQPK;NCGCLEASPSLEQLREENLK;SDGGYTYDTSDLAAIK
DNA replication licensing factor MCM5 OS=Mus musculus Mcm5 PE=2 SV=1	Mcm5	Q52KC3	8.29	734	82.4	10	10	4.77	3	3	4.74629e+07	5		AGITTTLNSR;GSSAAGLTASVIR;IPGIIISASAVR	8.04	5	5	5.97188e+07	7		AIACLLFGGSR;GSSAAGLTASVIR;IPGIIISASAVR;LQPFATEADVEEALR;LSAEAAEK	0.485427																				EFLAEGQDVGSFVAEK;GGPGGELPR;ITKPGSIDSNNQLFAPGGR;QVTQLAIDTEER
Clathrin heavy chain OS=Mus musculus Cltc PE=1 SV=1	Cltc	Q5SXR6	5.69	1679	191.9	15	15	3.04	4	4	1.62994e+07	5		ESNCYDPER;GQCDLELINVCNENSLFK;LLYNNVSNFGR;VIQCFAETGQVQK	6.67	7	7	4.55932e+07	7		GQCDLELINVCNENSLFK;LAELEEFINGPNNAHIQQVGDR;LHIIEVGTPPTGNQPFPK;LTDQLPLIIVCDR;NNLAGAEELFAR;VIQCFAETGQVQK;VSQPIEGHAASFAQFK	0.485427																				HELQANCYEEVK;SSTPEEVK;YALYDATYETK
Glial fibrillary acidic protein OS=Mus musculus Gfap PE=1 SV=4	Gfap	P03995	5.34	430	49.9	2	1	4.42	2	1	1.68297e+08	5		GTNESLER;LALDIEIATYR	4.42	2	0	7.02901e+08	7		GTNESLER;LALDIEIATYR	0.485427																				VAQIQNAGLGEFR;YASETLQAQSEEAK
40S ribosomal protein S3a OS=Mus musculus Rps3a PE=1 SV=3	Rps3a	P97351	9.73	264	29.9	10	10	26.52	8	8	3.24377e+08	13		ACQSIYPLHDVFVR;ADGYEPPVQESV;EVQTNDLK;KTSYAQHQQVR;LIPDSIGK;LITEDVQGK;TSYAQHQQVR;TTDGYLLR	32.95	9	9	5.21637e+08	18		ACQSIYPLHDVFVR;ADGYEPPVQESV;EVQTNDLK;KTSYAQHQQVR;LIPDSIGK;LITEDVQGK;TSYAQHQQVR;TTDGYLLR;VFEVSLADLQNDEVAFR	0.469485																				LAASGEGGLQELSGHFENQK;SPSDSSTASTPIAEQIER
40S ribosomal protein S19 OS=Mus musculus Rps19 PE=1 SV=3	Rps19	Q9CZX8	10.4	145	16.1	8	8	33.1	6	6	2.49988e+08	13		DVNQQEFVR;IAGQVAAANK;NGVRPSHFSR;RVLQALEGLK;VLQALEGLK;VPEWVDTVK	41.38	8	8	5.87594e+08	18		DVNQQEFVR;GGAGVGSMTK;IAGQVAAANK;LKVPEWVDTVK;NGVRPSHFSR;RVLQALEGLK;VLQALEGLK;VPEWVDTVK	0.469485																				LAASGEGGLQELSGHFENQK;SPSDSSTASTPIAEQIER
Alpha-enolase OS=Mus musculus Eno1 PE=1 SV=3	Eno1	P17182	6.8	434	47.1	12	10	23.73	7	5	6.94323e+07	13		AAVPSGASTGIYEALELR;DATNVGDEGGFAPNILENK;EALELLK;FTASAGIQVVGDDLTVTNPK;GNPTVEVDLYTAK;GVSQAVEHINK;VNQIGSVTESLQACK	30.88	10	10	1.94108e+08	18		AAVPSGASTGIYEALELR;DATNVGDEGGFAPNILENK;EALELLK;FTASAGIQVVGDDLTVTNPK;GNPTVEVDLYTAK;GVSQAVEHINK;IGAEVYHNLK;KVNVVEQEK;VNQIGSVTESIQACK;YITPDQLADLYK	0.469485																				ELQYIDAISNK;FCFLVEK;LSDSYSNTLPVR
40S ribosomal protein S5 OS=Mus musculus Rps5 PE=1 SV=1	Rps5	Q91V55	9.72	204	22.9	9	9	26.47	5	5	3.31106e+08	8		GSSNSYAIK;QAVDVSPLR;TIAECLADELINAAK;VNQAIWLLCTGAR;YLPHSAGR	26.96	6	6	6.5157e+08	11		AQCPIVER;GSSNSYAIK;KAQCPIVER;QAVDVSPLR;TIAECLADELINAAK;VNQAIWLLCTGAR	0.459432																				FEDENFILK;KITISDCGQL;VSFELFADK
ATP synthase subunit beta, mitochondrial OS=Mus musculus Atp5b PE=1 SV=2	Atp5b	P56480	5.34	529	56.3	10	10	9.26	4	4	6.50835e+07	6		FTQAGSEVSALLGR;IPVGPETLGR;LVLEVAQHLGESTVR;VVDLLAPYAK	11.34	5	5	1.82039e+08	8		FTQAGSEVSALLGR;IGLFGGAGVGK;IPVGPETLGR;LVLEVAQHLGESTVR;VVDLLAPYAK	0.415037																				AAQLAIR;SYCAEIAHNVSSK
60S ribosomal protein L10 OS=Mus musculus Rpl10 PE=1 SV=3	Rpl10	Q6ZWV3	10.08	214	24.6	5	5	10.28	2	2	1.09318e+08	6		GAFGKPQGTVAR;RLIPDGCGVK	15.42	3	3	2.03877e+08	8		FNADEFEDMVAEK;GAFGKPQGTVAR;LHPFHVIR	0.415037																				GGISSGGEGVQDR;LLEEQTCEAASETR
Apolipoprotein E OS=Mus musculus Apoe PE=1 SV=2	Apoe	P08226	5.68	311	35.8	6	6	14.79	3	3	4.76071e+07	3		ELEEQLGPVAEETR;IQASVATNPIITPVAQENQ;TANLGAGAAQPLR	13.18	3	3	2.77946e+07	4		IQASVATNPIITPVAQENQ;LGPLVEQGR;TANLGAGAAQPLR	0.415037																				AATAAADFTAK;SFEAPATINSASLHPEK;YDYNSGEELESYK
Sodium/potassium-transporting ATPase subunit alpha-1 OS=Mus musculus Atp1a1 PE=1 SV=1	Atp1a1	Q8VDN2	5.45	1023	112.9	8	8	3.23	2	2	1.35426e+07	3		NLEAVETLGSTSTICSDK;VDNSSLTGESEPQTR	4.01	3	3	1.48447e+07	4		GVGIISEGNETVEDIAAR;LSLDELHR;NIAFFSTNCVEGTAR	0.415037																				EAGEDNEGFLSK;GGPSVDPEELFR;VTIPVPAGVEDGQTVR
Ig heavy chain V regions TEPC 15/S107/HPCM1/HPCM2/HPCM3 OS=Mus musculus PE=1 SV=1	NOGENE	P01787	6.62	123	13.8	2	2	13.01	1	1	9.20961e+07	3		LVESGGGLVQPGGSLR	23.58	2	2	1.54263e+08	4		ANDYTTEYSASVK;LVESGGGLVQPGGSLR	0.415037																				EGTGSTATSSGSAGGAVGK;QVQIDGLVVLK
Isoform 2 of Pericentriolar material 1 protein OS=Mus musculus Pcm1	Pcm1	Q9R0L6-2	4.97	2064	232.7	9	9	1.84	3	3	2.36591e+06	3		ACPDLQLSATSISSGPTK;LLGELHNLR;QTQTSEVYDAK	2.18	3	3	1.25527e+07	4		ACPDLQLSATSISSGPTK;QTQTSEVYDAK;TPESTNVPSDQEPTSK	0.415037																				APDLFPSDFK;EIGDIAGVADVTIR
Serine/arginine-rich splicing factor 10 OS=Mus musculus Srsf10 PE=1 SV=2	Srsf10	Q9R0U0	11.27	262	31.3	4	4	12.98	3	3	39209519	3		DAEDALHNLDR;QIEIQFAQGDR;YLRPPNTSLFVR	12.98	3	3	1.2712e+08	4		GFAYVQFEDVR;QIEIQFAQGDR;YLRPPNTSLFVR	0.415037																				GCITIIGGGDTATCCAK;VLNNMEIGTSLYDEEGAK;YSLEPVAAELK
Nascent polypeptide-associated complex subunit alpha, muscle-specific form OS=Mus musculus Naca PE=1 SV=2	Naca	P70670	9.35	2187	220.4	3	3	1.33	2	2	1.17042e+08	3		IEDLSQQAQLAAAEK;SPASDTYIVFGEAK	1.33	2	2	1.30951e+08	4		IEDLSQQAQLAAAEK;SPASDTYIVFGEAK	0.415037																				EAAVAGPSEPGGK;GAGLPSQNSNTGTGR;SQEEEQDVVLSSEGR
RNA-binding protein EWS OS=Mus musculus Ewsr1 PE=1 SV=1	Ewsr1	Q5SUS9	9.29	661	69	3	3	2.12	1	1	1.03091e+09	3		GDATVSYEDPPTAK	2.12	1	1	3.88841e+08	4		GDATVSYEDPPTAK	0.415037																				FVQCPDGELQK;GLGLDDALEPR;VQAGDVITIDK
pre-rRNA processing protein FTSJ3 OS=Mus musculus Ftsj3 PE=1 SV=1	Ftsj3	Q9DBE9	8.38	838	95.5	9	9	5.37	2	2	1.36615e+07	3		ASEISIDDEELAQHPATTEDIR;FTQVDDNKEEEGENPLLVPLEEK	5.85	4	4	23930379	4		AANPVDFLSK;ADEDGFEVVPIQDPVK;EQQPTDPPPPPTNLK;LACDFLAR	0.415037																				AALVDINCVK;TAEDYCVDENGQR;VGAPLICCEIK
Splicing factor 3B subunit 4 OS=Mus musculus Sf3b4 PE=2 SV=1	Sf3b4	Q8QZY9	8.56	424	44.3	2	2	3.3	1	1	7.16867e+08	3		NQDATVYVGGLDEK	8.02	2	2	1.25117e+08	4		NLDVGANIFIGNLDPEIDEK;NQDATVYVGGLDEK	0.415037																				IQETQAELPR;VSGADGYETEGIR
Ribosomal protein L15 OS=Mus musculus Gm10020 PE=3 SV=1	Gm10020	E9QAZ2	11.58	204	24.1	3	3	4.41	1	1	1.94682e+08	3		SLQSVAEER	8.82	2	2	1.72586e+08	4		FHHTIGGSR;SLQSVAEER	0.415037																				NIDSNPYDTDK;SQLSCVVVDDIER;VLDDGELLVQQTK
Ras-related protein Rab-1B OS=Mus musculus Rab1b PE=1 SV=1	Rab1b	Q9D1G1	5.73	201	22.2	4	3	5.47	1	1	8.55986e+07	3		LLIIGDSGVGK	17.41	3	1	1.546e+07	4		EFADSLGVPFLETSAK;LLIIGDSGVGK;YASENVNK	0.415037																				GYATDESTVSSVQGSR;LQIDEQLR
Isoform 2 of Myotubularin-related protein 5 OS=Mus musculus Sbf1	Sbf1	Q6ZPE2-2	7.33	1893	211.3	10	10	3.12	3	3	1.10563e+07	3		AQNTPSPGQAQADSSSLEQEK;GVIDLAEVEAVAPGTPTIGAPK;LSSTAPAQPGQLFAPK	3.38	4	4	6.66333e+06	4		AQNTPSPGQAQADSSSLEQEK;ATDLFDELVAHEVAR;AVLDHQQFDFVVR;QVIQTPLVDSLPVSR	0.415037																				ESDVAFIPTSGLSGENLTAR;SLGVTQLAVAVNK
Splicing factor 45 OS=Mus musculus Rbm17 PE=1 SV=1	Rbm17	Q8JZX4	5.82	405	45.3	12	12	16.54	7	7	2.44295e+08	7		ACFYNLDK;CVIFEIPGAPDDEAVR;HEQGLSTALSVEK;IIVGDATEK;KSDSNPLTEILK;LLQSQLQVK;SDSNPLTEILK	14.07	5	5	1.22875e+08	9		AVVDLNGR;CVIFEIPGAPDDEAVR;KSDSNPLTEILK;LLQSQLQVK;QSTVLAPVIDLK	0.36257																				FAIQDISVEETSAK;LVSIGAEEIVDGNVK
40S ribosomal protein S5 OS=Mus musculus Rps5 PE=1 SV=3	Rps5	P97461	9.72	204	22.9	8	8	19.12	4	4	2.79014e+08	7		GSSNSYAIK;QAVDVSPLR;VNQAIWLLCTGAR;YLPHSAGR	19.61	5	5	6.5157e+08	9		AQCPIVER;GSSNSYAIK;KAQCPIVER;QAVDVSPLR;VNQAIWLLCTGAR	0.36257																				EQYSDAPEEIR;TAVTGSLSENDPLR
T-complex protein 1 subunit alpha OS=Mus musculus Tcp1 PE=1 SV=3	Tcp1	P11983	6.16	556	60.4	19	19	23.02	10	10	9.37824e+07	11		EQLAIAEFAR;FATEAAITILR;IACLDFSLQK;ICDDELILIK;LGVQVVITDPEK;LLEVEHPAAK;MLVDDIGDVTITNDGATILK;QAGVFEPTIVK;SLLVIPNTLAVNAAQDSTDLVAK;VLCELADLQDK	27.7	12	12	1.29126e+08	14		AFHNEAQVNPER;EQLAIAEFAR;FATEAAITILR;HGSYENAVHSGALDD;ICDDELILIK;LGVQVVITDPEK;LGVQVVITDPEKLDQIR;LLEVEHPAAK;MLVDDIGDVTITNDGATILK;SLLVIPNTLAVNAAQDSTDLVAK;SQNVMAAASIANIVK;VLCELADLQDK	0.347923																				GPFTDVVTTNLK
Heterogeneous nuclear ribonucleoprotein A1 OS=Mus musculus Hnrnpa1 PE=1 SV=1	Hnrnpa1	Q5EBP8	9.13	373	38.8	17	12	37.8	12	10	7.66918e+08	32		DYFEQYGK;EDSQRPGAHLTVK;EDTEEHHLR;GFAFVTFDDHDSVDK;GGGFGGNDNFGR;IEVIEIMTDR;IFVGGIKEDTEEHHLR;LFIGGLSFETTDESLR;NQGGYGGSSSSSSYGSGR;SESPKEPEQLR;SGSGNFGGGR;YHTVNGHNCEVR	37.27	13	10	6.37859e+08	40		DYFEQYGK;EDSQRPGAHLTVK;EDTEEHHLR;GFAFVTFDDHDSVDK;GGGFGGNDNFGR;GGNFGGR;KLFIGGLSFETTDESLR;LFIGGLSFETTDESLR;LFVGGIKEDTEEHHLR;NQGGYGGSSSSSSYGSGR;SESPKEPEQLR;SGSGNFGGGR;YHTVNGHNCEVR	0.321928																				SPSAALNDSLVECPK;YSSSSLFEQLEEK
Heterogeneous nuclear ribonucleoprotein U OS=Mus musculus Hnrnpu PE=1 SV=1	Hnrnpu	Q8VEK3	6.24	800	87.9	11	11	7.63	6	6	2.08801e+08	12		DIDIHEVR;LNTLLQR;NFILDQTNVSAAAQR;RNFILDQTNVSAAAQR;SSGPTSLFAVTVAPPGAR;TCNCETEDYGEK	12.88	7	7	2.47032e+08	15		DIDIHEVR;DLPEHAVLK;LQAALDNEAGGRPAMEPGNGSLDLGGDAAGR;NFILDQTNVSAAAQR;NGQDLGVAFK;SSGPTSLFAVTVAPPGAR;TCNCETEDYGEK	0.321928																				ACGDSTLTQITAGLDPVGR;AGVLAGHDNR;LLVSASQDGK
60S ribosomal protein L37a OS=Mus musculus Rpl37a PE=2 SV=2	Rpl37a	P61514	10.43	92	10.3	4	4	28.26	2	2	4.53167e+08	4		TVAGGAWTYNTTSAVTVK;YTCSFCGK	29.35	3	3	3.95182e+08	5		IEISQHAK;KIEISQHAK;TVAGGAWTYNTTSAVTVK	0.321928																				TNQELQEINR;TPAQYDASELK
Protein FAM76A OS=Mus musculus Fam76a PE=2 SV=1	Fam76a	Q922G2	9.19	307	35.1	5	5	8.14	2	2	3.59687e+07	4		ADFQYQESQTR;FPFEALSQGQQLCK	11.73	3	3	5.20075e+07	5		EVTEQLQAK;FPFEALSQGQQLCK;TLSTSSIQNEIPK	0.321928																				GAGAAAAAALEEPAAAGQK
60S ribosomal protein L22 OS=Mus musculus Rpl22 PE=1 SV=2	Rpl22	P67984	9.19	128	14.8	3	3	18.75	2	2	1.00535e+09	4		AGNLGGGVVTIER;ITVTSEVPFSK	18.75	2	2	1.11757e+09	5		AGNLGGGVVTIER;ITVTSEVPFSK	0.321928																				DTSLFPFEK;EGPHYTPPISNYQAPEGR
MARCKS-related protein OS=Mus musculus Marcksl1 PE=1 SV=2	Marcksl1	P28667	4.61	200	20.2	4	4	14	2	2	3.02916e+07	4		AAATPESQEPQAK;GDVTAEEAAGASPAK	40.5	3	3	2.55937e+07	5		AAATPESQEPQAK;EGDTEEEAGPQAAEPSTPSGPESGPTPASAEQNE;GEGESPPVNGTDEAAGATGDAIEPAPPSQEAEAK	0.321928																				LQPSSSPETGLDPFPSR;NLEAQELAR;TTYDSSLSSYTVPLEK
Mitochondrial import inner membrane translocase subunit TIM50 OS=Mus musculus Timm50 PE=1 SV=1	Timm50	Q9D880	8.13	353	39.8	5	5	13.03	4	4	2.96899e+07	4		IPDEFDSDPILVQQLR;LEQEEQQR;TIALNQVEDVR;TPEQVTEIANR	10.76	3	3	3.74189e+07	5		IPDEFDSDPILVQQLR;QGLSFGSLASR;TPEQVTEIANR	0.321928																				FCGTSFFTVGDDK;SIYSQIQEQR;TIQAHEGFVR
60S ribosomal protein L34 OS=Mus musculus Rpl34 PE=1 SV=2	Rpl34	Q9D1R9	11.47	117	13.3	4	4	21.37	3	3	8.52099e+07	4		IVYLYTK;LSYNTASNK;SACGVCPGR	22.22	3	3	2.21767e+08	5		AFLIEEQK;LSYNTASNK;SACGVCPGR	0.321928																				AQSELSGAADEAAR
Very-long-chain 3-oxoacyl-CoA reductase OS=Mus musculus Hsd17b12 PE=2 SV=1	Hsd17b12	O70503	9.52	312	34.7	5	5	8.01	2	2	100652887	4		IQKPTLDKPSAETFVK;LNQVSNNIK	16.67	4	4	8.23568e+07	5		IQKPTLDKPSAETFVK;LGEWAVVTGGTDGIGK;LININVLSVCK;LNQVSNNIK	0.321928																				SGEEDFESLASQFSDCSSAK
Multiple myeloma tumor-associated protein 2 homolog OS=Mus musculus Mmtag2 PE=2 SV=1	Mmtag2	Q99LX5	9.86	260	29.3	5	5	14.23	3	3	5.85713e+07	4		EALLAALGYK;LLGLGSASGSAGR;VDSEGPSTAPTAPR	18.08	4	4	1.10247e+08	5		EALLAALGYK;LGLSVFTHHR;LLGLGSASGSAGR;VDSEGPSTAPTAPR	0.321928																				TVGTPIASVPGSTNTGTVPGSEK;VSTAVLSITAK
Caprin-1 OS=Mus musculus Caprin1 PE=1 SV=2	Caprin1	Q60865	5.25	707	78.1	4	4	8.06	2	2	2.69839e+07	4		LAQSNQVPVQPEATQVPLVSSTSEGYTASQPLYQPSHATEQRPQK;YQEVTNNLEFAK	9.62	3	3	9.82057e+07	5		LAQSNQVPVQPEATQVPLVSSTSEGYTASQPLYQPSHATEQRPQK;LNQDQLDAVSK;YQEVTNNLEFAK	0.321928																				TALIHDGLAR
Gamma-enolase OS=Mus musculus Eno2 PE=1 SV=2	Eno2	P17183	5.11	434	47.3	4	2	11.75	3	1	2.81759e+06	4		AAVPSGASTGIYEALELR;FTANVGIQIVGDDLTVTNPK;GNPTVEVDLYTAK	7.14	2	2	1.3816e+08	5		AAVPSGASTGIYEALELR;GNPTVEVDLYTAK	0.321928																				NLDFQDVLDK;TNLDESDVQPVK
Polyadenylate-binding protein 2 OS=Mus musculus Pabpn1 PE=4 SV=1	Pabpn1	G3UY42	5.1	319	34	5	5	11.29	4	4	9.68163e+07	4		ELQNEVEK;GFAYIEFSDK;TSLALDESLFR;VTILCDK	20.69	3	3	5.19337e+07	5		APPGAPGPGPGSGAPGSQEEEEEPGLVEADPGDGAIEDPELEAIK;GFAYIEFSDK;TSLALDESLFR	0.321928																				TALIHDGLAR
Myelin basic protein (Fragment) OS=Mus musculus Mbp PE=1 SV=1	Mbp	F6RT34	10.87	212	23.2	4	4	10.85	3	3	4.843e+07	4		DTGILDSIGR;GAYDAQGTLSK;HRDTGILDSIGR	5.66	1	1	1.67141e+08	5		TQDENPVVHFFK	0.321928																				ENQAPEEAGTSGLGK
Clusterin OS=Mus musculus Clu PE=1 SV=1	Clu	Q06890	5.67	448	51.6	17	17	28.35	11	11	7.30141e+08	31		ASGIIDTLFQDR;CQEILSVDCSTNNPAQANLR;EIQNAVQGVK;ELLQSFQSK;IDSLLESDR;LFDSDPITVVLPEEVSK;QQSQVLDAMQDSFAR;RPHFLYPK;SLLNSLEEAK;SLLNSLEEAKK;VSTVTTHSSDSEVPSR	32.81	13	13	7.61493e+08	38		ASGIIDTLFQDR;CQEILSVDCSTNNPAQANLR;EIQNAVQGVK;ELHDPHYFSPIGFPHK;ELLQSFQSK;IDSLLESDR;LFDSDPITVVLPEEVSK;LFDSDPITVVLPEEVSKDNPK;QQSQVLDAMQDSFAR;RPHFLYPK;SLLNSLEEAK;SLLNSLEEAKK;VSTVTTHSSDSEVPSR	0.293731																				ANCIDSTASAEAVFASEVK;LAAAILGGVDQIHIKPGAK
Staphylococcal nuclease domain-containing protein 1 OS=Mus musculus Snd1 PE=1 SV=1	Snd1	Q78PY7	7.43	910	102	18	18	8.79	6	6	3.78646e+07	9		DTNGENIAESLVAEGLATR;ETDGSETPEPFAAEAK;EVEVEVESMDK;GDVGLGLVK;LSECEEQAK;NDISSHPPVEGSYAPR	11.65	9	9	5.53475e+07	11		DTNGENIAESLVAEGLATR;ETDGSETPEPFAAEAK;EVEVEVESMDK;LGTLPPAFSTR;LSECEEQAK;QFLPFLQR;SEAVVEYVFSGSR;TDAVDSVVR;VADISGDTQK	0.289507																				IGEGTYGVVYK;LADFGLAR
Tubulin beta-5 chain OS=Mus musculus Tubb5 PE=1 SV=1	Tubb5	P99024	4.89	444	49.6	17	2	29.5	11	2	354989773	46		AILVDLEPGTMDSVR;ALTVPELTQQVFDAK;EIVHLQAGQCGNQIGAK;EVDEQMLNVQNK;FPGQLNADLR;IMNTFSVVPSPK;ISEQFTAMFR;ISVYYNEATGGK;LAVNMVPFPR;TAVCDIPPR;YLTVAAVFR	39.86	13	2	9.34362e+08	56		AILVDLEPGTMDSVR;ALTVPELTQQVFDAK;EAESCDCLQGFQLTHSLGGGTGSGMGTLLISK;EIVHIQAGQCGNQIGAK;EIVHLQAGQCGNQIGAK;EVDEQMLNVQNK;FPGQLNADLR;IMNTFSVVPSPK;ISEQFTAMFR;ISVYYNEATGGK;LAVNMVPFPR;LHFFMPGFAPLTSR;TAVCDIPPR;YLTVAAVFR	0.283793																				TVVEGNIPIESEVNLK
Splicing factor, suppressor of white-apricot homolog OS=Mus musculus Sfswap PE=1 SV=2	Sfswap	Q3USH5	8.05	945	104.1	15	15	9.31	8	8	9.35635e+07	10		AALFLQTLK;ASFAPISFAIK;DGQISSAIVSSVQSK;DYQLSEEEAR;ENDLLPLEK;KPQLTQEELEAK;VEALCDEER;VVDPDHPLAALVR	10.48	8	8	1.18014e+08	12		AALFLQTLK;DGQISSAIVSSVQSK;EEAGPGGTGTGGNR;ENDLLPLEK;KPQLTQEELEAK;TLPILEGKPPERPSNR;VELLVFGYACK;VVDPDHPLAALVR	0.263034																				TLFATEDSLEVR;VNNININQGSITFAGGPGR
Aspartate--tRNA ligase, cytoplasmic OS=Mus musculus Dars PE=2 SV=2	Dars	Q922B2	6.49	501	57.1	15	15	19.96	8	8	6.40318e+07	10		ALHHGIDLEK;ESIIDVEGVVR;FGAPPHAGGGIGLER;FQTEIQTVSK;IGSCTQQDVELHVQK;IYVISLAEPR;LPLQLDDAIRPEVEGEEDGR;TSTSQAIFR	24.15	9	9	9.77311e+07	12		FGAPPHAGGGIGLER;FQTEIQTVSK;IGSCTQQDVELHVQK;IHDPQLLTER;IYVISLAEPR;LPLQLDDAIRPEVEGEEDGR;LQSGICHLFR;NNAYLAQSPQLYK;QQQFNVQALVAVGDHASK	0.263034																				TLFATEDSLEVR;VNNININQGSITFAGGPGR
TAR DNA-binding protein 43 OS=Mus musculus Tardbp PE=1 SV=1	Tardbp	Q921F2	6.7	414	44.5	6	6	9.9	3	3	1.65362e+08	5		AFAFVTFADDK;FGGNPGGFGNQGGFGNSR;GISVHISNAEPK	10.14	3	3	1.52561e+08	6		AFAFVTFADDK;FGGNPGGFGNQGGFGNSR;VAQSLCGEDLIIK	0.263034																				GVSFTFGAEVVAK;LNLDSIIGR
Succinyl-CoA ligase [ADP/GDP-forming] subunit alpha, mitochondrial OS=Mus musculus Suclg1 PE=1 SV=4	Suclg1	Q9WUM5	9.39	346	36.1	5	5	7.23	2	2	9.02518e+07	5		LIGPNCPGVINPGECK;LVGGTTPGK	15.32	4	4	1.21122e+08	6		AKPVVSFIAGITAPPGR;HLGLPVFNTVK;LIGPNCPGVINPGECK;LVGGTTPGK	0.263034																				NAEPLINLDVNNPDFK
60S ribosomal protein L31 OS=Mus musculus Rpl31 PE=1 SV=1	Rpl31	P62900	10.54	125	14.5	6	6	21.6	3	3	3.36607e+08	5		EYTINIHK;NLQTVNVDEN;SAINEVVTR	13.6	2	2	6.3109e+08	6		EYTINIHK;SAINEVVTR	0.263034																				DSTEVEISTGER;SLSNSNPDISGTPTSPDDEVR
60S ribosomal protein L23 OS=Mus musculus Rpl23 PE=1 SV=1	Rpl23	P62830	10.51	140	14.9	7	7	45.71	5	5	2.28556e+09	16		DGVFLYFEDNAGVIVNNK;GSAITGPVAK;ISLGLPVGAVINCADNTGAK;NLYIISVK;VHPAVVIR	40.71	4	4	2.11717e+09	19		DGVFLYFEDNAGVIVNNK;GSAITGPVAK;ISLGLPVGAVINCADNTGAK;KVHPAVVIR	0.247928																				GLAVTFVSDENDAK
Keratin, type II cytoskeletal 2 epidermal OS=Mus musculus Krt2 PE=1 SV=1	Krt2	Q3TTY5	8.06	707	70.9	6	4	5.37	4	2	3.73497e+08	6		DYQELMNTK;FASFIDK;GFSSGSAVVSGGSR;LLEGEECR	5.66	4	3	2.88116e+08	7		GFSSGSAVVSGGSR;KYEDEINKR;LLEGEECR;VDPEIQNVK	0.222392																				DGDGTITTK;EAFSLFDK
Isoform 2 of Cyclin-L1 OS=Mus musculus Ccnl1	Ccnl1	Q52KE7-2	9.17	252	27.4	9	7	9.92	3	2	1.02558e+08	6		ELGFCVHVK;RTPSPLILDQNYINTK;TPSPLILDQNYINTK	29.37	5	4	4.56525e+07	7		ELGFCVHVK;IRDVINVFHHLR;LSPTPSMQDGLDLPSETDLR;LYSEVSLTIDHSLIPEER;TPSPLILDQNYINTK	0.222392																				DGGVLSPILTR
Cyclin-dependent kinase 12 OS=Mus musculus Cdk12 PE=1 SV=2	Cdk12	Q14AX6	9.47	1484	163.6	13	10	4.72	5	4	1.95594e+07	6		EGFPITALR;SSGPALTESLVQTPVK;SVEGSDDYGK;TQEPAGNLEENTNDK;TYGNTDGPETGFSSADTDER	4.45	5	4	3.50293e+07	7		ETTSGTTAEPVK;LADFGLAR;STPDTELVTVAHSNPEVK;TQVSITAAIPHLK;VPLALHSVVGQPFLK	0.222392																				ENLTELSGGQR;IVNLQEVLSENEK
60S ribosomal protein L10-like OS=Mus musculus Rpl10l PE=2 SV=1	Rpl10l	P86048	10.11	214	24.5	4	4	10.28	2	2	1.09318e+08	6		GAFGKPQGTVAR;RLIPDGCGVK	9.35	2	2	2.03877e+08	7		GAFGKPQGTVAR;LHPFHVIR	0.222392																				ESLVVNYEDLAAR;VAVGELTDEDVK
Septin-11 OS=Mus musculus Sept11 PE=1 SV=4	Sept11	Q8C1B7	6.68	431	49.7	6	3	12.53	4	3	1.65541e+07	6		AAAQLLQSQAQQSGAQQTK;ELEEEVSNFQK;LTIVDTVGFGDQINK;VNIIPLIAK	6.5	2	1	0	7		AAAQLLQSQAQQSGAQQTK;VNIIPIIAK	0.222392																				AYAALAALEK
Non-POU domain-containing octamer-binding protein OS=Mus musculus Nono PE=1 SV=3	Nono	Q99K48	8.95	473	54.5	5	4	8.25	4	3	9.57801e+07	6		AGEVFIHK;AVVIVDDR;FACHSASLTVR;GIVEFSGKPAAR	7.4	4	3	1.05206e+08	7		AGEVFIHK;AVVIVDDR;FACHSASLTVR;QQQDQVDR	0.222392																				EEAAAGSGSTGEGDGK;ELDTVTLEDIK
Uncharacterized protein OS=Mus musculus Gm10036 PE=3 SV=1	Gm10036	E9PYL9	9.51	178	20.3	6	6	25.28	5	5	8.89187e+08	14		IAVHCTVR;KLCLNICVGESGDR;LCLNICVGESGDR;VLEQLTGQTPVFSK;YDGIILPGK	29.21	6	6	1.37607e+09	16		IAVHCTVR;KLCLNICVGESGDR;LCLNICVGESGDR;TGCIGAK;VLEQLTGQTPVFSK;YDGIILPGK	0.192645																				LGGYLSEDQATPENPTVR;NEETNQQEVANSLAK
40S ribosomal protein S23 OS=Mus musculus Rps23 PE=1 SV=3	Rps23	P62267	10.49	143	15.8	5	5	29.37	5	5	5.44184e+08	14		AHLGTALK;ANPFGGASHAK;GHAVGDIPGVR;KGHAVGDIPGVR;VANVSLLALYK	29.37	5	5	6.54294e+08	16		AHLGTALK;ANPFGGASHAK;GHAVGDIPGVR;KGHAVGDIPGVR;VANVSLLALYK	0.192645																				VIGHYSGEDATDAFR
60S ribosomal protein L13 OS=Mus musculus Rpl13 PE=2 SV=3	Rpl13	P47963	11.55	211	24.3	6	6	17.54	4	4	1.76796e+08	7		EAAEQDVEK;GFSLEELR;STESLQANVQR;TIGISVDPR	17.54	4	4	2.14508e+08	8		EAAEQDVEK;KGDSSAEELK;STESLQANVQR;VITEEEK	0.192645																				IAIAYNLPGTK;ILEDSLDTNLSK
ATP synthase subunit gamma, mitochondrial OS=Mus musculus Atp5c1 PE=1 SV=1	Atp5c1	Q91VR2	9.01	298	32.9	6	6	19.46	5	5	2.67238e+08	7		ELIEIISGAAALD;GLCGAIHSSVAK;HLIIGVSSDR;NEVAALTAAGK;VYGTGSLALYEK	15.44	4	4	1.41796e+08	8		ELIEIISGAAALD;GLCGAIHSSVAK;HLIIGVSSDR;THSDQFLVSFK	0.192645																				ISTVVSSK;SSVEGLEPAENK
60S acidic ribosomal protein P1 OS=Mus musculus Rplp1 PE=2 SV=1	Rplp1	P47955	4.32	114	11.5	1	1	37.72	1	1	4.71265e+08	7		ALANVNIGSLICNVGAGGPAPAAGAAPAGGAAPSTAAAPAEEK	37.72	1	1	427995826	8		ALANVNIGSLICNVGAGGPAPAAGAAPAGGAAPSTAAAPAEEK	0.192645																				IGSLIDVNQSK
Isoform 3 of U2 snRNP-associated SURP motif-containing protein OS=Mus musculus U2surp	U2surp	Q6NV83-3	8.35	985	113.2	22	22	15.94	13	13	8.16859e+08	32		FEPPQSDSDGQR;FGPLASVK;FQDELESGK;GGVVNAAKDEHETDEK;KPGQSFQEQVEHYR;LCQIFSDLNATYR;LYSILQGDSPTK;NLLALIHR;NPPNQSSNERPPSLLVIETK;SLDDDLDGVPLDATEDSK;SNLELFK;TIQGHLQSENFK;VANASYYR	16.55	13	13	6.77531e+08	36		FEPPQSDSDGQR;FGPLASVK;FLFENQTPAHVYYR;FQDELESGK;GGVVNAAKDEHETDEK;KPGQSFQEQVEHYR;LCQIFSDLNATYR;LYLVSDVLYNSSAK;LYSILQGDSPTK;NLLALIHR;NPPNQSSNERPPSLLVIETK;SNLELFKEELK;TIQGHLQSENFK	0.169925																				GQGSVSASITEGQQNEQ;NGGQILIADLR
U2 snRNP-associated SURP motif-containing protein OS=Mus musculus U2surp PE=2 SV=3	U2surp	Q6NV83	8.47	1029	118.2	22	22	15.26	13	13	8.16859e+08	32		FEPPQSDSDGQR;FGPLASVK;FQDELESGK;GGVVNAAKDEHETDEK;KPGQSFQEQVEHYR;LCQIFSDLNATYR;LYSILQGDSPTK;NLLALIHR;NPPNQSSNERPPSLLVIETK;SLDDDLDGVPLDATEDSK;SNLELFK;TIQGHLQSENFK;VANASYYR	15.84	13	13	6.77531e+08	36		FEPPQSDSDGQR;FGPLASVK;FLFENQTPAHVYYR;FQDELESGK;GGVVNAAKDEHETDEK;KPGQSFQEQVEHYR;LCQIFSDLNATYR;LYLVSDVLYNSSAK;LYSILQGDSPTK;NLLALIHR;NPPNQSSNERPPSLLVIETK;SNLELFKEELK;TIQGHLQSENFK	0.169925																				TQPAENESTPIQR
Ras GTPase-activating-like protein IQGAP1 OS=Mus musculus Iqgap1 PE=1 SV=2	Iqgap1	Q9JKF1	6.48	1657	188.6	29	28	9.35	11	11	6.2289e+07	16		EEIQSSISGVTAAYNR;EEVQAGVDAANSAAQQYQR;FALGISAINEAVDSGDVGR;FLSAIVSSVDK;LFQTALQEEIK;LGNFFSPK;LPYDVTPEQALSHEEVK;NVIFEIGPTEEVGDFEVK;VAADTFTALK;VDQIQEIVTGNPTVIK;YQELINDIAK	9.6	12	11	7.48065e+07	18		ALQSLALGLR;EEVQAGVDAANSAAQQYQR;FLSAIVSSVDK;GVLLEIEDLQANQFK;ILAIGLINEALDEGDAQK;ITLQDVVSHSK;LFQTALQEEIK;LQQTYSALNSK;QILAPVVK;QLSSSVTGLTNIEEENCQR;VDQIQEIVTGNPTVIK;YQELINDIAK	0.169925																				GYAYVEFENPDEAEK
T-complex protein 1 subunit zeta OS=Mus musculus Cct6a PE=1 SV=3	Cct6a	P80317	7.08	531	58	13	13	11.3	5	5	6.76921e+07	8		AQAALAVNISAAR;GIDPFSLDALAK;GLVLDHGAR;IITEGFEAAK;VLAQNSGFDLQETLVK	14.88	6	6	8.79449e+07	9		EGIVALR;GIDPFSLDALAK;GLVLDHGAR;IITEGFEAAK;VATAQDDITGDGTTSNVLIIGELLK;VLAQNSGFDLQETLVK	0.169925																				GVSFTFGAEVVAK;NVQLQENEIR
60S ribosomal protein L6 OS=Mus musculus Gm5428 PE=3 SV=1	Gm5428	E9PUX4	10.7	296	33.6	9	9	15.2	5	5	1.61838e+08	8		AVDLQILPK;FVIATSTK;HQEGEIFDTEK;KPFSQHVR;YYPTEDVPR	15.54	5	5	3.26059e+08	9		AVDLQILPK;AVPQLQGYLR;HLTDAYFK;HQEGEIFDTEK;KPFSQHVR	0.169925																				TTITTTTSSSTTVGSAR
Eukaryotic translation initiation factor 2 subunit 3, X-linked OS=Mus musculus Eif2s3x PE=1 SV=2	Eif2s3x	Q9Z0N1	8.4	472	51	10	10	13.77	5	5	5.05534e+07	8		HILILQNK;IVLTNPVCTEVGEK;LTPLSHEVISR;SCGSSTPDEFPTDIPGTK;VGQEIEVRPGIVSK	17.8	7	7	7.37569e+07	9		AISGVHTVR;GGVAGGSILK;HILILQNK;IVLTNPVCTEVGEK;LTPLSHEVISR;SCGSSTPDEFPTDIPGTK;VGQEIEVRPGIVSK	0.169925																				FYTEDSPGLK
Isoform 2 of Splicing regulatory glutamine/lysine-rich protein 1 OS=Mus musculus Srek1	Srek1	Q8BZX4-2	10.27	610	69.1	7	7	14.92	6	6	5.02106e+08	17		ALIVVPCAEGK;DPSSVGVAQHLTNTVFIDR;EAQSFISAAIEPESGK;FAFVEFADQNSVPR;LYPPDNTPLAFSSK;VQHNGNCQPNEESPCSK	15.25	6	6	3.46514e+08	19		ALIVVPCAEGK;EAQSFISAAIEPESGK;FAFVEFADQNSVPR;FRDPSSVGVAQHLTNTVFIDR;LYPPDNTPLAFSSK;VQHNGNCQPNEESPCSK	0.160465																				TAGPQSQVLCGVMMDR;TLASAGGPDNLVLLDPGK
Isoform M1 of Pyruvate kinase PKM OS=Mus musculus Pkm	Pkm	P52480-2	7.14	531	57.9	17	16	25.05	9	9	1.22141e+08	18		AEGSDVANAVLDGADCIMLSGETAK;APIIAVTR;GADFLVTEVENGGSLGSK;GDLGIEIPAEK;GSGTAEVELK;KGVNLPGAAVDLPAVSEK;LDIDSAPITAR;LNFSHGTHEYHAETIK;RFDEILEASDGIMVAR	29.94	14	14	1.87062e+08	20		APIIAVTR;EATESFASDPILYRPVAVALDTK;GADFLVTEVENGGSLGSK;GDLGIEIPAEK;GDYPLEAVR;GSGTAEVELK;GSGTAEVELKK;GVNLPGAAVDLPAVSEK;IYVDDGLISLQVK;KGVNLPGAAVDLPAVSEK;LDIDSAPITAR;LLFEELVR;LNFSHGTHEYHAETIK;NTGIICTIGPASR	0.152003																				ASFENNCEVGCFAK;NSLPDSVQIR
Putative RNA-binding protein Luc7-like 1 OS=Mus musculus Luc7l PE=2 SV=2	Luc7l	Q9CYI4	9.88	371	43.9	12	6	25.34	10	5	3.84575e+08	38		ADYEIASK;AEQLGAEGNVDESQK;EAEEEYR;LAETQEEISAEVSAK;LHLGFIQIR;NSMPASSFQQQK;RLAETQEEISAEVSAK;VCEVCSAYLGLHDNDR;VCEVCSAYLGLHDNDRR;VHELNEEIGK	31.81	12	6	6.28509e+08	42		ADYEIASK;AEQLGAEGNVDESQK;EAEEEYR;LADHFGGK;LAETQEEISAEVSAK;LHLGFIQIR;NSMPASSFQQQK;RLAETQEEISAEVSAK;SHLLDCCPHDILAGTR;VCEVCSAYLGLHDNDR;VCEVCSAYLGLHDNDRR;VHELNEEIGK	0.14439																				YQQGDFGYCPR
Ig mu chain C region (Fragment) OS=Mus musculus Ighm PE=4 SV=2	Ighm	A0A075B6A0	6.39	476	52.6	10	10	18.91	8	8	1.02994e+09	19		DGFSGPAPR;ESATVTCLVK;FISKPNEVHK;GSTPQTYK;HPPAVYLLPPAR;LVESGFTTDPVTIENK;SILEGSDEYLVCK;YLATSQVLLSPK	16.39	7	7	5.43776e+08	21		DGFSGPAPR;EFVCTVTHR;ESATVTCLVK;FISKPNEVHK;HPPAVYLLPPAR;LVESGFTTDPVTIENK;YLATSQVLLSPK	0.14439																				SGVAYIVAPSGSTADK;YTQSNSVCYAK
Protein RCC2 OS=Mus musculus Rcc2 PE=1 SV=1	Rcc2	Q8BK67	8.72	520	55.9	14	14	25.19	10	10	7.219e+08	29		AAGAAAIITEPEHTK;DGQILPVPNVVVR;DVACGANHTLVLDSQK;GNLYSFGCPEYGQLGHNSDGK;IEYDCELVPR;LFDFPGR;NHTLALTDTGSVFAFGENK;SSTAAQEVK;TKDGQILPVPNVVVR;TVVSGSCAAHSLLITTEGK	28.27	11	11	1.14382e+09	32		AAGAAAIITEPEHTK;DGQILPVPNVVVR;DVACGANHTLVLDSQK;GNLYSFGCPEYGQLGHNSDGK;IEYDCELVPR;LFDFPGR;LIEALSHEAIVLAACGR;NHTLALTDTGSVFAFGENK;TKDGQILPVPNVVVR;TVVSGSCAAHSLLITTEGK;YGCLSGVR	0.142019																				AAGSQESLEAGNAK;SAGTETGSNINANSELSPSAGSR
Tubulin beta-2B chain OS=Mus musculus Tubb2b PE=1 SV=1	Tubb2b	Q9CWF2	4.89	445	49.9	16	3	21.35	8	1	1.75664e+07	39		AILVDLEPGTMDSVR;EIVHLQAGQCGNQIGAK;EVDEQMLNVQNK;FPGQLNADLR;INVYYNEATGNK;ISEQFTAMFR;LAVNMVPFPR;TAVCDIPPR	28.31	10	1	1.21596e+07	43		AILVDLEPGTMDSVR;EIVHIQAGQCGNQIGAK;EIVHLQAGQCGNQIGAK;EVDEQMLNVQNK;FPGQLNADLR;INVYYNEATGNK;ISEQFTAMFR;LAVNMVPFPR;LHFFMPGFAPLTSR;MSATFIGNSTAIQELFK;TAVCDIPPR	0.140863																				IGSLSSSVSVPAKPER;QLDVQSSQVSEAGR
Tubulin beta-2A chain OS=Mus musculus Tubb2a PE=1 SV=1	Tubb2a	Q7TMM9	4.89	445	49.9	16	3	21.35	8	1	15597186	39		AILVDLEPGTMDSVR;EIVHLQAGQCGNQIGAK;EVDEQMLNVQNK;FPGQLNADLR;INVYYNEAAGNK;ISEQFTAMFR;LAVNMVPFPR;TAVCDIPPR	28.31	10	1	16729396	43		AILVDLEPGTMDSVR;EIVHIQAGQCGNQIGAK;EIVHLQAGQCGNQIGAK;EVDEQMLNVQNK;FPGQLNADLR;INVYYNEAAGNK;ISEQFTAMFR;LAVNMVPFPR;LHFFMPGFAPLTSR;MSATFIGNSTAIQELFK;TAVCDIPPR	0.140863																				FIHDQTSSNPK;GLSSLLYGSIPK
Uncharacterized protein OS=Mus musculus Gm8730 PE=3 SV=1	Gm8730	E9Q070	6.25	317	34.2	7	5	16.4	4	4	2.72613e+08	10		AGAIAPCEVTVPAQNTGLGPEK;GHLENNPALEK;GNVGFVFTK;IIQLLDDYPK	22.71	5	1	2.94981e+07	11		AGAIAPCEVTVPAQNTGLGPEK;GHLENNPALEK;IIQLLDDYPK;TSFFQALGITTK;VLALSVETEYTFPLAEK	0.137504																				ALSDALTELGYK;VGLELIASENFASR
Serine/arginine-rich-splicing factor 1 OS=Mus musculus Srsf1 PE=1 SV=1	Srsf1	H7BX95	10.08	253	28.3	9	9	29.64	7	7	2.51653e+08	22		DAEDAVYGR;DGTGVVEFVR;DGYDYDGYR;EAGDVCYADVYR;GGPPFAFVEFEDPR;IYVGNLPPDIR;SHEGETAYIR	30.04	7	7	3.68585e+08	24		DAEDAVYGR;DGTGVVEFVR;EAGDVCYADVYR;GGPPFAFVEFEDPR;IYVGNLPPDIR;SHEGETAYIR;TKDIEDVFYK	0.125531																				AQCSQASGTSDLVK;LTENSEESSASCSR
60S acidic ribosomal protein P0 OS=Mus musculus Rplp0 PE=1 SV=3	Rplp0	P14869	6.25	317	34.2	7	5	20.5	5	5	2.72613e+08	11		AGAIAPCEVTVPAQNTGLGPEK;GHLENNPALEK;GNVGFVFTK;GTIEILSDVQLIK;IIQLLDDYPK	21.45	5	1	4.62636e+08	12		AGAIAPCEVTVPAQNTGLGPEK;GHLENNPALEK;GTIEILSDVQLIK;IIQLLDDYPK;TSFFQALGITTK	0.125531																				AIGTAYAVLSNPEK
60S ribosomal protein L12 OS=Mus musculus Rpl12 PE=1 SV=2	Rpl12	P35979	9.42	165	17.8	7	7	45.45	5	5	2.4421e+08	13		CTGGEVGATSALAPK;EILGTAQSVGCNVDGR;HPHDIIDDINSGAVECPAS;IGPLGLSPK;QAQIEVVPSASALIIK	54.55	6	6	4.5683e+08	14		CTGGEVGATSALAPK;EILGTAQSVGCNVDGR;HPHDIIDDINSGAVECPAS;HSGNITFDEIVNIAR;IGPLGLSPK;QAQIEVVPSASALIIK	0.106915																				NDFTEEEEAQVR
MCG124046 OS=Mus musculus Prss1 PE=2 SV=1	Prss1	Q9Z1R9	4.94	246	26.1	1	1	8.13	1	1	8249814394	27		LGEHNINVLEGNEQFIDAAK	8.13	1	1	19694973334	29		LGEHNINVLEGNEQFIDAAK	0.103093																				AFMEEFGAEPELAVSAPGR;LAVLITNSNVR
40S ribosomal protein S11 OS=Mus musculus Rps11 PE=1 SV=3	Rps11	P62281	10.3	158	18.4	10	10	39.24	6	6	3.84717e+08	15		CPFTGNVSIR;DVQIGDIVTVGECRPLSK;EAIEGTYIDK;ILSGVVTK;QPTIFQNK;VLLGETGK	44.3	7	7	4.9186e+08	16		CPFTGNVSIR;DVQIGDIVTVGECRPLSK;DYLHYIR;ILSGVVTK;NMSVHLSPCFR;QPTIFQNK;VLLGETGK	0.0931094																				LQREEEEAFASSQSSQGAQSLTFSK;NLDLLSQLNER
Pre-mRNA-splicing factor 38A OS=Mus musculus Prpf38a PE=1 SV=1	Prpf38a	Q4FK66	10.01	312	37.4	10	10	25.32	8	8	7.44296e+08	20		DAHSIHGTNPQYLVEK;DIIVEFIK;EECFGLTAELVVDK;LTGTAIDCYK;RYVLEEAEQLEPR;VCDIILPR;YLEPLYNDYR;YVLEEAEQLEPR	30.45	9	9	6.05822e+08	21		DAHSIHGTNPQYLVEK;DIIVEFIK;DIIVEFIKNEDFK;EECFGLTAELVVDK;FVGGVYGGNIKPTPFLCLTLK;LTGTAIDCYK;RYVLEEAEQLEPR;VCDIILPR;YVLEEAEQLEPR	0.0703893																				AADELEAFLGGGAPGSR;VQNVEDFVPEDGLDR
Tubulin beta-4B chain OS=Mus musculus Tubb4b PE=1 SV=1	Tubb4b	P68372	4.89	445	49.8	18	3	29.44	11	3	1.83852e+08	47		ALTVPELTQQMFDAK;AVLVDLEPGTMDSVR;EIVHLQAGQCGNQIGAK;EVDEQMLNVQNK;FPGQLNADLR;IMNTFSVVPSPK;INVYYNEATGGK;ISEQFTAMFR;LAVNMVPFPR;TAVCDIPPR;YLTVAAVFR	40.22	13	2	3.40301e+08	48		AVLVDLEPGTMDSVR;EAESCDCLQGFQLTHSLGGGTGSGMGTLLISK;EIVHIQAGQCGNQIGAK;EIVHLQAGQCGNQIGAK;EVDEQMLNVQNK;FPGQLNADLR;IMNTFSVVPSPK;INVYYNEATGGK;ISEQFTAMFR;LAVNMVPFPR;LHFFMPGFAPLTSR;MSATFIGNSTAIQELFK;TAVCDIPPR;YLTVAAVFR	0.0303736																				IQEGAAVLQK
Isoform 2 of Heterogeneous nuclear ribonucleoprotein K OS=Mus musculus Hnrnpk	Hnrnpk	P61979-2	5.33	464	51	13	13	25.86	10	10	2.62807e+08	31		ENTQTTIK;GSDFDCELR;GSYGDLGGPIITTQVTIPK;IDEPLEGSEDR;LFQECCPHSTDR;LLIHQSLAGGIIGVK;NAGAVIGK;NLPLPPPPPPR;TDYNASVSVPDSSGPER;VVLIGGKPDR	28.66	11	11	4.2527e+08	31		DLAGSIIGK;ENTQTTIK;GSDFDCELR;GSYGDLGGPIITTQVTIPK;IDEPLEGSEDR;IILDLISESPIK;LFQECCPHSTDR;LLIHQSLAGGIIGVK;NLPLPPPPPPR;TDYNASVSVPDSSGPER;VVLIGGKPDR	0																				GNLGVYQETR;VTFQGVGDEDGEDEISVPK
Ig mu chain C region (Fragment) OS=Mus musculus Ighm PE=4 SV=1	Ighm	A0A075B5P6	7.01	455	50	11	11	24.62	9	9	1.02994e+09	21		DGFSGPAPR;ESATVTCLVK;FISKPNEVHK;GSTPQTYK;HPPAVYLLPPAR;LVESGFTTDPVTIENK;SILEGSDEYLVCK;STGKPTLYNVSLIMSDTGGTCY;YLATSQVLLSPK	17.14	7	7	5.43776e+08	21		DGFSGPAPR;EFVCTVTHR;ESATVTCLVK;FISKPNEVHK;HPPAVYLLPPAR;LVESGFTTDPVTIENK;YLATSQVLLSPK	0																				NAVTQEFGPVPDTAR;TDIANLAEEFK
Heterogeneous nuclear ribonucleoprotein A3 OS=Mus musculus Hnrnpa3 PE=1 SV=1	Hnrnpa3	Q8BG05	9.01	379	39.6	11	9	20.58	6	6	4.04961e+08	21		EDSVKPGAHLTVK;EDTEEYNLR;GFAFVTFDDHDTVDK;IFVGGIKEDTEEYNLR;SSGSPYGGGYGSGGGSGGYGSR;YHTINGHNCEVK	22.69	8	7	4.63165e+08	21		EDSVKPGAHLTVK;EDTEEYNLR;GFAFVTFDDHDTVDK;GGNFGGR;IFVGGIKEDTEEYNLR;RGFAFVTFDDHDTVDK;SSGSPYGGGYGSGGGSGGYGSR;YHTINGHNCEVK	0																				LSPAYSLGSLTGASPR;NLAATLQDIETK
Pyruvate kinase PKM OS=Mus musculus Pkm PE=1 SV=4	Pkm	P52480	7.47	531	57.8	18	17	29.19	10	10	1.22141e+08	19		AEGSDVANAVLDGADCIMLSGETAK;APIIAVTR;GADFLVTEVENGGSLGSK;GDLGIEIPAEK;GSGTAEVELK;KGVNLPGAAVDLPAVSEK;LAPITSDPTEAAAVGAVEASFK;LDIDSAPITAR;LNFSHGTHEYHAETIK;RFDEILEASDGIMVAR	28.44	13	13	1.87062e+08	19		APIIAVTR;EATESFASDPILYRPVAVALDTK;GADFLVTEVENGGSLGSK;GDLGIEIPAEK;GDYPLEAVR;GSGTAEVELK;GSGTAEVELKK;GVNLPGAAVDLPAVSEK;IYVDDGLISLQVK;KGVNLPGAAVDLPAVSEK;LDIDSAPITAR;LNFSHGTHEYHAETIK;NTGIICTIGPASR	0																				SNVNDGVAQSTR
Polyadenylate-binding protein 1 OS=Mus musculus Pabpc1 PE=1 SV=2	Pabpc1	P29341	9.5	636	70.6	15	15	18.87	10	10	1.90878e+08	18		EFSPFGTITSAK;EFTNVYIK;FGPALSVK;FSPAGPILSIR;GFGFVCFSSPEEATK;GYGFVHFETQEAAER;SGVGNIFIK;SKVDEAVAVLQAHQAK;SLGYAYVNFQQPADAER;YQGVNLYVK	17.61	9	9	2.03709e+08	18		EFSPFGTITSAK;FSPAGPILSIR;GFGFVCFSSPEEATK;GFGFVSFER;IVATKPLYVALAQR;SGVGNIFIK;SKVDEAVAVLQAHQAK;SLGYAYVNFQQPADAER;VVCDENGSK	0																				EGSSIGAIDSR;GLVYETSVLDPDEGIR
Serum albumin OS=Mus musculus Alb PE=1 SV=3	Alb	P07724	6.07	608	68.6	19	19	16.61	9	9	2.33407e+08	16		APQVSTPTLVEAAR;LATDLTK;LGEYGFQNAILVR;LQTCCDKPLLK;LSQTFPNADFAEITK;LVQEVTDFAK;QTALAELVK;TCVADESAANCDK;TPVSEHVTK	17.93	10	10	1.79822e+08	16		APQVSTPTLVEAAR;DTCFSTEGPNLVTR;KQTALAELVK;LSQTFPNADFAEITK;LVQEVTDFAK;QTALAELVK;RHPDYSVSLLLR;RPCFSALTVDETYVPK;SLHTLFGDK;TPVSEHVTK	0																				ASPLFSQHTAADK;LLQNEDLGTVYLSER
Serine/arginine repetitive matrix protein 1 OS=Mus musculus Srrm1 PE=1 SV=2	Srrm1	Q52KI8	11.87	946	106.8	13	13	10.68	9	9	6.62953e+08	16		AASPSPQSVR;APKPEPVPEPK;APQTSSPPPVR;DSSVQEATSTSDILK;ESPSPAPKPR;KVELSESEEDK;MAAADSVQQR;SVSGSPEPAAK;VNLEVIKPWITK	9.73	7	7	3.78484e+08	16		APKPEPVPEPK;DSSVQEATSTSDILK;KETESEAEDDNLDDLER;KVELSESEEDK;MAAADSVQQR;SSASLSGSSSSSSSSR;VNLEVIKPWITK	0																				IEAVSDTSAPQAQVGVK
Stress-70 protein, mitochondrial OS=Mus musculus Hspa9 PE=1 SV=3	Hspa9	P38647	6.07	679	73.4	16	15	21.5	11	10	114556659	15		AQFEGIVTDLIK;EQQIVIQSSGGLSK;NAVITVPAYFNDSQR;NTTIPTK;QAASSLQQASLK;SQVFSTAADGQTQVEIK;STNGDTFLGGEDFDQALLR;TTPSVVAFTADGER;VINEPTAAALAYGLDK;VLENAEGAR;VQQTVQDLFGR	20.47	10	10	1.5832e+08	15		AQFEGIVTDLIK;DAGQISGLNVLR;EQQIVIQSSGGLSK;ETAENYLGHTAK;QAASSLQQASLK;QAVTNPNNTFYATK;SQVFSTAADGQTQVEIK;STNGDTFLGGEDFDQALLR;VINEPTAAALAYGLDK;VQQTVQDLFGR	0																				ALDQFVNFSEQK;GSGSQSSVPSVDQFTGVGIR
Protein FAM76B OS=Mus musculus Fam76b PE=2 SV=1	Fam76b	Q80XP8	9.29	339	38.5	9	9	33.33	8	8	5.62545e+07	14		ADFQYQESNLR;ETVEQLQAK;LESKPSNGDSSSINQSADSGGTDNFVLISQLK;SEFQQESK;SLGSSHSNSSSSSLTEK;SSAAIQNETPK;YGAPQTCEQCK;YPFEELSQGQQLCK	33.33	8	8	9.80017e+07	14		ADFQYQESNLR;ETVEQLQAK;LESKPSNGDSSSINQSADSGGTDNFVLISQLK;SEFQQESK;SLGSSHSNSSSSSLTEK;SSAAIQNETPK;YGAPQTCEQCK;YPFEELSQGQQLCK	0																				SNLPATAGSEIPGGSTK;STGDITAAGVTEASR
Histone H1.5 OS=Mus musculus Hist1h1b PE=1 SV=2	Hist1h1b	P43276	10.92	223	22.6	6	5	18.83	5	4	1.68347e+08	13		ALAAGGYDVEK;ATGPPVSELITK;GGVSLPALK;GTGASGSFK;KATGPPVSELITK	18.83	5	4	1.62675e+09	13		ALAAGGYDVEK;ATGPPVSELITK;GGVSLPALK;GTGASGSFK;KATGPPVSELITK	0																				FSGSGSGTQFSLK
Peptidyl-prolyl cis-trans isomerase-like 4 OS=Mus musculus Ppil4 PE=1 SV=2	Ppil4	Q9CXG3	6.11	492	57.2	14	14	17.48	7	7	2.41947e+08	12		DFIIQTGDPTGTGR;EQDKPANLVLK;IHVDFSQSVAK;LNPVTTDEDLEIIFSR;SAEEVEEIK;YDLILDEQGEDSK;YYNYCLIHNVQR	23.58	10	10	178646677	12		ACLNFLK;DFIIQTGDPTGTGR;EQDKPANLVLK;IGADEEIDDFK;IHVDFSQSVAK;KINETFVDK;LNPVTTDEDLEIIFSR;SAEEVEEIKAEK;YDLILDEQGEDSK;YYNYCLIHNVQR	0																				ELPQFATGENLPR
Fibrinogen beta chain OS=Mus musculus Fgb PE=2 SV=1	Fgb	Q8K0E8	7.08	481	54.7	7	7	12.89	4	4	2.4783e+08	11		AHYGGFTVQNEASK;ENENVINEYSSILEDQR;LYIDETVNDNIPLNLR;TPCTVSCNIPVVSGK	12.89	4	4	1.91563e+08	11		AHYGGFTVQNEASK;ENENVINEYSSILEDQR;LYIDETVNDNIPLNLR;TPCTVSCNIPVVSGK	0																				LDGAQGLALEIGENR
60S ribosomal protein L30 OS=Mus musculus Rpl30 PE=2 SV=2	Rpl30	P62889	9.63	115	12.8	4	4	47.83	4	4	6.7557e+08	11		LVILANNCPALR;SLESINSR;TGVHHYSGNNIELGTACGK;VCTLAIIDPGDSDIIR	47.83	4	4	7.43558e+08	11		LVILANNCPALR;SLESINSR;TGVHHYSGNNIELGTACGK;VCTLAIIDPGDSDIIR	0																				ECEIYYADLPAEER;ICETSSYPTDK
Hyaluronan mediated motility receptor OS=Mus musculus Hmmr PE=1 SV=4	Hmmr	Q00547	5.52	794	91.7	13	13	19.27	7	7	7.48051e+07	10		DVTAQLESEQEK;DVTAQLESVQEK;ELQSQSLLQQEK;LALAELDAVQQK;SVEDVQQQILTAESTNQEYAR;TKPFQQQLDAFEAEK;YNDTAQSLR	17.63	7	7	8.42254e+07	10		DVTAQLESEQEK;DVTAQLESVQEK;EIEDLKLENLTLQEK;ELQSQSLLQQEK;LALAELDAVQQK;STAEQLTR;YNDTAQSLR	0																				ASLYNAVTTEDVEK
ATP synthase subunit O, mitochondrial OS=Mus musculus Atp5o PE=1 SV=1	Atp5o	Q9DB20	9.99	213	23.3	5	5	31.92	5	5	1.46107e+08	10		GEVPCTVTTASPLDDAVLSELK;LVRPPVQVYGIEGR;SFLSPNQILK;VSLAVLNPYIK;YATALYSAASK	31.92	5	5	2.1348e+08	10		GEVPCTVTTASPLDDAVLSELK;LVRPPVQVYGIEGR;SFLSPNQILK;VSLAVLNPYIK;YATALYSAASK	0																				TTSPATDAGHVQETSEPSLQALESR
Probable dimethyladenosine transferase OS=Mus musculus Dimt1 PE=2 SV=1	Dimt1	Q9D0D4	9.99	313	35.3	11	11	20.13	5	5	1.18725e+08	9		IHCSVQNTVIPEDFSIADK;IQQILTSTGFSDK;LQVLVGDVLK;LSINTQLLAR;NPLIVNSIIDK	23.96	6	6	1.19634e+08	9		IHCSVQNTVIPEDFSIADK;IQQILTSTGFSDK;LLHGFNAEGIHFS;LQVLVGDVLK;LSINTQLLAR;SSAVQQLLEK	0																				AAPDILIATPGR;SADFNPDFVFTEK
Histone H2A.Z OS=Mus musculus H2afz PE=1 SV=2	H2afz	P0C0S6	10.58	128	13.5	4	2	25.78	3	2	1.59129e+08	9		AGLQFPVGR;ATIAGGGVIPHIHK;GDEELDSLIK	31.25	4	2	2.37315e+08	9		AGLQFPVGR;ATIAGGGVIPHIHK;GDEELDSLIK;HLQLAIR	0																				EIPSHVLSK;LISSDGHEFIVK
60S ribosomal protein L8 OS=Mus musculus Rpl8 PE=1 SV=2	Rpl8	P62918	11.03	257	28	4	4	13.62	3	3	1.91252e+08	9		ASGNYATVISHNPETK;AVVGVVAGGGR;DIIHDPGR	18.29	3	3	3.55043e+08	9		ASGNYATVISHNPETK;AVVGVVAGGGR;TELFIAAEGIHTGQFVYCGK	0																				YLTTAVITNK
60S ribosomal protein L35 OS=Mus musculus Rpl35 PE=2 SV=1	Rpl35	Q6ZWV7	11.05	123	14.5	5	5	21.14	3	3	7.52958e+08	9		VELSQLR;VLTVINQTQK;YKPLDLRPK	26.83	4	4	7.68269e+08	9		KYKPLDLRPK;QLDDLKVELSQLR;VLTVINQTQK;YKPLDLRPK	0																				DSTNVAAAFEEAVR
Heterogeneous nuclear ribonucleoprotein R OS=Mus musculus Hnrnpr PE=1 SV=1	Hnrnpr	Q8VHM5	8.13	632	70.8	14	9	8.23	5	3	1.2716e+08	8		ENILEEFSK;GYAFITFCGK;LFVGSIPK;NLATTVTEEILEK;TGYTLDVTTGQR	12.34	7	3	1.94998e+07	8		AGPIWDLR;DYAFVHFEDR;EAAQEAVK;EFNEEGALSVLQQFK;LFVGSIPK;TGYTLDVTTGQR;VTEGLVDVILYHQPDDK	0																				STTAVNLALALAANDSSK
Eukaryotic initiation factor 4A-I OS=Mus musculus Eif4a1 PE=1 SV=1	Eif4a1	P60843	5.48	406	46.1	11	10	14.29	5	5	6.57381e+07	7		ATQALVLAPTR;GYDVIAQAQSGTGK;LQMEAPHIIVGTPGR;QFYINVER;VLITTDLLAR	17.24	5	4	9.25923e+07	7		ATQALVLAPTR;GIDVQQVSLVINYDLPTNR;GIYAYGFEKPSAIQQR;GYDVIAQAQSGTGK;KEELTLEGIR	0																				LQGDVAGALEDLER
Cyclin-L1 OS=Mus musculus Ccnl1 PE=1 SV=1	Ccnl1	Q52KE7	10.7	532	60.1	9	7	6.58	4	3	1.17745e+08	7		ELGFCVHVK;KKPNYELLEK;RTPSPLILDQNYINTK;TPSPLILDQNYINTK	13.91	5	4	4.56525e+07	7		ELGFCVHVK;IRDVINVFHHLR;LSPTPSMQDGLDLPSETDLR;LYSEVSLTIDHSLIPEER;TPSPLILDQNYINTK	0																				NVLSLLHQR
Zinc finger protein 593 OS=Mus musculus Znf593 PE=2 SV=2	Znf593	Q9DB42	9.55	134	15.1	4	4	23.88	3	3	2.10535e+08	6		QLSVEPYSQEEAER;RPDLDEIHR;YFIDSANLK	32.84	4	4	2.10823e+08	6		AAGMGSYVQPQR;QLSVEPYSQEEAER;RPDLDEIHR;YFIDSANLK	0																				EGDLLFTVAK
40S ribosomal protein S6 OS=Mus musculus Rps6 PE=1 SV=1	Rps6	P62754	10.84	249	28.7	7	7	12.05	3	3	1.49742e+08	6		DIPGLTDTTVPR;LIEVDDER;NKEEAAEYAK	13.65	3	3	3.40317e+08	6		DIPGLTDTTVPR;LNISFPATGCQK;NKEEAAEYAK	0																				LATLLGLQAPPTR
Protein Gcn1l1 OS=Mus musculus Gcn1l1 PE=4 SV=1	Gcn1l1	E9PVA8	7.36	2671	292.8	18	18	2.85	5	5	1.13575e+07	6		ALQAAIQQLAEAQPEATAK;AYSDQAIVNLLK;EGVLTGSPEQK;ILDVASLEALNECSR;MTTETASEDDNFGTAQSNK	2.85	5	5	2.94998e+07	6		ILDVASLEALNECSR;KLDAGNQLALIEELHK;LTSADALRPSVVSITGPLIR;LYRPPPVLDALGR;TLGTLVSHVTLR	0																				TVELQEKPDLAESPTEPK
40S ribosomal protein S15a OS=Mus musculus Rps15a PE=1 SV=2	Rps15a	P62245	10.13	130	14.8	4	4	18.46	3	3	3.69564e+08	5		CGVISPR;IVVNLTGR;MNVLADALK	16.92	2	2	5.40922e+08	5		HGYIGEFEIIDDHR;IVVNLTGR	0																				EPTPSIASDISLPIATQELR
RNA-binding protein 26 OS=Mus musculus Rbm26 PE=1 SV=2	Rbm26	Q6NZN0	9.16	1012	114.1	7	6	3.95	3	2	2.67656e+07	5		AISSTEAVLNNR;EGTTQQLQTTSPK;TLEPICDADPSALAK	7.02	4	4	3.66185e+07	5		EGTTQQLQTTSPK;LGPVPSATTEPAEAQSATSELPQNVTK;TLSVSTPAVDNNEAQK;VIQPLVQQPILPVVK	0																				ASAGSAFFPGR
Splicing factor 1 OS=Mus musculus Sf1 PE=1 SV=6	Sf1	Q64213	8.98	653	70.4	5	5	3.52	2	2	1.76549e+08	5		FQRPGDPQSAQDK;SITNTTVCTK	5.67	4	4	9.67236e+07	5		FQRPGDPQSAQDK;QGIETPEDQNDLR;QGIETPEDQNDLRK;SITNTTVCTK	0																				GLAITFVSDENDAK
Serrate RNA effector molecule homolog OS=Mus musculus Srrt PE=1 SV=1	Srrt	Q99MR6	5.97	875	100.4	8	8	5.03	4	4	40169189	5		AGPALGEGER;FVTSNTQELGK;ILEQEEEEEQAGK;VALSEPQPER	4.91	4	4	4.04257e+07	5		AGPALGEGER;ESLSEEEAQK;ILEQEEEEEQAGK;VALSEPQPER	0																				DNALLSAIEESR
Protein Ighv6-6 (Fragment) OS=Mus musculus Ighv6-6 PE=4 SV=1	Ighv6-6	A0A075B5T3	7.08	119	13.3	6	3	30.25	3	1	3.09237e+07	5		AEDTGIYYCTR;GLEWVAEIR;LEESGGGLVQPGGSMK	49.58	4	3	3.35245e+07	5		AEDTGIYYCTR;ANNHATYYAESVK;IEESGGGLVQPGGSMK;LSCAASGFTFSDAWMDWVR	0																				AEEQEPELTSTPNFVVEVTK
MCG18019 OS=Mus musculus Vgf PE=2 SV=1	Vgf	Q0VGU4	4.7	617	68.2	9	9	7.13	3	3	3.28515e+07	4		LEGSFLGGSEAGER;LLQQGLAQVEAGR;NPEPQDQGELFQGVDPR	7.46	3	3	4.40027e+07	4		LEGSFLGGSEAGER;LLQQGLAQVEAGR;QNALLFAEEEDGEAGAEDK	0																				VVTDTDETELAR
Eukaryotic translation initiation factor 3 subunit F OS=Mus musculus Eif3f PE=1 SV=2	Eif3f	Q9DCH4	5.58	361	38	4	4	10.25	3	3	2.59086e+07	4		VIGLSSDLQQVGGASAR;VIGTLLGTVDK;VSADNTVGR	12.74	3	3	2.69802e+07	4		EAPNPIHLTVDTGLQHGR;VIGLSSDLQQVGGASAR;VIGTLLGTVDK	0																				AVAQGNLSSADVQAAK
U4/U6 small nuclear ribonucleoprotein Prp4 OS=Mus musculus Prpf4 PE=1 SV=1	Prpf4	Q9DAW6	7.28	521	58.3	8	8	10.17	4	4	8.23817e+07	4		ALGEPITLFGEGPAER;APDDLVAPVVK;DVNLASCAADGSVK;NILSVVGTDALK	6.91	3	3	5.11385e+07	4		DVNLASCAADGSVK;GHNTNVGAIVFHPK;STVSLDQK	0																				EAGDVCYADVQK
Uncharacterized protein C19orf43 homolog OS=Mus musculus PE=1 SV=1	NOGENE	Q9D735	9.67	173	18.4	5	5	12.72	3	3	8.96751e+07	4		GGPGPTLSFVGK;KGGPGPTLSFVGK;TEDEVLTSK	12.72	3	3	9.34419e+07	4		GGPGPTLSFVGK;KGGPGPTLSFVGK;TEDEVLTSK	0																				IDRPEAISEER
Mitochondrial import inner membrane translocase subunit TIM16 OS=Mus musculus Pam16 PE=2 SV=1	Pam16	Q9CQV1	9.64	125	13.8	4	4	40.8	3	3	5.19639e+07	4		AGHQSAAASNLSGLSLQEAQQILNVSK;QEFAASQAAADAR;SVGGSFYLQSK	40.8	3	3	1.01362e+08	4		AGHQSAAASNLSGLSLQEAQQILNVSK;QEFAASQAAADAR;SVGGSFYLQSK	0																				YGEPSEVFINR
Arginine/serine-rich protein 1 OS=Mus musculus Rsrp1 PE=2 SV=1	Rsrp1	Q3UC65	11.77	298	34.5	2	2	9.4	2	2	5.84615e+07	4		ALGTANFDLPASLR;EASQGTAVSSSGPK	9.4	2	2	3.27591e+07	4		ALGTANFDLPASLR;EASQGTAVSSSGPK	0																				GLQSFVQCQPFER
Ubiquitin-like modifier-activating enzyme 1 OS=Mus musculus Uba1 PE=1 SV=1	Uba1	Q02053	5.66	1058	117.7	8	8	4.54	3	3	2.67952e+07	4		LAGTQPLEVLEAVQR;NEEDATELVGLAQAVNAR;YDGQVAVFGSDFQEK	4.35	3	3	3.7945e+07	4		ATLPSPDKLPGFK;LAGTQPLEVLEAVQR;NEEDATELVGLAQAVNAR	0																				AINQGGLTSVAVR
Protein Gm20521 OS=Mus musculus Gm20521 PE=4 SV=1	Gm20521	D3Z5F7	8.4	333	37.2	4	4	10.81	4	4	9.68163e+07	4		ELQNEVEK;GFAYIEFSDK;TSLALDESLFR;VTILCDK	6.31	2	2	7.51853e+07	4		GFAYIEFSDK;TSLALDESLFR	0																				YEIVDTLGEGAFGK
Mannosyl-oligosaccharide glucosidase OS=Mus musculus Mogs PE=2 SV=1	Mogs	Q80UM7	9	834	91.8	6	6	3.48	2	2	2.58237e+07	4		GPSGQGQFLIQQVTLK;SISGHTSELGDFR	5.52	3	3	5.53834e+07	4		GPSGQGQFLIQQVTLK;LGPLLDVLADSR;LVGSQLTQALESHAAAFK	0																				FTITPPSAQVVGVLK
60S ribosomal protein L5 OS=Mus musculus Rpl5 PE=1 SV=3	Rpl5	P47962	9.77	297	34.4	6	6	7.07	2	2	1.05371e+08	3		ENPVYEK;GAVDGGLSIPHSTK	7.41	2	2	2.08142e+08	3		EFNAEVHR;GAVDGGLSIPHSTK	0																				VTLTPEEEAR
Myelin expression factor 2 OS=Mus musculus Myef2 PE=1 SV=1	Myef2	Q8C854	8.87	591	63.3	5	5	6.43	3	3	1.74187e+07	3		FESAESAEK;SEAAAGDDGSQQQPAEPR;VGEVTYVELFK	4.91	2	2	1.44381e+07	3		SEAAAGDDGSQQQPAEPR;VGEVTYVELFK	0																				LVIIEGDLER
Cyclin-dependent kinase 1 OS=Mus musculus Cdk1 PE=1 SV=3	Cdk1	P11440	8.43	297	34.1	8	6	12.46	3	3	9.59987e+06	3		DLKPQNLLIDDK;IGEGTYGVVYK;LESEEEGVPSTAIR	10.1	3	2	2.09488e+07	3		AFGIPIR;KPLFHGDSEIDQLFR;LADFGLAR	0																				LVIIEGDLER
Leucine--tRNA ligase, cytoplasmic OS=Mus musculus Lars PE=1 SV=2	Lars	Q8BMJ2	7.05	1178	134.1	7	7	2.89	2	2	1.5277e+07	3		GTGVVTSVPSDSPDDLAALR;STGNFLTLSQAVDK	3.31	3	3	2.02973e+07	3		FDDPLLGPR;GTGVVTSVPSDSPDDLAALR;TGFFEFQAAK	0																				ASAELALGENNEVLK
Protein pelota homolog OS=Mus musculus Pelo PE=2 SV=3	Pelo	Q80X73	5.99	385	43.3	4	4	9.35	3	3	3.2405e+07	3		EALCDPTVASR;FYEQVVQAIQR;VQTESSTGSVGSNR	6.49	2	2	2.4298e+07	3		FYEQVVQAIQR;VQTESSTGSVGSNR	0																				EAINVEQAFQTIAR
Cyclin-L2 OS=Mus musculus Ccnl2 PE=2 SV=1	Ccnl2	Q9JJA7	10.18	518	58	7	5	4.25	2	1	37316112	3		ELGFCVHVK;KVDLTHLESEVEK	7.14	3	2	3.48576e+07	3		ELGFCVHVK;KKPVPLVLDQEYVNLK;VDLTHLESEVEK	0																				DGALEEQIER
Importin subunit alpha-1 OS=Mus musculus Kpna2 PE=1 SV=2	Kpna2	P52293	5.68	529	57.9	3	3	9.45	3	3	2.72553e+07	3		AIGNIVTGTDEQTQK;GINSNNLESQLQATQAAR;NVSSFPDDATSPLQENR	6.24	2	2	4.69511e+07	3		AIGNIVTGTDEQTQK;GINSNNLESQLQATQAAR	0																				TIGVSNFNPLQIER
Probable 28S rRNA (cytosine-C(5))-methyltransferase OS=Mus musculus Nop2 PE=1 SV=1	Nop2	Q922K7	9.22	793	86.7	9	9	6.18	3	3	2.80061e+07	3		ELLLSAIDSVNAASK;GPSAPFVSPHSSTRPPPAK;LVPTGLDFGQEGFTR	8.2	3	3	2.77631e+07	3		GPGLSTEPSVPDAQVSTRPSQSAGNADVNSK;GPSAPFVSPHSSTRPPPAK;LVPTGLDFGQEGFTR	0																				DAIAALGLLQK
Mortality factor 4-like protein 2 OS=Mus musculus Morf4l2 PE=2 SV=1	Morf4l2	Q9R0Q4	9.72	288	32.2	7	7	12.5	3	3	1.80892e+07	3		EYAVNEVVGGIK;GQQSAEEDNFK;NVDAILEEYANCK	10.07	2	2	1.63444e+07	3		APGNGDGGSTSEVPQPPR;SAENPPSGSVR	0																				TPSSDVLVFDYTK
Kininogen-1 OS=Mus musculus Kng1 PE=1 SV=1	Kng1	O08677	6.54	661	73.1	5	5	6.2	3	3	2.12323e+07	3		DAEEAATGECTATVGK;ENEFFIVTQTCK;ESNTELAEDCEIK	4.39	2	2	1.10161e+07	3		DAEEAATGECTATVGK;ESNTELAEDCEIK	0																				TLDPSPGPPQSCTVGSLSER
Probable 28S rRNA (cytosine-C(5))-methyltransferase OS=Mus musculus Nop2 PE=4 SV=1	Nop2	E9QN31	9.19	794	86.9	8	8	6.17	3	3	2.80061e+07	3		ELLLSAIDSVNAASK;GPSAPFVSPHSSTRPPPAK;LVPTGLDFGQEGFTR	8.19	3	3	2.77631e+07	3		GPGLSTEPSVPDAQVSTRPSQSAGNADVNSK;GPSAPFVSPHSSTRPPPAK;LVPTGLDFGQEGFTR	0																				YEIVGNLGEGTFGK
Protein BUD31 homolog OS=Mus musculus Bud31 PE=4 SV=1	Bud31	E0CX20	8.82	144	17	2	2	14.58	2	2	6.54858e+07	3		DTNFGTNCICR;IIECTHCGCR	14.58	2	2	5.45333e+07	3		DTNFGTNCICR;IIECTHCGCR	0																				GFTIPEAFR
Delta-1-pyrroline-5-carboxylate synthase OS=Mus musculus Aldh18a1 PE=1 SV=2	Aldh18a1	Q9Z110	7.55	795	87.2	10	10	5.16	3	3	2.58225e+07	3		LASIVEQVSVLQNQGR;QIAASSQESVGR;VSGHVITDIVEGK	1.01	1	1	3.54746e+07	3		IIDLIIPR	0																				GLVVPVIR
Zinc finger Ran-binding domain-containing protein 2 OS=Mus musculus Zranb2 PE=1 SV=1	Zranb2	D3Z4T9	9.85	340	38.3	5	5	9.12	3	3	1.90014e+07	3		AGGTEIGK;TGYGGGFNER;YNLDASEEEDSNK	6.47	2	2	2.87757e+07	3		AVGPASILK;YNLDASEEEDSNK	0																				VDVFTNLGYR
Protein LSM14 homolog A OS=Mus musculus Lsm14a PE=1 SV=1	Lsm14a	Q8K2F8	9.52	462	50.5	4	4	7.14	3	3	1.9931e+07	3		DFDFESANAQFNK;EFADFEYR;SFFDNISCDDNR	5.41	2	2	2.32929e+07	3		DFDFESANAQFNK;SFFDNISCDDNR	0																				IVSQPSSVENPLENQK
Mortality factor 4-like protein 1 OS=Mus musculus Morf4l1 PE=1 SV=2	Morf4l1	P60762	9.32	362	41.5	5	5	6.08	2	2	2.7883e+07	2		ANQEQYAEGK;EYAVNEVVAGIK	8.56	2	2	1.04144e+07	2		TPGNGDGGSTSETPQPPR;VLCFHGPLLYEAK	0																				LQIDEQLR
40S ribosomal protein S27-like OS=Mus musculus Rps27l PE=3 SV=1	Rps27l	D3YYB0	8.48	105	11.8	3	1	10.48	1	1	1.83505e+08	2		DLLHPSLEEEK	22.86	2	1	139432207	2		DLLHPSLEEEK;LVQSPNSYFMDVK	0																				ASGAEEDDSELQR
Immunoglobulin J chain OS=Mus musculus Igj PE=2 SV=4	Igj	P01592	4.89	159	18	2	2	9.43	1	1	9.52473e+07	2		IIPSTEDPNEDIVER	9.43	1	1	0	2		IIPSTEDPNEDIVER	0																				SSPSVTLFPPSSEELETNK
CLK4-associating serine/arginine rich protein OS=Mus musculus Clasrp PE=1 SV=3	Clasrp	Q8CFC7	10.36	668	76.8	3	3	4.19	2	2	4.26558e+07	2		ASIGYTYEDSTVAEVEK;DPAQFLQVHGR	1.65	1	1	5.45561e+07	2		DPAQFLQVHGR	0																				VCLLGCGISTGYGAAVNTAK
Signal recognition particle receptor subunit alpha OS=Mus musculus Srpr PE=1 SV=1	Srpr	Q9DBG7	8.95	636	69.6	6	6	4.56	2	2	1.86394e+07	2		GGNNSFTHEALTLK;QALQESLVQILQPQR	4.09	2	2	7.98764e+06	2		EGSDGTLATSK;QALQESLVQILQPQR	0																				GGGAAGGASGVSGAGAAGGGR
Protein Igkv16-104 OS=Mus musculus Igkv16-104 PE=4 SV=1	Igkv16-104	A0A0B4J1I1	7.08	116	12.9	1	1	13.79	1	1	20747115	2		LLIYSGSTLQSGIPSR	13.79	1	1	3.42776e+07	2		LLIYSGSTLQSGIPSR	0																				LLSASQAFAAQR
Ras-related protein Rab-5C OS=Mus musculus Rab5c PE=2 SV=1	Rab5c	Q8C266	8.16	234	25.3	4	4	9.83	2	2	3.69727e+07	2		GVDLQESNPASR;LVLLGESAVGK	10.26	2	2	1.21006e+07	2		GVDLQESNPASR;NEPQNAAGAPGR	0																				IEGDETSTEAATR
Mitochondrial carrier homolog 2 OS=Mus musculus Mtch2 PE=2 SV=1	Mtch2	Q9D050	8.12	312	34.5	4	4	9.29	2	2	5.68694e+07	2		LCSGVLGTVVHGK;SAATLITHPFHVITLR	9.29	2	2	28947845	2		LCSGVLGTVVHGK;SAATLITHPFHVITLR	0																				VSLLDDTVYECVVEK
GTPase Era, mitochondrial OS=Mus musculus Eral1 PE=2 SV=1	Eral1	Q9CZU4	8.78	437	48.2	7	7	6.64	2	2	1.23617e+07	2		ETQVILLDTPGIISPVK;FSQVPSILVLNK	5.72	2	2	1.92299e+07	2		FSQVPSILVLNK;GLLISQIAQEVGR	0																				TGLQLSQDSSGR
Protein Nolc1 OS=Mus musculus Nolc1 PE=1 SV=1	Nolc1	E9Q5C9	9.36	702	73.7	4	4	3.28	2	2	2.87123e+07	2		QNETADEATTPQAK;VADNSFDAK	3.85	2	2	2.00562e+07	2		AAGGAVSTPAPGK;QNETADEATTPQAK	0																				LSEALTDFSVK
Aminoacyl tRNA synthase complex-interacting multifunctional protein 1 OS=Mus musculus Aimp1 PE=1 SV=1	Aimp1	Q3UZG4	8.57	319	35.1	4	4	9.4	1	1	0	2		LSTPLQTNCTASESVVQSPSVATTASPATK	14.73	2	2	7.11995e+07	2		LSTPLQTNCTASESVVQSPSVATTASPATK;QQSAAASTDSKPIDASR	0																				LLAESEDLVTELQGR
60S ribosomal protein L19 OS=Mus musculus Rpl19 PE=1 SV=1	Rpl19	P84099	11.47	196	23.5	4	4	8.16	2	2	1.08111e+08	2		LASSVLR;LLADQAEAR	4.59	1	1	196619875	2		LLADQAEAR	0																				APSPEAEDEEVAR
Mitochondrial glutamate carrier 1 OS=Mus musculus Slc25a22 PE=1 SV=1	Slc25a22	Q9D6M3	9.09	323	34.6	2	2	10.22	1	1	13028567	2		ILAAQAQLSAQGGAQPSVEAPAPPRPTATQLTR	14.24	2	2	5.24505e+06	2		GAAVNLTLVTPEK;ILAAQAQLSAQGGAQPSVEAPAPPRPTATQLTR	0																				GGGGGGGSGAATSAATAGGPHR
ATP-binding cassette sub-family E member 1 OS=Mus musculus Abce1 PE=2 SV=1	Abce1	P61222	8.34	599	67.3	8	8	4.51	2	2	2.02734e+07	2		NVEDLSGGELQR;TQAIVCQQLDLTHLK	4.51	2	2	6.11728e+07	2		NVEDLSGGELQR;TQAIVCQQLDLTHLK	0																				IEAINQAIANEYEVR
RNA-binding protein NOB1 OS=Mus musculus Nob1 PE=1 SV=1	Nob1	Q8BW10	7.31	403	45.4	4	4	2.98	1	1	4.01369e+07	2		YAINPHLTEDQR	5.46	2	2	3.6652e+07	2		SKPLQEAVDR;YAINPHLTEDQR	0																				LGQALTEVYAK
Protein transport protein Sec23B OS=Mus musculus Sec23b PE=1 SV=1	Sec23b	Q9D662	6.96	767	86.4	4	4	1.83	1	1	35790602	2		IAGAIGPCVSLNVK	3.26	2	2	2.02067e+07	2		AESEEGPDVLR;IAGAIGPCVSLNVK	0																				VCETDGCSSEAK
E3 ubiquitin-protein ligase RBBP6 OS=Mus musculus Rbbp6 PE=1 SV=5	Rbbp6	P97868	9.63	1790	199.5	4	4	1.73	2	2	1.50006e+07	2		AIDDASASISLAQLTK;ESLTVATASQPGADR	0.84	1	1	1.75529e+07	2		ESLTVATASQPGADR	0																				ALQYSFFECK
Coronin-1A OS=Mus musculus Coro1a PE=1 SV=5	Coro1a	O89053	6.48	461	51	2	2	5.64	2	2	2.49665e+07	2		ATPEPSGTPSSDTVSR;DAGPLLISLK	3.47	1	1	20087247	2		ATPEPSGTPSSDTVSR	0																				TSALLLQLPEK
ATP-dependent zinc metalloprotease YME1L1 OS=Mus musculus Yme1l1 PE=2 SV=1	Yme1l1	O88967	8.97	715	80	5	5	3.5	2	2	2.30212e+07	2		GILLVGPPGTGK;LVEAQNIAPSFVK	5.31	2	2	2.14955e+07	2		LVEAQNIAPSFVK;VAEELIFGTDHITTGASSDFDNATK	0																				IEDGNNFGVSIQEETVAELR
H-2 class I histocompatibility antigen, K-K alpha chain OS=Mus musculus H2-K1 PE=1 SV=1	H2-K1	P04223	7.03	369	41.6	2	2	2.44	1	1	2.03264e+07	2		FDSDAENPR	2.44	1	1	3.35405e+07	2		FDSDAENPR	0																				DGASCAELVSFK
Putative ribosome-binding factor A, mitochondrial OS=Mus musculus Rbfa PE=2 SV=1	Rbfa	Q6P3B9	7.33	350	39.3	4	4	6	2	2	5.56015e+07	2		EQAPEPTR;GLQCQSLAPPSGR	6	2	2	4.44804e+07	2		EQAPEPTR;GLQCQSLAPPSGR	0																				AVEPALPQSPAGGAGAK
Protein transport protein Sec24A OS=Mus musculus Sec24a PE=1 SV=1	Sec24a	Q3U2P1	7.83	1090	118.7	6	6	2.75	2	2	1.94168e+07	2		DLVQLPVVTSSTIVR;VDNLSDEGALNINDR	2.39	2	2	8.41555e+06	2		LPLGLLLHPFK;VDNLSDEGALNINDR	0																				DLDPNNVVIEQEER
NACHT, LRR and PYD domains-containing protein 4C OS=Mus musculus Nlrp4c PE=2 SV=1	Nlrp4c	Q3TKR3	6.92	982	112.6	7	7	2.85	2	2	16602871	2		ALVVNNVTFLCDNR;SSFLISATPETFEK	2.44	2	2	2.41203e+07	2		TSAPIEDILSQPEK;VFASVLISSK	0																				AQPSQAAEEPAEK
26S protease regulatory subunit 4 OS=Mus musculus Psmc1 PE=1 SV=1	Psmc1	P62192	6.21	440	49.2	6	4	7.27	2	2	1.65388e+07	2		APQETYADIGGLDNQIQEIK;AVANQTSATFLR	7.5	2	2	2.67945e+07	2		AVANQTSATFLR;VAEEHAPSIVFIDEIDAIGTK	0																				ALLQELQR
Prohibitin OS=Mus musculus Phb PE=1 SV=1	Phb	P67778	5.76	272	29.8	6	6	8.09	2	2	1.40106e+07	2		AAIISAEGDSK;VLPSITTEILK	11.4	2	2	2.98544e+07	2		AAELIANSLATAGDGLIELR;VLPSITTEILK	0																				TSQVTSSDLESTLEK
Centrosomal protein of 41 kDa OS=Mus musculus Cep41 PE=1 SV=1	Cep41	Q99NF3	8.12	373	41.4	3	3	9.38	2	2	1.02507e+07	2		GGQNLPTSCPASHSSPR;LEDNDSATSEADAEIAAK	9.38	2	2	4.74678e+06	2		LEDNDSATSEADAEIAAK;STLQSVISGVGELDVDK	0																				AAAATETSSVFADPVISK
Cleavage and polyadenylation-specificity factor subunit 4 OS=Mus musculus Cpsf4 PE=4 SV=1	Cpsf4	E0CXT7	8.31	269	30.2	3	3	4.46	1	1	8.13229e+07	2		ECPFLHIDPESK	10.78	2	2	5.44207e+07	2		SGAAVCEFFLK;SSSLIQLTSQNSSPNQQR	0																				EGGGDEPLNFLDPK
Monocarboxylate transporter 1 OS=Mus musculus Slc16a1 PE=1 SV=1	Slc16a1	P53986	7.47	493	53.2	2	2	6.69	2	2	3.05703e+07	2		AAQSPQQHSSGDPTEEESPV;SDANTDLIGGSPK	6.69	2	2	4.21904e+07	2		AAQSPQQHSSGDPTEEESPV;SDANTDLIGGSPK	0																				DTLVQGLNEAGDDLEAVAK
Pre-mRNA-splicing factor CWC22 homolog OS=Mus musculus Cwc22 PE=1 SV=1	Cwc22	Q8C5N3	8.09	908	104.7	3	3	2.2	2	2	19583982	2		LSEETTTSSSR;TEINLVSFR	2.09	2	2	1.96319e+07	2		FFGLLAGR;LSEETTTSSSR	0																				GGPAPVDEEDSGGLTVQGLR
Exportin-2 OS=Mus musculus Cse1l PE=2 SV=1	Cse1l	Q9ERK4	5.77	971	110.4	5	5	2.37	2	2	1.55525e+07	2		LLQAFLER;NLFEDQNTLTSICEK	2.68	2	2	1.28048e+07	2		NLFEDQNTLTSICEK;QLSDAISIIGR	0																				LLSQGLAVYASPENR
Eukaryotic peptide chain release factor subunit 1 OS=Mus musculus Etf1 PE=1 SV=4	Etf1	Q8BWY3	5.71	437	49	4	4	2.97	1	1	1.52623e+07	2		LSVLGAITSVQQR	6.64	2	2	1.4028e+07	2		VAETAVQLFISGDK;VNVAGLVLAGSADFK	0																				TTLPGVVDGANNPGIR
Glycine--tRNA ligase OS=Mus musculus Gars PE=1 SV=1	Gars	Q9CZD3	6.65	729	81.8	4	4	3.16	2	2	1.70778e+07	2		GEFTIETEGK;LPFAAAQIGNSFR	2.88	2	2	3.75206e+07	2		GEFTIETEGK;TVNVVQFEPNK	0																				VQNATLAVANITNADSATR
H-2 class I histocompatibility antigen, K-B alpha chain OS=Mus musculus H2-K1 PE=1 SV=1	H2-K1	P01901	6.39	369	41.3	1	1	2.44	1	1	2.03264e+07	2		FDSDAENPR	2.44	1	1	3.35405e+07	2		FDSDAENPR	0																				VGENADSQIK
39S ribosomal protein L34, mitochondrial OS=Mus musculus Mrpl34 PE=2 SV=1	Mrpl34	Q99N91	11.81	92	10.5	3	3	23.91	2	2	4.89976e+07	2		GNEYQPSNIK;LSTPAGVQVILR	13.04	1	1	4.59049e+07	2		LSTPAGVQVILR	0																				YVNWIQQTIAAN
Coatomer subunit gamma-1 OS=Mus musculus Copg1 PE=2 SV=1	Copg1	Q9QZE5	5.35	874	97.5	5	5	3.2	2	2	1.17229e+07	2		LFQSNDPTLR;SSPEPVALTESETEYVIR	2.75	2	2	1.03761e+07	2		NTHTLLLAGVFR;SIATLAITTLLK	0																				QQSEEDLLLQDFSR
Fibulin-2 OS=Mus musculus Fbln2 PE=1 SV=2	Fbln2	P37889	4.68	1221	131.7	3	3	1.23	1	1	1.41568e+07	2		TTCQDITECQTSPAR	2.7	2	2	7.44856e+06	2		IGPAPAFAGDTISLTITK;TTCQDITECQTSPAR	0																				LSVFSTVDSPVAPSDK
Isoform 2 of AP-2 complex subunit beta OS=Mus musculus Ap2b1	Ap2b1	Q9DBG3-2	5.34	951	105.7	7	6	2.73	2	2	2.10479e+07	2		GLEISGTFTHR;LASQANIAQVLAELK	2.94	2	2	52275098	2		IQPGNPNYTLSLK;LASQANIAQVLAELK	0																				SEQEEELESEPGVAK
Saccharopine dehydrogenase-like oxidoreductase OS=Mus musculus Sccpdh PE=2 SV=1	Sccpdh	Q8R127	8.6	429	47.1	2	2	2.33	1	1	1.94508e+07	2		EQIASEQSSR	2.33	1	1	4.34538e+07	2		EQIASEQSSR	0																				ALLATASQCQQPAGNK
DnaJ homolog subfamily B member 6 OS=Mus musculus Dnajb6 PE=1 SV=4	Dnajb6	O54946	9.36	365	39.8	4	4	4.66	1	1	21777659	1		GQPTPALAPGPAPAPVR	4.66	1	1	1.50788e+07	1		GQPTPALAPGPAPAPVR	0																				SQCPAQGPAGSNEETIAK
CD5 antigen-like OS=Mus musculus Cd5l PE=1 SV=3	Cd5l	Q9QWK4	5.16	352	38.8	7	7	2.27	1	1	26875392	1		EQSLEFCR	3.41	1	1	2.55303e+07	1		ELNCGAVIQTPR	0																				AGANITPR
Eukaryotic translation initiation factor 2 subunit 2 OS=Mus musculus Eif2s2 PE=1 SV=1	Eif2s2	Q99L45	5.8	331	38.1	6	6	3.02	1	1	1.87067e+07	1		DYTYEELLNR	4.53	1	1	20041616	1		DASDDLDDLNFFNQK	0																				EGLDDQGLTK
Pre-mRNA-splicing factor ISY1 homolog OS=Mus musculus Isy1 PE=1 SV=2	Isy1	Q69ZQ2	5.17	285	33	2	2	4.91	1	1	37682755	1		YASETLQAQSEEAK	4.91	1	1	1.40869e+07	1		YASETLQAQSEEAK	0																				GLVAVVTGGASGLGLATAK
Serine-threonine kinase receptor-associated protein OS=Mus musculus Strap PE=1 SV=2	Strap	Q9Z1Z2	5.12	350	38.4	5	5	4.86	1	1	3.13241e+07	1		SFEAPATINSASLHPEK	2.86	1	1	7.59715e+06	1		GHFGPIHCVR	0																				TSVGCSQLVLVEGFSK
Guanine nucleotide-binding protein G(I)/G(S)/G(T) subunit beta-2 OS=Mus musculus Gnb2 PE=1 SV=1	Gnb2	E9QKR0	6.6	382	41.4	4	4	4.97	1	1	6.52122e+06	1		ACGDSTLTQITAGLDPVGR	2.62	1	1	3.29222e+07	1		AGVLAGHDNR	0																				APPSIVLGQEQDNYGGGFQR
Annexin A2 OS=Mus musculus Anxa2 PE=1 SV=2	Anxa2	P07356	7.69	339	38.7	3	3	3.24	1	1	31410320	1		TPAQYDASELK	4.72	1	1	0	1		GLGTDEDSLIEIICSR	0																				ATSSATTTATTPK
DDB1- and CUL4-associated factor 13 OS=Mus musculus Dcaf13 PE=2 SV=2	Dcaf13	Q6PAC3	9.32	445	51.4	3	3	2.25	1	1	19208982	1		SIYSQIQEQR	2.25	1	1	8.83855e+06	1		TIQAHEGFVR	0																				GSDALTLLEYPETR
ATP synthase subunit delta, mitochondrial OS=Mus musculus Atp5d PE=1 SV=1	Atp5d	Q9D3D9	5.08	168	17.6	1	1	8.33	1	1	2.70766e+07	1		AQSELSGAADEAAR	8.33	1	1	4.372e+07	1		AQSELSGAADEAAR	0																				NILLTNEQLENAR
Peptidyl-prolyl cis-trans isomerase NIMA-interacting 1 OS=Mus musculus Pin1 PE=1 SV=1	Pin1	Q9QUR7	8.79	165	18.4	1	1	12.12	1	1	1.50842e+07	1		SGEEDFESLASQFSDCSSAK	12.12	1	1	2.51162e+07	1		SGEEDFESLASQFSDCSSAK	0																				SPNQNVQQAAAGALR
Protein Dnajc13 OS=Mus musculus Dnajc13 PE=2 SV=1	Dnajc13	D4AFX7	6.77	2248	254.9	5	5	0.76	1	1	7192807	1		LLEGVGLENLDSPAATK	0.93	1	1	19593306	1		KPVVLEVTPGGFDQINPVTNR	0																				TSNLASGVPAR
Fatty acid desaturase 2 OS=Mus musculus Fads2 PE=2 SV=1	Fads2	Q9Z0R9	8.82	444	52.4	4	4	3.38	1	1	3.24792e+07	1		VIGHYSGEDATDAFR	2.48	1	1	2.41801e+07	1		AFHLDLDFVGK	0																				LQQSAALQTLASCPR
Pentatricopeptide repeat-containing protein 2, mitochondrial OS=Mus musculus Ptcd2 PE=2 SV=1	Ptcd2	Q8R3K3	9.04	381	43.8	3	3	3.15	1	1	3.83011e+07	1		ILEDSLDTNLSK	3.15	1	1	1.85304e+07	1		ILEDSLDTNLSK	0																				NLPSFGTEEPAYSTR
Signal recognition particle 14 kDa protein OS=Mus musculus Srp14 PE=1 SV=1	Srp14	P16254	10.17	110	12.5	3	3	9.09	1	1	3.83124e+07	1		SSGSVFITLK	9.09	1	1	5.18058e+07	1		SSGSVFITLK	0																				EQNEGDCATSANEK
Mago nashi protein OS=Mus musculus Magohb PE=2 SV=1	Magohb	A0A023T778	6.39	148	17.3	2	2	11.49	1	1	6.09791e+07	1		IGSLIDVNQSKDPEGLR	7.43	1	1	1.08381e+08	1		IGSLIDVNQSK	0																				SFFTASEGCSNPLGGGR
Protein SEC13 homolog OS=Mus musculus Sec13 PE=2 SV=3	Sec13	Q9D1M0	5.38	322	35.5	2	2	5.28	1	1	1.71337e+07	1		GQGSVSASITEGQQNEQ	5.28	1	1	2.2689e+07	1		GQGSVSASITEGQQNEQ	0																				GGVSELQEEESFTLR
Bromodomain-containing protein 9 OS=Mus musculus Brd9 PE=2 SV=1	Brd9	Q3UQU0	6.27	596	66.8	1	1	2.18	1	1	3.42993e+07	1		TQPAENESTPIQR	2.18	1	1	2.08834e+07	1		TQPAENESTPIQR	0																				VANVSAAEDSASQR
Bifunctional purine biosynthesis protein PURH OS=Mus musculus Atic PE=1 SV=2	Atic	Q9CWJ9	6.76	592	64.2	8	8	2.7	1	1	1.76323e+07	1		SGVAYIVAPSGSTADK	2.87	1	1	1.01634e+07	1		SLASLGLSLVASGGTAK	0																				ILQEIESTDTACVGPTLR
Sister chromatid cohesion protein PDS5 homolog A OS=Mus musculus Pds5a PE=1 SV=1	Pds5a	E9QPI5	7.85	1332	150.1	5	5	1.2	1	1	939000	1		EINSDQSTQGNISSDR	1.2	1	1	4.76497e+06	1		EINSDQSTQGNISSDR	0																				LQALSPELLAPVPR
Zinc finger CCCH domain-containing protein 14 OS=Mus musculus Zc3h14 PE=1 SV=1	Zc3h14	Q8BJ05	7.37	735	82.4	4	4	1.5	1	1	2.37305e+07	1		AISEAQESVTK	1.77	1	1	12016272	1		GLLHPQQLHLLSR	0																				AVQNSCGCYSVSSVLPGCAER
Tricarboxylate transport protein, mitochondrial OS=Mus musculus Slc25a1 PE=2 SV=1	Slc25a1	Q8JZU2	9.89	311	33.9	3	3	3.86	1	1	3.92449e+07	1		GLSSLLYGSIPK	3.86	1	1	4.77449e+07	1		GTYQGLTATVLK	0																				VLPPVSTEGLTPDDVPALADSVR
Serine hydroxymethyltransferase, cytosolic OS=Mus musculus Shmt1 PE=1 SV=3	Shmt1	P50431	6.95	478	52.6	3	3	2.93	1	1	1.69396e+07	1		VGLELIASENFASR	2.3	1	1	1.92247e+07	1		VLEACSIACNK	0
CWF19-like protein 2 OS=Mus musculus Cwf19l2 PE=2 SV=1	Cwf19l2	Q8BG79	8.5	887	103.1	3	3	1.58	1	1	0	1		AQCSQASGTSDLVK	1.58	1	1	919854	1		LTENSEESSASCSR	0
DnaJ (Hsp40) homolog, subfamily B, member 12, isoform CRA_d OS=Mus musculus Dnajb12 PE=2 SV=1	Dnajb12	Q8C4C9	8.5	378	42.4	2	2	3.7	1	1	8.60829e+06	1		AIGTAYAVLSNPEK	2.91	1	1	0	1		GYTSEQVAAVK	0
S-phase kinase-associated protein 1 OS=Mus musculus Skp1 PE=1 SV=3	Skp1	Q9WTX5	4.54	163	18.7	1	1	7.36	1	1	2.30506e+07	1		NDFTEEEEAQVR	7.36	1	1	4.57654e+07	1		NDFTEEEEAQVR	0
DNA endonuclease RBBP8 OS=Mus musculus Rbbp8 PE=1 SV=1	Rbbp8	Q80YR6	6.68	893	100.8	5	5	1.23	1	1	2.04153e+07	1		ICETSSYPTDK	2.02	1	1	2.48877e+07	1		AVHGGCELASVLQLNPCR	0
Phosphoserine aminotransferase OS=Mus musculus Psat1 PE=1 SV=1	Psat1	Q99K85	8.03	370	40.4	5	5	2.7	1	1	2.08427e+07	1		FGVIFAGAQK	3.78	1	1	2.3908e+07	1		ASLYNAVTTEDVEK	0
Aminoacyl tRNA synthase complex-interacting multifunctional protein 2 OS=Mus musculus Aimp2 PE=1 SV=2	Aimp2	Q8R010	7.83	320	35.4	2	2	7.81	1	1	1.46784e+07	1		TTSPATDAGHVQETSEPSLQALESR	3.75	1	1	3.98964e+07	1		VLSTVHTHSSVK	0
Extended synaptotagmin-2 OS=Mus musculus Esyt2 PE=1 SV=1	Esyt2	Q3TZZ7	7.75	845	94.1	4	4	2.37	1	1	1.14099e+07	1		EPTPSIASDISLPIATQELR	1.78	1	1	1.43192e+07	1		ITVPLVSEVQIAQLR	0
Serine/arginine-rich splicing factor 9 OS=Mus musculus Srsf9 PE=1 SV=1	Srsf9	Q9D0B0	8.65	222	25.6	2	2	5.41	1	1	1.51054e+07	1		EAGDVCYADVQK	5.41	1	1	1.56763e+07	1		EAGDVCYADVQK	0
GTP-binding protein SAR1b OS=Mus musculus Sar1b PE=1 SV=1	Sar1b	Q9CQC9	6.11	198	22.4	2	2	5.56	1	1	75208122	1		LVFLGLDNAGK	5.56	1	1	5.65135e+07	1		LVFLGLDNAGK	0
1-phosphatidylinositol 4,5-bisphosphate phosphodiesterase delta-3 OS=Mus musculus Plcd3 PE=1 SV=2	Plcd3	Q8K2J0	6.83	785	88.6	6	6	1.78	1	1	1.54986e+07	1		NLDLAAPTAEEAQR	1.91	1	1	8.60874e+06	1		DGASLAPATLFVHIR	0
Dual specificity protein kinase CLK3 OS=Mus musculus Clk3 PE=1 SV=2	Clk3	O35492	9.94	638	73.8	5	5	2.19	1	1	58087343	1		YEIVGNLGEGTFGK	3.29	1	1	2.21342e+07	1		VADFGSATFDHEHHTTIVATR	0
Chloride intracellular channel protein 1 OS=Mus musculus Clic1 PE=1 SV=3	Clic1	Q9Z1Q5	5.17	241	27	4	4	7.47	1	1	16205018	1		LAALNPESNTSGLDIFAK	4.98	1	1	2.74244e+07	1		GVTFNVTTVDTK	0
Dihydrolipoyllysine-residue succinyltransferase component of 2-oxoglutarate dehydrogenase complex, mitochondrial OS=Mus musculus Dlst PE=1 SV=1	Dlst	Q9D2G2	8.95	454	49	3	3	4.63	1	1	8.61963e+06	1		ASAFALQEQPVVNAVIDDATK	2.42	1	1	1.73798e+07	1		VEGGTPLFTLR	0
THO complex subunit 6 homolog OS=Mus musculus Thoc6 PE=2 SV=1	Thoc6	Q5U4D9	7.12	341	37.3	3	3	4.11	1	1	1.81254e+07	1		SPEVLSGGEDGAVR	3.23	1	1	2.35568e+07	1		SSTPTTVFPIR	0
Zfp451 protein OS=Mus musculus Zfp451 PE=2 SV=1	Zfp451	Q8VCL4	5.59	559	62.7	3	3	2.86	1	1	2.41245e+07	1		IVSQPSSVENPLENQK	1.79	1	1	0	1		LVPPLHPLLR	0
Fragile X mental retardation protein 1 homolog OS=Mus musculus Fmr1 PE=1 SV=1	Fmr1	P35922	7.62	614	68.9	3	3	2.44	1	1	1.72892e+06	1		TADGSLQSASSEGSR	2.44	1	1	5.45951e+06	1		TADGSLQSASSEGSR	0
Uncharacterized protein C17orf85 homolog OS=Mus musculus PE=2 SV=1	NOGENE	Q8BZR9	5.8	615	70	2	2	2.11	1	1	1.97342e+06	1		ASGAEEDDSELQR	1.63	1	1	5.22782e+06	1		ADSISTSNIK	0
Ig lambda-1 chain C region OS=Mus musculus PE=1 SV=1	NOGENE	P01843	6.27	105	11.6	2	2	16.19	1	1	0	1		VDGTPVTQGMETTQPSK	16.19	1	1	1.20029e+07	1		VDGTPVTQGMETTQPSK	0
Alcohol dehydrogenase class-3 OS=Mus musculus Adh5 PE=1 SV=3	Adh5	P28474	7.25	374	39.5	2	2	4.01	1	1	1.94956e+07	1		EFGASECISPQDFSK	4.01	1	1	1.39478e+07	1		EFGASECISPQDFSK	0
Kelch domain-containing protein 10 OS=Mus musculus Klhdc10 PE=1 SV=1	Klhdc10	Q6PAR0	9.32	439	49	2	2	4.78	1	1	9.3298e+06	1		GGGAAGGASGVSGAGAAGGGR	4.78	1	1	7.53874e+06	1		GGGAAGGASGVSGAGAAGGGR	0
1-acyl-sn-glycerol-3-phosphate acyltransferase epsilon OS=Mus musculus Agpat5 PE=2 SV=2	Agpat5	Q9D1E8	9.38	365	42.2	1	1	3.29	1	1	49967865	1		LLSASQAFAAQR	3.29	1	1	1.98588e+07	1		LLSASQAFAAQR	0
DNA-directed RNA polymerases I, II, and III subunit RPABC3 OS=Mus musculus Polr2h PE=2 SV=3	Polr2h	Q923G2	4.68	150	17.1	1	1	8.67	1	1	2.17965e+06	1		IEGDETSTEAATR	8.67	1	1	9.55245e+06	1		IEGDETSTEAATR	0
Leucine-rich PPR motif-containing protein, mitochondrial OS=Mus musculus Lrpprc PE=1 SV=2	Lrpprc	Q6PB66	6.83	1392	156.5	3	3	1.51	1	1	2.46199e+06	1		AALQENECLLASSTFAQAEVK	0.5	1	1	1.4225e+07	1		LLAEILK	0
28S ribosomal protein S7, mitochondrial OS=Mus musculus Mrps7 PE=2 SV=1	Mrps7	Q80X85	9.94	242	28	3	3	7.44	1	1	11593478	1		AAAATETSSVFADPVISK	7.44	1	1	13759993	1		AAAATETSSVFADPVISK	0
RRP12-like protein OS=Mus musculus Rrp12 PE=1 SV=1	Rrp12	Q6P5B0	8.91	1295	143	2	2	1.16	1	1	0	1		VLEEVCASSQGPAAR	1.16	1	1	0	1		VLEEVCASSQGPAAR	0
Basic leucine zipper and W2 domain-containing protein 2 OS=Mus musculus Bzw2 PE=1 SV=1	Bzw2	Q91VK1	6.68	419	48	2	2	4.53	1	1	4.33335e+06	1		DTLVQGLNEAGDDLEAVAK	2.63	1	1	1.17572e+07	1		ADVLSEEAILK	0
Zinc finger protein 598 OS=Mus musculus Znf598 PE=2 SV=1	Znf598	Q80YR4	8.34	908	99.1	2	2	1.43	1	1	2.29581e+06	1		ASVAAQQQEETQR	2.2	1	1	4.81269e+06	1		GGPAPVDEEDSGGLTVQGLR	0
39S ribosomal protein L9, mitochondrial OS=Mus musculus Mrpl9 PE=2 SV=2	Mrpl9	Q99N94	10.08	265	30.2	2	2	5.66	1	1	42422471	1		LLSQGLAVYASPENR	4.53	1	1	8.98232e+06	1		NLGVVVAPHALR	0
Acid sphingomyelinase-like phosphodiesterase 3b OS=Mus musculus Smpdl3b PE=1 SV=1	Smpdl3b	P58242	6.43	456	51.6	2	2	3.51	1	1	34823657	1		TTLPGVVDGANNPGIR	3.51	1	1	3.17486e+07	1		TTLPGVVDGANNPGIR	0
Erythrocyte band 7 integral membrane protein OS=Mus musculus Stom PE=1 SV=3	Stom	P54116	6.93	284	31.4	1	1	6.69	1	1	8.84722e+06	1		VQNATLAVANITNADSATR	6.69	1	1	1.10189e+07	1		VQNATLAVANITNADSATR	0
Histone H1.0 OS=Mus musculus H1f0 PE=2 SV=4	H1f0	P10922	10.9	194	20.8	1	1	5.15	1	1	29856110	1		VGENADSQIK	5.15	1	1	6.23034e+07	1		VGENADSQIK	0
Protein 2210010C04Rik OS=Mus musculus 2210010C04Rik PE=2 SV=1	2210010C04Rik	Q9CPN9	7.93	247	26.4	1	1	4.86	1	1	5.59818e+07	1		YVNWIQQTIAAN	4.86	1	1	98121877	1		YVNWIQQTIAAN	0
Translocon-associated protein subunit gamma OS=Mus musculus Ssr3 PE=1 SV=1	Ssr3	Q9DCF9	9.61	185	21.1	1	1	7.57	1	1	8.95462e+06	1		QQSEEDLLLQDFSR	7.57	1	1	24825555	1		QQSEEDLLLQDFSR	0
ADP-ribosylation factor 5 OS=Mus musculus Arf5 PE=1 SV=2	Arf5	P84084	6.79	180	20.5	3	3	5.56	1	1	88229006	1		DAVLLVFANK	5.56	1	1	7.2247e+07	1		DAVLLVFANK	0
Isoform 2 of Kinesin-like protein KIF2A OS=Mus musculus Kif2a	Kif2a	P28740-2	6.46	659	74.8	6	6	1.67	1	1	1.89325e+07	1		AALQEEEQASK	1.52	1	1	7.37386e+06	1		SHAVFQIILR	0
Kinesin-like protein OS=Mus musculus Kif2a PE=1 SV=1	Kif2a	E0CZ72	6.42	743	83.8	5	5	1.48	1	1	1.89325e+07	1		AALQEEEQASK	1.35	1	1	7.37386e+06	1		SHAVFQIILR	0
GTP-binding protein SAR1a OS=Mus musculus Sar1a PE=2 SV=1	Sar1a	P36536	6.93	198	22.4	1	1	5.56	1	1	75208122	1		LVFLGLDNAGK	5.56	1	1	5.65135e+07	1		LVFLGLDNAGK	0
Protein Rhox4g OS=Mus musculus Rhox4g PE=2 SV=1	Rhox4g	Q2MDF7	5.35	205	23	1	1	6.83	1	1	1.16964e+07	1		VQPIPVLVSGVRPK	6.83	1	1	48327558	1		VQPIPVLVSGVRPK	0
Baculoviral IAP repeat-containing protein 6 OS=Mus musculus Birc6 PE=1 SV=2	Birc6	O88738	6.07	4882	531.8	4	4	0.27	1	1	660939	1		IGSASSSADAASK	0.55	1	1	3.59224e+06	1		NAQAPLSLTESHLATLASSSQSPEAIK	0
ATP-dependent RNA helicase DHX36 OS=Mus musculus Dhx36 PE=1 SV=2	Dhx36	Q8VHK9	8.29	1001	113.8	4	4	1.4	1	1	4.84854e+06	1		EEQIVQLLNSVQAK	1.5	1	1	1.7848e+06	1		AESCGNGNSTGYQIR	0
Nucleolar protein 12 OS=Mus musculus Nol12 PE=2 SV=1	Nol12	Q8BG17	10.13	217	25.3	4	4	4.15	1	1	5.92574e+07	1		LVLNFDEEK	5.53	1	1	5.5662e+07	1		EEALEEADELER	0
Spermidine synthase OS=Mus musculus Srm PE=2 SV=1	Srm	Q64674	5.5	302	34	3	3	4.3	1	1	3.12183e+07	1		VLIIGGGDGGVLR	2.65	1	1	27746596	1		YQDILVFR	0
Ras GTPase-activating protein 3 OS=Mus musculus Rasa3 PE=1 SV=2	Rasa3	Q60790	7.34	834	95.9	3	3	1.56	1	1	6.38511e+06	1		ALYIQANNCVEAK	1.68	1	1	1.04158e+07	1		LSEVITDTGVVCHK	0
26S protease regulatory subunit 10B OS=Mus musculus Psmc6 PE=1 SV=1	Psmc6	P62334	7.49	389	44.1	3	3	3.08	1	1	9.88601e+06	1		AVASQLDCNFLK	3.6	1	1	2.89018e+07	1		ALQSVGQIVGEVLK	0
Translocon-associated protein subunit alpha OS=Mus musculus Ssr1 PE=1 SV=1	Ssr1	Q9CY50	4.45	286	32	2	2	2.8	1	1	7.12456e+06	1		FLVGFTNK	5.24	1	1	5.37793e+06	1		GTEDFIVESLDASFR	0
Sorting nexin-8 OS=Mus musculus Snx8 PE=2 SV=1	Snx8	Q8CFD4	8.03	459	52	2	2	2.4	1	1	9.01033e+06	1		EPESVEQLESR	2.61	1	1	6491751	1		GLSVEFALLADR	0
Developmentally-regulated GTP-binding protein 2 OS=Mus musculus Drg2 PE=1 SV=1	Drg2	Q9QXB9	8.88	364	40.7	2	2	3.02	1	1	9.10692e+06	1		VALIGFPSVGK	3.02	1	1	3.59217e+07	1		VALIGFPSVGK	0
SRSF protein kinase 1 OS=Mus musculus Srpk1 PE=1 SV=2	Srpk1	O70551	6.19	648	73	1	1	2.47	1	1	1.00324e+07	1		LEESNSIGQDQTLTER	2.47	1	1	1.10096e+07	1		LEESNSIGQDQTLTER	0
Integrator complex subunit 3 OS=Mus musculus Ints3 PE=2 SV=2	Ints3	Q7TPD0	5.8	1041	117.9	1	1	2.59	1	1	0	1		GTVAAAASGAAGGGGGGAGAGAPGGGR	2.59	1	1	0	1		GTVAAAASGAAGGGGGGAGAGAPGGGR	0
H/ACA ribonucleoprotein complex subunit 2 OS=Mus musculus Nhp2 PE=2 SV=1	Nhp2	Q9CRB2	8.41	153	17.2	1	1	11.11	1	1	3.47344e+06	1		AAPEESEAQAEGCSEER	11.11	1	1	4.98832e+06	1		AAPEESEAQAEGCSEER	0
Dolichyl-diphosphooligosaccharide--protein glycosyltransferase 48 kDa subunit OS=Mus musculus Ddost PE=1 SV=2	Ddost	O54734	5.83	441	49	5	5	2.49	1	1	0	1		NTLLIAGLQAR	3.17	1	1	4.63309e+06	1		ELGSECGIEFDEEK	0
Nuclear pore complex protein Nup155 OS=Mus musculus Nup155 PE=1 SV=1	Nup155	Q99P88	6.15	1391	155	5	5	0.93	1	1	6.3341e+06	1		ELNDSVALSSSDR	1.08	1	1	3.69447e+06	1		LLQIASPFLEPHLVR	0
Phosphoglycerate kinase 2 OS=Mus musculus Pgk2 PE=1 SV=4	Pgk2	P09041	6.8	417	44.8	3	3	4.32	1	1	5.31029e+07	1		VSHVSTGGGASLELLEGK	3.6	1	1	1.26655e+07	1		LGDVYVNDAFGTAHR	0
AP-1 complex subunit beta-1 OS=Mus musculus Ap1b1 PE=1 SV=2	Ap1b1	O35643	5.17	943	103.9	3	2	1.59	1	1	3.52309e+07	1		LASQANIAQVLAELK	1.59	1	1	5.97762e+07	1		LASQANIAQVLAELK	0
Alpha-taxilin OS=Mus musculus Txlna PE=2 SV=1	Txlna	Q6PAM1	6.74	554	62.3	3	3	2.89	1	1	6498316	1		AAQPGALCDVSEELSR	2.89	1	1	0	1		VQDLTAGGITDIGSER	0
Nck-associated protein 1 OS=Mus musculus Nckap1 PE=4 SV=1	Nckap1	A2AS98	6.68	1134	129.4	2	2	1.41	1	1	4.70057e+06	1		ELATVLSDQPGLLGPK	1.23	1	1	8552961	1		AINQIAAALFTIHK	0
ADP-ribosylation factor-like protein 1 OS=Mus musculus Arl1 PE=2 SV=1	Arl1	P61211	5.72	181	20.4	2	2	6.08	1	1	1.97626e+07	1		ILILGLDGAGK	6.08	1	1	3.15295e+07	1		ILILGLDGAGK	0
ATP-dependent RNA helicase DDX24 OS=Mus musculus Ddx24 PE=1 SV=1	Ddx24	F8WJA0	9.36	903	101.3	2	2	1.22	1	1	1.53536e+08	1		HPEIVIATPGR	1.88	1	1	0	1		ASEPEAQGEVTACSDQK	0
Probable ubiquitin carboxyl-terminal hydrolase FAF-X OS=Mus musculus Usp9x PE=1 SV=2	Usp9x	P70398	5.87	2559	290.5	2	2	0.43	1	1	4.21215e+06	1		LAQQISDEASR	0.78	1	1	17632720	1		RTGETGVEETILEGHLGVTK	0
Activator of 90 kDa heat shock protein ATPase homolog 2 OS=Mus musculus Ahsa2 PE=2 SV=2	Ahsa2	Q8N9S3	6.44	331	37.6	2	2	3.32	1	1	7.78646e+06	1		AVATQELTLQR	3.32	1	1	1.88393e+07	1		LQASPVALGVR	0
Protein Arid1b OS=Mus musculus Arid1b PE=4 SV=1	Arid1b	E9Q4N7	6.73	2244	237.6	2	2	0.62	1	1	0	1		AAAGAAAAAGGFQR	0.85	1	1	7.87394e+06	1		ELATNLNVGTSSSAASSLK	0
28S ribosomal protein S29, mitochondrial OS=Mus musculus Dap3 PE=4 SV=1	Dap3	G3X9M0	9.11	396	45.3	2	2	3.03	1	1	0	1		FLSNCNPEQLER	3.79	1	1	2.49828e+07	1		TLIAPEELSLVHNLR	0
Regulator of microtubule dynamics protein 3 OS=Mus musculus Rmdn3 PE=1 SV=2	Rmdn3	Q3UJU9	5.21	470	52	2	2	2.13	1	1	1.33236e+07	1		EGFQLLLNNK	2.98	1	1	1.68729e+07	1		SLQGLAGEIVGEVR	0
N-acetyltransferase 10 OS=Mus musculus Nat10 PE=2 SV=1	Nat10	Q8K224	8.32	1024	115.3	2	2	1.46	1	1	1.0563e+07	1		QQSAQSQVSTTAENK	1.66	1	1	0	1		ESLQDTQPVGVLVDCCK	0
Glutaminyl-tRNA synthetase OS=Mus musculus Qars PE=2 SV=1	Qars	Q8BML9	7.31	775	87.6	2	2	1.42	1	1	9.82134e+06	1		ILQLVAAGAVR	1.03	1	1	2.69704e+07	1		FDDTNPEK	0
Blood vessel epicardial substance OS=Mus musculus Pop1 PE=1 SV=1	Pop1	Q8K205	9.11	1045	117.3	2	2	1.15	1	1	5.48823e+06	1		AGPEGTSQEIPK	1.05	1	1	1.15358e+07	1		IPILLIQQPGK	0
Isoform 2 of Peptidyl-prolyl cis-trans isomerase FKBP8 OS=Mus musculus Fkbp8	Fkbp8	O35465-2	5.16	403	43.6	2	2	3.97	1	1	9.24242e+06	1		VLAQQGEYSEAIPILR	1.99	1	1	1.16011e+07	1		STETALYR	0
Complement C1r-A subcomponent OS=Mus musculus C1ra PE=1 SV=1	C1ra	Q8CG16	5.66	707	80	2	2	1.13	1	1	0	1		VIIHPDYR	1.56	1	1	2.15729e+06	1		LPVADSEACQR	0
Coiled-coil domain-containing protein 12 OS=Mus musculus Ccdc12 PE=1 SV=2	Ccdc12	Q8R344	7.21	166	18.9	1	1	13.86	1	1	3.21811e+07	1		EQLEAAKPEPVIEEVDLANLAPR	13.86	1	1	5.0733e+07	1		EQLEAAKPEPVIEEVDLANLAPR	0
Protein QIL1 OS=Mus musculus Qil1 PE=2 SV=1	Qil1	Q8R404	8.63	119	13.4	1	1	18.49	1	1	1.05705e+07	1		GSVAGGAVYLVYDQELLGPSDK	18.49	1	1	5.92768e+06	1		GSVAGGAVYLVYDQELLGPSDK	0
Protein YIF1B OS=Mus musculus Yif1b PE=1 SV=2	Yif1b	Q9CX30	9.14	311	34	1	1	4.18	1	1	2.07486e+07	1		ILAQAAAEGVPVR	4.18	1	1	4.59328e+07	1		ILAQAAAEGVPVR	0
Protein HEXIM1 OS=Mus musculus Hexim1 PE=1 SV=1	Hexim1	Q8R409	5.38	356	40.2	1	1	3.93	1	1	3.57976e+07	1		AENLQLLTENELHR	3.93	1	1	2.91669e+07	1		AENLQLLTENELHR	0
40S ribosomal protein S4, X isoform OS=Mus musculus Rps4x PE=2 SV=2	Rps4x	P62702	10.15	263	29.6	13	13	23.95	7	7	305498625	29		DANGNSFATR;ERHPGSFDVVHVK;GIPHLVTHDAR;HPGSFDVVHVK;LTIAEER;VNDTIQIDLETGK;YALTGDEVK	45.25	13	13	6.51322e+08	28		DANGNSFATR;ERHPGSFDVVHVK;FDTGNLCMVTGGANLGR;GIPHLVTHDAR;GNKPWISLPR;HPGSFDVVHVK;IGVITNR;LRECLPLIIFLR;LSNIFVIGK;LTIAEER;VNDTIQIDLETGK;YALTGDEVK;YALTGDEVKK	-0.0506261
Alpha-2-macroglobulin OS=Mus musculus Pzp PE=4 SV=1	Pzp	D3YW52	6.83	1507	167.2	35	35	17.92	21	21	4.48213e+08	41		AESPVFVQTDKPIYKPGQIVK;AFAQAQSHIFIEK;AINYLISGYQR;ALSFYQPR;DLSSSDLSTASK;ENGCFQQSGYLLNNAMK;EVLVTIESSGTFSK;GSGSGCVYLQTSLK;IKEEGTGIELTGIGSCEIANALSK;KIEHSFEVK;KLQDQPNIQR;LLLQEVR;LPDLPGNYVTK;LQDQPNIQR;LSPQSIYNLLPGK;LTEVPALVHK;QQNSHGGFSSTQDTVVALQALSK;SVIVEPEGIEK;TVQGAFFGVPVYK;VNLSFPSAQSLPASDTHLK;YNILPVADGK	21.17	22	22	2.73912e+08	39		AESPVFVQTDKPIYKPGQIVK;AFAQAQSHIFIEK;ALLAYAFALAGNK;ALSFYQPR;APFALQVNTLPLNFDK;DLSSSDLSTASK;EVLVTIESSGTFSK;GSGSGCVYLQTSLK;IKEEGTGIELTGIGSCEIANALSK;LPDLPGNYVTK;LQDQPNIQR;LSPQSIYNLLPGK;LTEVPALVHK;QQNSHGGFSSTQDTVVALQALSK;RSELLESLNK;SELLESLNK;STCHNQNSMSICEEFSQQADDK;TEVNTNHVLIYIEK;TVQGAFFGVPVYK;VDLEISPDFLAVPVGGHENSHCICGNER;VNTNYRPGLPFSGQVLLVDEK;YNILPVADGK	-0.0721498
Tubulin beta-6 chain OS=Mus musculus Tubb6 PE=1 SV=1	Tubb6	Q922F4	4.89	447	50.1	12	5	7.83	3	1	6.87159e+07	15		ALTVPELTQQMFDAK;FPGQLNADLR;LAVNMVPFPR	15.44	6	3	4.04292e+07	14		EVDEQMLAIQNK;FPGQLNADLR;ISVYYNESSSK;LAVNMVPFPR;MASTFIGNSTAIQELFK;YLTVATVFR	-0.0995357
40S ribosomal protein S30 OS=Mus musculus Fau PE=1 SV=1	Fau	Q642K5	10.05	133	14.4	4	4	21.8	2	2	3.42158e+09	15		AQELHTLEVTGQETVAQIK;FVNVVPTFGK	9.02	3	3	7.04576e+09	14		FVNVVPTFGK;FVNVVPTFGKK;RFVNVVPTFGK	-0.0995357
Poly(U)-binding-splicing factor PUF60 OS=Mus musculus Puf60 PE=2 SV=2	Puf60	Q3UEB3	5.29	564	60.2	14	14	26.06	12	12	1.23492e+09	42		AIQALNGR;AQSSQDAVSSMNLFDLGGQYLR;GYGFIEYEK;IFVEFSMASETHK;IYVASVHQDLSDDDIK;KVVAEVYDQER;LGLPPLTPEQQEALQK;QAFAPFGPIK;QGEEEDAEIIVK;SVFEAFGK;VGRPSNIGQAQPIIDQLAEEAR;VVAEVYDQER	26.42	12	12	7.4029e+08	39		DIDDDLEGEVTEECGK;GYGFIEYEK;IFVEFSMASETHK;IYVASVHQDLSDDDIK;KVVAEVYDQER;LGLPPLTPEQQEALQK;QAFAPFGPIK;QGEEEDAEIIVK;SVFEAFGK;VGRPSNIGQAQPIIDQLAEEAR;VVAEVYDQER;VYVGSIYYELGEDTIR	-0.106915
Pre-mRNA 3'-end-processing factor FIP1 OS=Mus musculus Fip1l1 PE=1 SV=1	Fip1l1	Q9D824	5.77	581	64.9	11	11	14.97	6	6	4.50985e+08	14		AEFTSPPSLFK;ANENSNIQVLSDR;EAALPSTK;EAGSEPVPEQESTEAAPAE;RLPGAIDVIGQTITISR;TGAPQYGSYGTAPVNLNIK	13.08	6	6	2.68617e+08	13		ANENSNIQVLSDR;EAGSEPVPEQESTEAAPAE;LPGAIDVIGQTITISR;RLPGAIDVIGQTITISR;TGAPQYGSYGTAPVNLNIK;VYGNTGTK	-0.106915
Pre-mRNA 3'-end-processing factor FIP1 OS=Mus musculus Fip1l1 PE=1 SV=1	Fip1l1	D3Z4V2	5.59	595	66.6	10	10	14.62	6	6	4.50985e+08	14		AEFTSPPSLFK;ANENSNIQVLSDR;EAALPSTK;EAGSEPVPEQESTEAAPAE;RLPGAIDVIGQTITISR;TGAPQYGSYGTAPVNLNIK	12.77	6	6	2.68617e+08	13		ANENSNIQVLSDR;EAGSEPVPEQESTEAAPAE;LPGAIDVIGQTITISR;RLPGAIDVIGQTITISR;TGAPQYGSYGTAPVNLNIK;VYGNTGTK	-0.106915
Protein Srsf11 OS=Mus musculus Srsf11 PE=1 SV=1	Srsf11	E9Q6E5	10.7	511	56.7	8	8	19.77	7	7	8.97846e+08	26		ALIVVPYAEGVIPDETK;DYDEEEQGYDSEK;EAQSLISAAIEPDK;FHDPDSAVVAQHLTNTVFVDR;LFPPDDSPLPVSSR;LNHVAAGLVSPSLK;TLFGFLGK	17.03	6	6	8.79244e+08	24		ALIVVPYAEGVIPDETK;DYDEEEQGYDSEK;FHDPDSAVVAQHLTNTVFVDR;LFPPDDSPLPVSSR;LNHVAAGLVSPSLK;TLFGFLGK	-0.115477
Histone H4 OS=Mus musculus Hist1h4a PE=1 SV=2	Hist1h4a	P62806	11.36	103	11.4	5	5	31.07	3	3	5.61942e+08	13		DAVTYTEHAK;DNIQGITKPAIR;ISGLIYEETR	50.49	5	5	2.14518e+09	12		DAVTYTEHAK;DNIQGITKPAIR;ISGLIYEETR;TVTAMDVVYALK;VFLENVIR	-0.115477
Active regulator of SIRT1 OS=Mus musculus Rps19bp1 PE=1 SV=1	Rps19bp1	Q8C6B9	10.83	143	16	8	8	46.15	6	6	1.23215e+08	12		AEGTVFTEEDFQK;AVPGQVQASGTPAK;GLELLAASEAPR;KAEGTVFTEEDFQK;SALAEYQK;STVPESVTQQILQQNQGR	30.77	3	3	1.00236e+08	11		AVPGQVQASGTPAK;GLELLAASEAPR;STVPESVTQQILQQNQGR	-0.125531
Tubulin beta-1 chain OS=Mus musculus Tubb1 PE=1 SV=1	Tubb1	A2AQ07	5.07	451	50.4	6	1	4.43	2	0	0	12		FPGQLNADLR;LAVNMVPFPR	7.76	3	1	5.38911e+07	11		AVLVDLEPGTMDSIR;FPGQLNADLR;LAVNMVPFPR	-0.125531
Fibrinogen gamma chain OS=Mus musculus Fgg PE=2 SV=1	Fgg	Q3UER8	5.62	443	50.3	11	11	19.64	7	7	1.71202e+08	12		AIQVYYNPDQPPKPGMIDSATQK;DNCCILDER;TSTADYAMFR;VAQLEAQCQEPCK;VGPESDK;YEALLLTHETSIR;YLQEIYNSNNQK	17.61	7	7	1.94716e+08	11		DNCCILDER;IDGSLDFK;IHLISMQSTIPYALR;TLEDILFR;VAQLEAQCQEPCK;YEALLLTHETSIR;YLQEIYNSNNQK	-0.125531
60S ribosomal protein L18 OS=Mus musculus Rpl18 PE=2 SV=3	Rpl18	P35980	11.78	188	21.6	6	6	22.87	4	4	1.56058e+08	12		GTVLLSGPR;TAVVVGTVTDDVR;TNRPPLSLSR;TNSTFNQVVLK	37.23	6	6	4.86775e+08	11		APGTPHSHTKPYVR;GTVLLSGPR;ILTFDQLALESPK;TAVVVGTVTDDVR;TNRPPLSLSR;TNSTFNQVVLK	-0.125531
Fibrinogen alpha chain OS=Mus musculus Fga PE=2 SV=1	Fga	E9PV24	6.11	789	87.4	7	7	9.51	7	7	2.87256e+08	11		AQQIQALQSNVR;EINLQDYEGHQK;GDFANANNFDNTYGQVSEDLR;GDFANANNFDNTYGQVSEDLRR;GLIDEANQDFTNR;NSLFDFQR;QLQQVIAK	7.48	5	5	1.94306e+08	10		AQQIQALQSNVR;EINLQDYEGHQK;GDFANANNFDNTYGQVSEDLR;GDFANANNFDNTYGQVSEDLRR;GLIDEANQDFTNR	-0.137504
Fibronectin OS=Mus musculus Fn1 PE=1 SV=4	Fn1	P11276	5.59	2477	272.4	13	13	3.71	5	5	7.90652e+07	11		EYLGAICSCTCFGGQR;HALQSASAGSGSFTDVR;ITYGETGGNSPVQEFTVPGSK;SDNVPPPTDLQFVELTDVK;SSPVIIDASTAIDAPSNLR	4.88	8	8	8.05775e+07	10		EYLGAICSCTCFGGQR;GVTYNIIVEALQNQR;LGVRPSQGGEAPR;SSPVIIDASTAIDAPSNLR;SYTITGLQPGTDYK;TYLGNALVCTCYGGSR;VEVLPVSLPGEHGQR;YIVNVYQISEEGK	-0.137504
Isoform 3 of Poly(U)-binding-splicing factor PUF60 OS=Mus musculus Puf60	Puf60	Q3UEB3-3	5.33	499	54	16	16	33.27	13	13	1.23492e+09	43		AIQALNGR;AQSSQDAVSSMNLFDLGGQYLR;GYGFIEYEK;IFVEFSMASETHK;IYVASVHQDLSDDDIK;KVVAEVYDQER;LGLPPLTPEQQEALQK;QAFAPFGPIK;QGEEEDAEIIVK;QTIAHQQQQLTNLQMAAQR;SVFEAFGK;VGRPSNIGQAQPIIDQLAEEAR;VVAEVYDQER	29.86	12	12	7.4029e+08	39		DIDDDLEGEVTEECGK;GYGFIEYEK;IFVEFSMASETHK;IYVASVHQDLSDDDIK;KVVAEVYDQER;LGLPPLTPEQQEALQK;QAFAPFGPIK;QGEEEDAEIIVK;SVFEAFGK;VGRPSNIGQAQPIIDQLAEEAR;VVAEVYDQER;VYVGSIYYELGEDTIR	-0.140863
Isoform 2 of Poly(U)-binding-splicing factor PUF60 OS=Mus musculus Puf60	Puf60	Q3UEB3-2	5.35	547	58.5	15	15	30.35	13	13	1.23492e+09	43		AIQALNGR;AQSSQDAVSSMNLFDLGGQYLR;GYGFIEYEK;IFVEFSMASETHK;IYVASVHQDLSDDDIK;KVVAEVYDQER;LGLPPLTPEQQEALQK;QAFAPFGPIK;QGEEEDAEIIVK;QTIAHQQQQLTNLQMAAQR;SVFEAFGK;VGRPSNIGQAQPIIDQLAEEAR;VVAEVYDQER	27.24	12	12	7.4029e+08	39		DIDDDLEGEVTEECGK;GYGFIEYEK;IFVEFSMASETHK;IYVASVHQDLSDDDIK;KVVAEVYDQER;LGLPPLTPEQQEALQK;QAFAPFGPIK;QGEEEDAEIIVK;SVFEAFGK;VGRPSNIGQAQPIIDQLAEEAR;VVAEVYDQER;VYVGSIYYELGEDTIR	-0.140863
Voltage-dependent anion-selective channel protein 3 OS=Mus musculus Vdac3 PE=1 SV=1	Vdac3	Q60931	8.79	283	30.7	11	9	31.8	7	6	4.85645e+08	21		ASGNLETK;IETSINLAWTAGSNNTR;LSQNNFALGYK;LTLDTIFVPNTGK;LTLSALIDGK;VCNYGLTFTQK;VNNASLIGLGYTQTLRPGVK	42.76	8	7	5.06321e+08	19		AADFQLHTHVNDGTEFGGSIYQK;ASGNLETK;IETSINLAWTAGSNNTR;LTLDTIFVPNTGK;LTLSALLDGK;SCSGVEFSTSGHAYTDTGK;VCNYGLTFTQK;VNNASLIGLGYTQTLRPGVK	-0.14439
Myb-binding protein 1A OS=Mus musculus Mybbp1a PE=1 SV=2	Mybbp1a	Q7TPV4	8.95	1344	151.9	24	24	11.76	12	12	5.73711e+07	20		AEPATPAEAAQSDR;AQDASLNVPER;ATQTLQTLGEAQSK;LITGLGVGR;LQQSLQQGNHSSGSNR;LSQVNGATPVSPIEPESK;NVTSVTSLTTQQR;SPAESCDVLGDIQTCIK;SPAPSNPTLSPSTPAK;SPSLLQSGVK;VLEEGLLK;VYSASLESLLTK	12.57	12	12	8.3151e+07	18		AEPATPAEAAQSDR;ALDLIEVLVTK;ASTPSQVNGITGAK;ATQTLQTLGEAQSK;LHGADTEDSEDQAANCLDLDFVTR;LPNVALDLLR;LVQLADMLLNHNR;NVTSVTSLTTQQR;SPAESCDVLGDIQTCIK;SPAPSNPTLSPSTPAK;SPSLLQSGVK;SVFGHICPHLTPR	-0.152003
KxDL motif-containing protein 1 OS=Mus musculus Kxd1 PE=4 SV=1	Kxd1	E9QNP0	9.83	232	26.8	5	3	15.52	4	2	3.46154e+08	10		CGHTNNLRPK;ESTLHLVLR;KCGHTNNLRPK;TITLEVEPSDTIENVK	8.19	2	1	1.0847e+09	9		CGHTNNLRPK;ESTLHLVLR	-0.152003
40S ribosomal protein S8 OS=Mus musculus Rps8 PE=1 SV=2	Rps8	P62242	10.32	208	24.2	6	6	24.52	4	4	1.83406e+08	10		IIDVVYNASNNELVR;ISSLLEEQFQQGK;LTPEEEEILNK;NCIVLIDSTPYR	28.85	5	5	3.44434e+08	9		ADGYVLEGK;IIDVVYNASNNELVR;ISSLLEEQFQQGK;LTPEEEEILNK;NCIVLIDSTPYR	-0.152003
U4/U6.U5 tri-snRNP-associated protein 1 OS=Mus musculus Sart1 PE=2 SV=1	Sart1	Q9Z315	5.82	806	90.8	16	16	18.86	11	11	1.55535e+08	19		ADDLLPLGDQTQDGDFGSR;ASSGDASSLSIEETNK;DDGYEAAASSK;EAAGTTAAAGTGGTTEQPPR;GLLETTVQK;LGLKPLEVNAVK;LQAQSLSSVGPR;QHQDFSASSTTILDEEPIVNR;QLQQLQQLR;SLPSAVYCIEDK;TPYIVLSGSGK	15.76	9	9	1.57999e+08	17		ADDLLPLGDQTQDGDFGSR;ASSGDASSLSIEETNK;DLQGLTVEHAIDSFR;EAAGTTAAAGTGGTTEQPPR;EGETVVLTLK;GLAAALLLCQNK;LGLKPLEVNAVK;LQAQSLSSVGPR;TPYIVLSGSGK	-0.160465
78 kDa glucose-regulated protein OS=Mus musculus Hspa5 PE=1 SV=3	Hspa5	P20029	5.16	655	72.4	14	11	22.44	11	8	7.32661e+07	19		ELEEIVQPIISK;IINEPTAAAIAYGLDK;ITITNDQNR;ITPSYVAFTPEGER;LIGDAAK;LYGSGGPPPTGEEDTSEKDEL;NELESYAYSLK;NQLTSNPENTVFDAK;SDIDEIVLVGGSTR;SQIFSTASDNQPTVTIK;VEIIANDQGNR	17.71	9	7	1.74184e+08	17		ELEEIVQPIISK;IINEPTAAAIAYGLDK;IINEPTAAAIAYGLDKR;ITITNDQNR;ITPSYVAFTPEGER;LYGSGGPPPTGEEDTSEKDEL;NQLTSNPENTVFDAK;SQIFSTASDNQPTVTIK;VEIIANDQGNR	-0.160465
U5 small nuclear ribonucleoprotein 40 kDa protein OS=Mus musculus Snrnp40 PE=2 SV=1	Snrnp40	Q6PE01	8.1	358	39.3	10	10	15.08	6	6	6.99027e+07	9		FHPNGSTLASAGFDR;GPELPLVPVK;GPQLVCTGSDDGTVK;IFQGNVHNFEK;RGPQLVCTGSDDGTVK;RKGPELPLVPVK	19.27	4	4	8.90145e+07	8		FHPNGSTLASAGFDR;IFQGNVHNFEK;LPGHAGSINEVAFHPDEPIILSASSDK;RGPQLVCTGSDDGTVK	-0.169925
Isoform 3 of MICOS complex subunit Mic60 OS=Mus musculus Immt	Immt	Q8CAQ8-3	7.25	709	78.7	37	1	45.56	28	1	8.63796e+07	82		AVDEAADALLK;EIAGATPHITAAEGR;GDTPASAAGDTLSVPAPAVQHEDTIK;GIEQAVQSHAVAEEEAR;GIEQAVQSHAVAEEEARK;GVYSEETLR;KPVQSGPLK;LLSYASYCIEHGDLELAAK;LPVAQSQK;LSEQELEFR;LSTDDLNSLIAHAHR;QHIELALEK;QLKPPAELYPEDINTFK;SEIQAEQDR;SEIQAEQDRK;SLEDALNR;STSETTALAK;TAMDNSEIAGEK;TECPNTNEGK;TFDSAVAK;TKGDTPASAAGDTLSVPAPAVQHEDTIK;TKGDTPASAAGDTLSVPAPAVQHEDTIKTECPNTNEGK;TSSAEMPTIPLGSAVEAIR;TSSVTLQTITAQNAAVQAVK;VNCSDNEFTQALTAAIPPESL…	46.97	27	1	27791146	72		AHQLWLSVEALK;AHSNILK;AVDEAADALLK;EIAGATPHITAAEGR;GDTPASAAGDTLSVPAPAVQHEDTIK;GIEQAVQSHAVAEEEAR;GVYSEETLR;KPVQSGPLK;LLSYASYCIEHGDLELAAK;LPVAQSQK;LSEQELEFR;LSTDDLNSLIAHAHR;QHIELALEK;QLKPPAELYPEDINTFK;SEIQAEQDR;SEIQAEQDRK;SLEDALNR;STSETTALAK;TAMDNSEIAGEK;TECPNTNEGK;TKGDTPASAAGDTLSVPAPAVQHEDTIK;TSSAEMPTIPLGSAVEAIR;TSSVTLQTITAQNAAVQAVK;VNCSDNEFTQALTAAIPPESLTR;VVSQYHELVVQAR;YEFEQGLSEK;YSTSSSSGLTAGK	-0.187627
Serine/arginine-rich splicing factor 3 OS=Mus musculus Srsf3 PE=1 SV=1	Srsf3	P84104	11.65	164	19.3	11	10	34.15	6	5	7.04195e+08	32		AFGYYGPLR;DSCPLDCK;NPPGFAFVEFEDPR;VELSNGEK;VYVGNLGNNGNK;VYVGNLGNNGNKTELER	34.76	9	8	5.9332e+08	28		DAADAVR;DSCPLDCK;NPPGFAFVEFEDPR;NPPGFAFVEFEDPRDAADAVR;VELSNGEK;VELSNGEKR;VRVELSNGEK;VYVGNLGNNGNK;VYVGNLGNNGNKTELER	-0.192645
Histone H2A type 1 OS=Mus musculus Hist1h2ab PE=1 SV=3	Hist1h2ab	P22752	11.05	130	14.1	4	2	26.92	3	2	1.40498e+08	8		AGLQFPVGR;NDEELNK;VTIAQGGVLPNIQAVLLPK	26.92	3	1	7.3241e+08	7		AGLQFPVGR;HLQLAIR;VTIAQGGVLPNIQAVLLPK	-0.192645
Isoform 2 of Far upstream element-binding protein 1 OS=Mus musculus Fubp1	Fubp1	Q91WJ8-2	7.69	672	70.8	8	5	8.93	5	4	3.74953e+07	8		FAVGIVIGR;IAQITGPPDR;IGGDAGTSLNSNDYGYGGQK;IQIAPDSGGLPER;IQNDAGVR	7.89	5	3	1.09064e+07	7		FAVGIVIGR;IGGDAGTSLNSNDYGYGGQK;IQNDAGVR;KIQNDAGVR;SVQAGNPGGPGPGGR	-0.192645
Putative RNA-binding protein Luc7-like 2 OS=Mus musculus Luc7l2 PE=1 SV=1	Luc7l2	Q7TNC4	10.1	392	46.6	16	10	28.06	11	6	2.3227e+09	63		ADYEIASK;EAEEVYR;LAETQEEISAEVAAK;LHLGFIEIR;NSMPASSFQQQK;RLAETQEEISAEVAAK;SHLLNCCPHDVLSGTR;VCEVCSAYLGLHDNDR;VCEVCSAYLGLHDNDRR;VEQLGAEGNVEESQK;VHELNEEIGK	32.14	13	7	2.36329e+09	55		ADYEIASK;EAEEVYR;LADHFGGK;LAETQEEISAEVAAK;LHLGFIEIR;NSMPASSFQQQK;RLAETQEEISAEVAAK;SHLLNCCPHDVLSGTR;SYESANGR;VCEVCSAYLGLHDNDR;VCEVCSAYLGLHDNDRR;VEQLGAEGNVEESQK;VHELNEEIGK	-0.19592
Heterogeneous nuclear ribonucleoproteins A2/B1 OS=Mus musculus Hnrnpa2b1 PE=1 SV=2	Hnrnpa2b1	O88569	8.95	353	37.4	18	14	43.91	13	11	1.04777e+09	39		DYFEEYGK;EDTEEHHLR;EESGKPGAHVTVK;GFGDGYNGYGGGPGGGNFGGSPGYGGGR;GFGFVTFDDHDPVDK;GGGGNFGPGPGSNFR;GGNFGFGDSR;GGSDGYGSGR;IDTIEIITDR;IFVGGIKEDTEEHHLR;QEMQEVQSSR;SGNFGGSR;YHTINGHNAEVR	40.79	14	12	6.08626e+08	34		DYFEEYGK;EDTEEHHLR;EESGKPGAHVTVK;GFGFVTFDDHDPVDK;GGGGNFGPGPGSNFR;GGNFGFGDSR;GGSDGYGSGR;IDTIEIITDR;LFIGGLSFETTEESLR;LFVGGIKEDTEEHHLR;QEMQEVQSSR;RGFGFVTFDDHDPVDK;SGNFGGSR;YHTINGHNAEVR	-0.197939
Tubulin beta-3 chain OS=Mus musculus Tubb3 PE=1 SV=1	Tubb3	Q9ERD7	4.93	450	50.4	15	3	19.78	7	0	6.87159e+07	31		AILVDLEPGTMDSVR;ALTVPELTQQMFDAK;EIVHLQAGQCGNQIGAK;FPGQLNADLR;IMNTFSVVPSPK;ISEQFTAMFR;LAVNMVPFPR	24.89	9	2	4.23507e+07	27		AILVDLEPGTMDSVR;EIVHIQAGQCGNQIGAK;EIVHLQAGQCGNQIGAK;FPGQLNADLR;IMNTFSVVPSPK;ISEQFTAMFR;ISVYYNEASSHK;LAVNMVPFPR;MSSTFIGNSTAIQELFK;YLTVATVFR	-0.199309
Isoform 5 of MICOS complex subunit Mic60 OS=Mus musculus Immt	Immt	Q8CAQ8-5	7.42	790	87.6	38	2	44.18	28	2	5.3917e+07	86		AVDEAADALLK;EIAGATPHITAAEGR;ERPPEEVAAR;GDTPASAASTGAAQIISAAGDTLSVPAPAVQHEDTIK;GIEQAVQSHAVAEEEAR;GIEQAVQSHAVAEEEARK;GVYSEETLR;KPVQSGPLK;LLSYASYCIEHGDLELAAK;LPVAQSQK;LSEQELEFR;LSTDDLNSLIAHAHR;QHIELALEK;QLKPPAELYPEDINTFK;SEIQAEQDR;SEIQAEQDRK;SLEDALNR;STSETTEEAFSSSVR;TAMDNSEIAGEK;TECPNTNEGK;TFDSAVAK;TKGDTPASAASTGAAQIISAAGDTLSVPAPAVQHEDTIK;TSSAEMPTIPLGSAVEAIR;TSSVTLQTITAQNAAVQAVK;VNCSDNEFTQALTAAIPPESLT…	44.18	27	2	2.82877e+08	74		AHQLWLSVEALK;AHSNILK;AVDEAADALLK;EIAGATPHITAAEGR;GDTPASAASTGAAQIISAAGDTLSVPAPAVQHEDTIK;GIEQAVQSHAVAEEEAR;GVYSEETLR;KPVQSGPLK;LLSYASYCIEHGDLELAAK;LPVAQSQK;LSEQELEFR;LSTDDLNSLIAHAHR;QHIELALEK;QLKPPAELYPEDINTFK;SEIQAEQDR;SEIQAEQDRK;SLEDALNR;STSETTEEAFSSSVR;TAMDNSEIAGEK;TECPNTNEGK;TKGDTPASAASTGAAQIISAAGDTLSVPAPAVQHEDTIK;TSSAEMPTIPLGSAVEAIR;TSSVTLQTITAQNAAVQAVK;VNCSDNEFTQALTAAIPPESLTR;VVSQYHELVVQAR;YE…	-0.216811
U1 small nuclear ribonucleoprotein 70 kDa OS=Mus musculus Snrnp70 PE=1 SV=2	Snrnp70	Q62376	9.94	448	52	10	10	17.63	7	7	1.73303e+08	21		EFEVYGPIKR;GGADVNIR;GGGGSGQDNGLEGLGSDGR;GYAFIEYEHER;QQEVETELK;VNYDTTESK;YDERPGPSPLPHR	17.41	7	7	2.40664e+08	18		EFEVYGPIK;GGADVNIR;GGGGSGQDNGLEGLGSDGR;GYAFIEYEHER;QQEVETELK;VNYDTTESK;YDERPGPSPLPHR	-0.222392
Thyroid hormone receptor-associated protein 3 OS=Mus musculus Thrap3 PE=1 SV=1	Thrap3	Q569Z6	10.17	951	108.1	13	13	8.31	7	7	1.23864e+08	14		ASVSDLSPR;DSRPSQAAGDNQGDEAK;EESAASGGAAYSK;EESTSGFDK;HGLTHEELK;SIFQHIQSAQSQR;SPLQSVVVR	8.62	7	7	8.86192e+07	12		AEEYPEEAEER;ASVSDLSPR;DSRPSQAAGDNQGDEAK;EESAASGGAAYSK;EPEFDDEPK;SPLQSVVVR;SPPATGSAYGSSQK	-0.222392
Nuclear speckle splicing regulatory protein 1 OS=Mus musculus Nsrp1 PE=1 SV=1	Nsrp1	Q5NCR9	8.76	542	63.8	8	8	19	7	7	8.37719e+07	14		EAFVTSAYK;GSEQERPPEAVSK;GYPDETNSESRPPQQSCVLQR;HLLNQAVGEEAAPK;QYGLILPK;RAAALEAHLDVTK;VLQKPSVFGSDSDDDETSVSESLQR	17.34	6	6	1.27779e+08	12		AAALEAHLDVTK;EAFVTSAYK;GSEQERPPEAVSK;GYPDETNSESRPPQQSCVLQR;HLLNQAVGEEAAPK;VLQKPSVFGSDSDDDETSVSESLQR	-0.222392
Histone H2AX OS=Mus musculus H2afx PE=1 SV=2	H2afx	P27661	10.74	143	15.1	4	2	11.19	2	1	5.28e+07	7		AGLQFPVGR;NDEELNK	16.78	3	1	1.6045e+07	6		AGLQFPVGR;HLQLAIR;SSATVGPK	-0.222392
MCG7614, isoform CRA_c OS=Mus musculus Srsf5 PE=1 SV=1	Srsf5	Q9D8S5	11.56	270	31	4	3	14.07	3	2	6.18451e+07	7		LIVENLSSR;LNEGVVEFASYGDLK;QAGEVTFADAHRPK	18.15	4	3	1.17996e+08	6		GFGFVEFEDPR;LIVENLSSR;LNEGVVEFASYGDLK;QAGEVTFADAHRPK	-0.222392
40S ribosomal protein S7 OS=Mus musculus Rps7 PE=2 SV=1	Rps7	P62082	10.1	194	22.1	11	11	32.47	8	8	3.33307e+09	20		AIIIFVPVPQLK;AQQNNVEHK;EIEVGGGR;ELNITAAK;HVVFIAQR;KAIIIFVPVPQLK;RILPKPTR;VETFSGVYK	27.84	7	7	2.64955e+09	17		AIIIFVPVPQLK;EIEVGGGR;ELNITAAK;HVVFIAQR;KAIIIFVPVPQLK;RILPKPTR;VETFSGVYK	-0.234465
Splicing factor 3B subunit 3 OS=Mus musculus Sf3b3 PE=2 SV=1	Sf3b3	Q921M3	5.26	1217	135.5	29	29	17.75	17	17	7.60304e+08	39		AEVIMNYHVGETVLSLQK;ATGISFAIHGNFSGTK;DYIVVGSDSGR;FLAVGLVDNTVR;HIANYISGIQTIGHR;IHQETFGK;IVILEYQPSK;IVPGQFLAVDPK;LPPNTNDEVDEDPTGNK;LTISSPLEAHK;NENQLIIFADDTYPR;NFGDQPDIR;NVSEELDRTPPEVSK;QQEIVVSR;SEHPPLCGR;TPVEEVPAAIAPFQGR;TVLDPVTGDLSDTR	19.31	18	18	4.91546e+08	33		ATGISFAIHGNFSGTK;DYIVVGSDSGR;FGNICVVR;FLAVGLVDNTVR;ILELLRPDPNTGK;IVILEYQPSK;IVPGQFLAVDPK;KFVIHPESNNLIIIETDHNAYTEATK;LGAVFNQVAFPLQYTPR;LPPNTNDEVDEDPTGNK;NENQLIIFADDTYPR;NVIDGDLCEQFNSMEPNK;NVSEELDR;NVSEELDRTPPEVSK;RNENQLIIFADDTYPR;TPVEEVPAAIAPFQGR;TVLDPVTGDLSDTR;VHTLLTVEVFGVIR	-0.241008
MCG18410, isoform CRA_a OS=Mus musculus Ddx23 PE=3 SV=1	Ddx23	D3Z0M9	9.58	819	95.4	23	23	19.29	15	15	2.5833e+08	26		CTYVVLDEADR;DILVATDVAGR;DSSLPPHILEVIDK;EFALSNLK;ELAQQIEEETIK;GFIAGIDLK;HQVQLLGR;IEESDQGPYAIILAPTR;IFREDYSITTK;IQPLSLEELLAK;LIDVLENR;QAIPIGLQNR;QFQDLGR;SGVAITFLTK;TVAVIGGISR	19.54	13	13	1.94983e+08	22		DIIGVAETGSGK;EDSAVFYELK;ELAQQIEEETIK;ETNGNEDEEGR;HQVQLLGR;IDRIEESDQGPYAIILAPTR;IEESDQGPYAIILAPTR;IQPLSLEELLAK;NIEDYIHR;QAILESPVSSCPPELANHPDAQHKPGTILTK;RPAVVYIGSAGKPHER;SGVAITFLTK;TVAVIGGISR	-0.241008
Isoform 2 of ATP-dependent RNA helicase A OS=Mus musculus Dhx9	Dhx9	O70133-2	6.83	1381	149.5	14	13	8.18	10	10	1.70852e+08	13		AAECNIVVTQPR;DFVNYLVR;DVVLAYPEVR;ELDALDANDELTPLGR;GISHVIVDEIHER;LAAQSCALSLVR;LAHFEPSQR;LGGIGQFLAK;VFDPVPDGVTK;YQILPLHSQIPR	8.18	9	1	42519819	11		AAECNIVVTQPR;AIEPPPLDAIIEAEHTLR;ELDALDANDELTPLGR;GISHVIVDEIHER;LAAQSCALSLVR;LAHFEPSQR;LGGIGQFLAK;TPLHEIALSIK;YQILPLHSQIPR	-0.241008
60S acidic ribosomal protein P2 OS=Mus musculus Rplp2 PE=1 SV=3	Rplp2	P99027	4.54	115	11.6	7	7	60	4	4	3.5933e+08	13		ILDSVGIEADDDRLNK;LASVPAGGAVAVSAAPGSAAPAAGSAPAAAEEK;NIEDVIAQGVGK;VISELNGK	69.57	5	5	5.90738e+08	11		ILDSVGIEADDDR;ILDSVGIEADDDRLNK;LASVPAGGAVAVSAAPGSAAPAAGSAPAAAEEK;NIEDVIAQGVGK;YVASYLLAALGGNSSPSAK	-0.241008
60S ribosomal protein L17 OS=Mus musculus Rpl17 PE=2 SV=1	Rpl17	Q6ZWZ7	10.18	184	21.4	8	8	30.43	5	5	1.55877e+08	13		EQIVPKPEEEVAQK;ETAQALK;GLDVDSLVIEHIQVNK;NAESNAELK;YSLDPENPTK	26.63	4	4	3.42562e+08	11		EQIVPKPEEEVAQK;GLDVDSLVIEHIQVNK;NAESNAELK;YSLDPENPTK	-0.241008
Luc7-like protein 3 OS=Mus musculus Luc7l3 PE=1 SV=1	Luc7l3	Q5SUF2	9.77	432	51.4	14	14	23.61	10	10	1.6388e+09	43		ESDTKNEVNGTSEDIK;IDVLLQQIEELGSEGK;IQVLTDK;LALSQNQQSSGAAGPTGK;LALSQNQQSSGAAGPTGKNEEK;NEVNGTSEDIK;NEVNGTSEDIKSEGDTQSN;SDLGPCEK;STTSTIESFAAQEK;YLQSLLAEVER	21.99	9	9	1.11531e+09	36		ESDTKNEVNGTSEDIK;IDVLLQQIEELGSEGK;LALSQNQQSSGAAGPTGK;LALSQNQQSSGAAGPTGKNEEK;NEVNGTSEDIK;NEVNGTSEDIKSEGDTQSN;SDLGPCEK;STTSTIESFAAQEK;YLQSLLAEVER	-0.25634
Isoform 2 of Histone H2B type 1-P OS=Mus musculus Hist1h2bp	Hist1h2bp	Q8CGP2-2	10.24	138	15.6	7	7	32.61	5	5	3.14251e+08	18		AMGIMNSFVNDIFER;ESYSVYVYK;KESYSVYVYK;LLLPGELAK;QVHPDTGISSK	36.96	5	1	6.1178e+07	15		AMGIMNSFVNDIFER;ESYSVYVYK;IASEASR;LLLPGELAK;QVHPDTGISSK	-0.263034
Sorting and assembly machinery component 50 homolog OS=Mus musculus Samm50 PE=1 SV=1	Samm50	Q8BGH2	6.8	469	51.8	17	17	24.95	12	12	3.82303e+08	18		DVVVQHVHFDGLGR;ELGCLSR;FYLGGPTSVR;ICDGVQFGAGIR;LPNLLGR;NFSVNLYK;NSSILPR;QEILENK;TASFAVR;VNQELAGYTGGDVSFIK;VTFQFSYGTK;VTGQFPWSSLR	28.36	9	9	1.54293e+08	15		DVVVQHVHFDGLGR;ETSYGLSFFKPQPGNFER;ICDGVQFGAGIR;LELNYCIPMGVQGGDR;THFFLNAGNLCNLNYGEGPK;TKDDIIICEIGEVFK;VNQELAGYTGGDVSFIK;VTFQFSYGTK;VTGQFPWSSLR	-0.263034
Pre-mRNA-splicing factor SLU7 OS=Mus musculus Slu7 PE=1 SV=1	Slu7	Q8BHJ9	7.08	585	68	7	7	10.26	5	5	5.76725e+07	6		KPQALLELHQEK;LGNAPAEVDEEGK;LVEQANSPK;NLDPNSAYYDPK;NPDEVSYAGDNFVR	7.01	3	3	3.05995e+07	5		ESVNSEECIITGATAEESVK;KPQALLELHQEK;LVEQANSPK	-0.263034
RNA-binding motif protein, X chromosome OS=Mus musculus Rbmx PE=1 SV=1	Rbmx	Q9WV02	10.05	391	42.3	6	6	12.28	4	4	1.26115e+08	6		GFAFVTFESPADAK;LFIGGLNTETNEK;SDLYSSGR;VEQATKPSFESGR	8.95	3	3	7.08367e+07	5		GFAFVTFESPADAK;LFIGGLNTETNEK;SDLYSSGR	-0.263034
60S ribosomal protein L24 OS=Mus musculus Rpl24 PE=1 SV=2	Rpl24	Q8BP67	11.25	157	17.8	4	4	11.46	2	2	5.61457e+07	6		VELCSFSGYK;VFQFLNAK	17.2	3	3	1.34668e+08	5		QINWTVLYR;VELCSFSGYK;VFQFLNAK	-0.263034
Calcium homeostasis endoplasmic reticulum protein OS=Mus musculus Cherp PE=1 SV=1	Cherp	G5E8I8	9.19	938	106.3	10	10	8.32	7	7	3.8155e+08	17		DEFSTFGTR;ELLAALQK;EQGIQDPIK;ITADGAHFELR;LALEQQQLICK;LEDHEYKPLDPK;LLAAVEAFYSPPSHDRPR	8	6	6	2.70279e+08	14		DEFSTFGTR;EQGIQDPIK;ITADGAHFELR;LALEQQQLICK;LLAAVEAFYSPPSHDRPR;VVVPIYCTSFLAVEEDK	-0.280108
U2 small nuclear ribonucleoprotein A' OS=Mus musculus Snrpa1 PE=1 SV=2	Snrpa1	P57784	8.62	255	28.3	10	10	26.67	7	7	519662400	16		GGPSAGDVEAIK;GLLQSGQIPGR;KGGPSAGDVEAIK;LTAELIEQAAQYTNAVR;NAIANASTLAEVER;TFNPGAGLPTDK;TFNPGAGLPTDKK	28.63	8	8	3.40105e+08	13		GGPSAGDVEAIK;GLLQSGQIPGR;KGGPSAGDVEAIK;KLDGFPLLR;LDGFPLLR;LTAELIEQAAQYTNAVR;NAIANASTLAEVER;SLTYLSILR	-0.29956
Isoform 2 of MICOS complex subunit Mic60 OS=Mus musculus Immt	Immt	Q8CAQ8-2	6.61	746	82.9	39	0	45.31	29	0	0	90		AVDEAADALLK;EIAGATPHITAAEGR;ERPPEEVAAR;GDTPASAAGDTLSVPAPAVQHEDTIK;GIEQAVQSHAVAEEEAR;GIEQAVQSHAVAEEEARK;GVYSEETLR;KPVQSGPLK;LLSYASYCIEHGDLELAAK;LPVAQSQK;LSEQELEFR;LSTDDLNSLIAHAHR;QHIELALEK;QLKPPAELYPEDINTFK;SEIQAEQDR;SEIQAEQDRK;SLEDALNR;STSETTEEAFSSSVR;TAMDNSEIAGEK;TECPNTNEGK;TFDSAVAK;TKGDTPASAAGDTLSVPAPAVQHEDTIK;TKGDTPASAAGDTLSVPAPAVQHEDTIKTECPNTNEGK;TSSAEMPTIPLGSAVEAIR;TSSVTLQTITAQNAAVQAVK;VNCSD…	45.31	27	0	0	73		AHQLWLSVEALK;AHSNILK;AVDEAADALLK;EIAGATPHITAAEGR;GDTPASAAGDTLSVPAPAVQHEDTIK;GIEQAVQSHAVAEEEAR;GVYSEETLR;KPVQSGPLK;LLSYASYCIEHGDLELAAK;LPVAQSQK;LSEQELEFR;LSTDDLNSLIAHAHR;QHIELALEK;QLKPPAELYPEDINTFK;SEIQAEQDR;SEIQAEQDRK;SLEDALNR;STSETTEEAFSSSVR;TAMDNSEIAGEK;TECPNTNEGK;TKGDTPASAAGDTLSVPAPAVQHEDTIK;TSSAEMPTIPLGSAVEAIR;TSSVTLQTITAQNAAVQAVK;VNCSDNEFTQALTAAIPPESLTR;VVSQYHELVVQAR;YEFEQGLSEK;YSTSSSSGLTAGK	-0.302029
Voltage-dependent anion-selective channel protein 3 OS=Mus musculus Vdac3 PE=1 SV=1	Vdac3	J3QMG3	8.79	284	30.8	10	8	31.69	7	6	4.85645e+08	21		ASGNLETK;IETSINLAWTAGSNNTR;LSQNNFALGYK;LTLDTIFVPNTGK;LTLSALIDGK;VCNYGLTFTQK;VNNASLIGLGYTQTLRPGVK	35.92	7	6	5.06321e+08	17		AADFQLHTHVNDGTEFGGSIYQK;ASGNLETK;IETSINLAWTAGSNNTR;LTLDTIFVPNTGK;LTLSALLDGK;VCNYGLTFTQK;VNNASLIGLGYTQTLRPGVK	-0.304855
Heat shock cognate 71 kDa protein OS=Mus musculus Hspa8 PE=1 SV=1	Hspa8	P63017	5.52	646	70.8	29	19	34.98	19	10	7.11982e+08	60		DAGTIAGLNVLR;EIAEAYLGK;FEELNADLFR;GPAVGIDLGTTYSCVGVFQHGK;IINEPTAAAIAYGLDK;IINEPTAAAIAYGLDKK;LIGDAAK;LLQDFFNGK;MVNHFIAEFK;NQTAEKEEFEHQQK;NQVAMNPTNTVFDAK;NTTIPTK;SFYPEEVSSMVLTK;SQIHDIVLVGGSTR;STAGDTHLGGEDFDNR;TTPSYVAFTDTER;TVTNAVVTVPAYFNDSQR;VCNPIITK;VEIIANDQGNR	37.77	20	12	7.60931e+08	48		ARFEELNADLFR;ATVEDEK;DAGTIAGLNVLR;EIAEAYLGK;FEELNADLFR;FELTGIPPAPR;GPAVGIDLGTTYSCVGVFQHGK;IINEPTAAAIAYGLDK;IINEPTAAAIAYGLDKK;LLQDFFNGK;NQTAEKEEFEHQQK;NQVAMNPTNTVFDAK;QTQTFTTYSDNQPGVLIQVYEGER;RFDDAVVQSDMK;SQIHDIVLVGGSTR;STAGDTHLGGEDFDNR;TTPSYVAFTDTER;TVTNAVVTVPAYFNDSQR;VCNPIITK;VEIIANDQGNR	-0.321928
ATP-dependent RNA helicase A OS=Mus musculus Dhx9 PE=1 SV=1	Dhx9	E9QNN1	6.83	1384	149.6	15	14	9.25	11	11	1.70852e+08	15		AAECNIVVTQPR;DFVNYLVR;DVVLAYPEVR;ELDALDANDELTPLGR;GISHVIVDEIHER;LAAQSCALSLVR;LAHFEPSQR;LGGIGQFLAK;LQISHEAAACITALR;VFDPVPDGVTK;YQILPLHSQIPR	9.25	10	2	1.07121e+08	12		AAECNIVVTQPR;AIEPPPLDAVIEAEHTLR;ELDALDANDELTPLGR;GISHVIVDEIHER;LAAQSCALSLVR;LAHFEPSQR;LGGIGQFLAK;LQISHEAAACITALR;TPLHEIALSIK;YQILPLHSQIPR	-0.321928
Cleavage and polyadenylation specificity factor subunit 7 OS=Mus musculus Cpsf7 PE=1 SV=2	Cpsf7	Q8BTV2	8	471	52	11	11	14.44	6	6	1.7187e+08	10		AISSSAISK;ATPSENLVPSSAR;GYAEVVVASENSVHK;LLELLPGK;QNLSQFEAQAR;SYSVGASGSSSR	12.1	5	5	1.246e+08	8		AISSSAISK;ATPSENLVPSSAR;GYAEVVVASENSVHK;LLELLPGK;SYSVGASGSSSR	-0.321928
PEST proteolytic signal-containing nuclear protein OS=Mus musculus Pcnp PE=1 SV=1	Pcnp	Q6P8I4	7.49	178	19	7	7	42.7	6	6	1.84271e+08	10		AGAAGGPEEEAEKPVK;AGEEKPEKPQR;DTPTSAGPNSFNK;ETVPTLAPK;FGFAIGSQTAR;RSAEDEAADLPTKPTK	36.52	5	5	136566893	8		AGAAGGPEEEAEKPVK;DTPTSAGPNSFNK;ETVPTLAPK;FGFAIGSQTAR;RSAEDEAADLPTKPTK	-0.321928
Guanine nucleotide-binding protein subunit beta-2-like 1 OS=Mus musculus Gnb2l1 PE=1 SV=3	Gnb2l1	P68040	7.69	317	35.1	5	5	8.2	2	2	9.36918e+07	5		DETNYGIPQR;IIVDELKQEVISTSSK	8.83	2	2	1.24053e+08	4		DVLSVAFSSDNR;IIVDELKQEVISTSSK	-0.321928
Band 4.1-like protein 5 OS=Mus musculus Epb41l5 PE=1 SV=1	Epb41l5	Q8BGS1	6.39	731	81.6	6	6	12.18	5	5	4.1506e+07	5		ASTTQPEDLGVLNASAQK;GQTPAQAETNYLNK;NASVQDAATNSTAFNENDVPVCK;TSETSAPFPAPDTINVATR;VSLLDGTDVSVDLPK	9.58	4	4	2.81836e+07	4		ASTTQPEDLGVLNASAQK;GQTPAQAETNYLNK;NASVQDAATNSTAFNENDVPVCK;VSLLDGTDVSVDLPK	-0.321928
28S ribosomal protein S12, mitochondrial OS=Mus musculus Mrps12 PE=2 SV=1	Mrps12	O35680	10.71	139	15.4	3	3	13.67	2	2	2.86099e+08	5		LGPTEGRPQLK;TQDLPGVK	17.99	1	1	2.83717e+08	4		EAVCFIPGEGHTLQEHHVVLVEGGR	-0.321928
Isoform 2 of Luc7-like protein 3 OS=Mus musculus Luc7l3	Luc7l3	Q5SUF2-2	9.95	491	58.4	13	13	19.14	9	9	1.6388e+09	42		ESDTKNEVNGTSEDIK;IDVLLQQIEELGSEGK;IQVLTDK;LALSQNQQSSGAAGPTGK;LALSQNQQSSGAAGPTGKNEEK;NEVNGTSEDIK;SDLGPCEK;STTSTIESFAAQEK;YLQSLLAEVER	17.72	8	8	1.11531e+09	33		ESDTKNEVNGTSEDIK;IDVLLQQIEELGSEGK;LALSQNQQSSGAAGPTGK;LALSQNQQSSGAAGPTGKNEEK;NEVNGTSEDIK;SDLGPCEK;STTSTIESFAAQEK;YLQSLLAEVER	-0.347923
Protein Igkc OS=Mus musculus Igkc PE=4 SV=1	Igkc	A0A075B5P2	5.41	107	11.9	6	6	54.21	6	6	3.49801e+09	28		DSTYSMSSTLTLTK;DSTYSMSSTLTLTKDEYER;HNSYTCEATHK;IDGSER;QNGVLNSWTDQDSK;TSTSPIVK	48.6	5	5	5.2235e+09	22		DSTYSMSSTLTLTK;DSTYSMSSTLTLTKDEYER;HNSYTCEATHK;QNGVLNSWTDQDSK;TSTSPIVK	-0.347923
Heat shock-related 70 kDa protein 2 OS=Mus musculus Hspa2 PE=1 SV=2	Hspa2	P17156	5.67	633	69.6	12	2	15.8	10	1	5.68089e+07	28		EIAEAYLGGK;FEELNADLFR;IINEPTAAAIAYGLDK;IINEPTAAAIAYGLDKK;LIGDAAK;LLQDFFNGK;NTTIPTK;STAGDTHLGGEDFDNR;TTPSYVAFTDTER;VEIIANDQGNR	13.9	9	1	26755072	22		ARFEELNADLFR;EIAEAYLGGK;FEELNADLFR;IINEPTAAAIAYGLDK;IINEPTAAAIAYGLDKK;LLQDFFNGK;STAGDTHLGGEDFDNR;TTPSYVAFTDTER;VEIIANDQGNR	-0.347923
40S ribosomal protein S25 OS=Mus musculus Rps25 PE=1 SV=1	Rps25	P62852	10.11	125	13.7	5	5	22.4	3	3	3.08614e+09	14		AALQELLSK;LITPAVVSER;LNNLVLFDK	24	4	4	2.87856e+09	11		AALQELLSK;DKLNNLVLFDK;LITPAVVSER;LNNLVLFDK	-0.347923
Golgi-associated plant pathogenesis-related protein 1 OS=Mus musculus Glipr2 PE=2 SV=3	Glipr2	Q9CYL5	9.51	154	17.1	5	5	22.08	3	3	9.88294e+08	9		ASASDGSSFVVAR;EAQQYSEALASTR;QFNNEVLK	31.17	3	3	2.55427e+08	7		ASASDGSSFVVAR;EAQQYSEALASTR;YFPAGNIVNQGFFEENVPPPKK	-0.36257
ATP-binding cassette sub-family F member 2 OS=Mus musculus Abcf2 PE=2 SV=1	Abcf2	Q99LE6	7.05	628	71.7	9	9	11.15	6	6	5.34758e+07	9		ETTGDGEVDLLTK;LLTGELLPTDGMIR;LVDEEPQLTK;VALVGPNGAGK;YGLIGLNGIGK;YYTGNYDQYVK	10.35	5	5	3.50371e+07	7		EVPIPEHIDIYHLTR;GHEENGDAVTEPQVAEEK;LAHEDAECEK;YGLIGLNGIGK;YYTGNYDQYVK	-0.36257
D-3-phosphoglycerate dehydrogenase OS=Mus musculus Phgdh PE=1 SV=3	Phgdh	Q61753	6.54	533	56.5	12	12	26.08	10	10	1.99367e+08	22		AGTGVDNVDLEAATR;ALQSGQCAGAALDVFTEEPPRDR;ALVDHENVISCPHLGASTK;EELIAELQDCEGLIVR;GGIVDEGALLR;GTIQVVTQGTSLK;QADVNLVNAK;TLGILGLGR;VLISDSLDPCCR;VTADVINAAEK	24.02	9	9	200874183	17		AGTGVDNVDLEAATR;ALQSGQCAGAALDVFTEEPPRDR;ALVDHENVISCPHLGASTK;EELIAELQDCEGLIVR;GTIQVVTQGTSLK;QADVNLVNAK;TLGILGLGR;VLISDSLDPCCR;VTADVINAAEK	-0.371969
Brain acid soluble protein 1 OS=Mus musculus Basp1 PE=1 SV=3	Basp1	Q91XV3	4.51	226	22.1	11	11	72.12	10	10	2.60086e+08	30		AEGAGTEEEGTPK;AGEASAESTGAADGAAPEEGEAK;APAPAAPAAAEPQAEAPAAAASSEQSVAVK;APAPAAPAAAEPQAEAPAAAASSEQSVAVKE;ESEPQAAADATEVK;ETPAASEAPSSAAK;KAEGAGTEEEGTPK;KTEAPAAAGPEAK;SDAAPAASDSKPSSAEPAPSSK;SEGAAEEQPEPAPAPEQEAAAPGPAAGGEAPK	72.12	10	10	1.71053e+08	23		AEGAGTEEEGTPK;AGEASAESTGAADGAAPEEGEAK;APAPAAPAAAEPQAEAPAAAASSEQSVAVK;APAPAAPAAAEPQAEAPAAAASSEQSVAVKE;ESEPQAAADATEVK;ETPAASEAPSSAAK;KAEGAGTEEEGTPK;KTEAPAAAGPEAK;SDAAPAASDSKPSSAEPAPSSK;SEGAAEEQPEPAPAPEQEAAAPGPAAGGEAPK	-0.383329
RNA-binding protein 39 OS=Mus musculus Rbm39 PE=1 SV=2	Rbm39	Q8VH51	10.1	530	59.4	14	14	23.21	11	11	1.84767e+09	38		AAAMANNLQK;DLEEFFSTVGK;GYGFITFSDSECAK;HGGVIHIYVDK;IGLPHSIK;LNSANGHEER;NSAQGNVYVK;SPYSGPK;TDASSASSFLDSDELER;TGIDLGTTGR;VLGVPIIVQASQAEK	26.6	12	12	1.71597e+09	29		AAAMANNLQK;CPSIAAAIAAVNALHGR;DLEEFFSTVGK;GIFEPFGR;GYGFITFSDSECAK;HGGVIHIYVDK;IGLPHSIK;LNSANGHEER;NSAQGNVYVK;TDASSASSFLDSDELER;TGIDLGTTGR;VLGVPIIVQASQAEK	-0.389947
Complement C3 OS=Mus musculus C3 PE=1 SV=3	C3	P01027	6.73	1663	186.4	47	47	23.81	33	33	2.34673e+08	70		AAVFNHFISDGVK;ADIGCTPGSGK;AFYEHAPK;DICEGQVNSLPGSINK;DLELLASGVDR;DLNMDVSFHLPSR;DNHLAPGQQTTLR;DTLPESR;GTLSVVAVYHAK;GYTQQLAFK;IFTVDNNLLPVGK;IGQQEVEVK;IILQGSPVVQMAEDAVDGER;ISLAHSLTR;LEEPYLGK;LGQGGVQK;LVAYYTLIGASGQR;NTLIIYLEK;NVDGTAFVIFGVQDGDK;QNEAFSLTAK;SELEEDIIPEEDIISR;SGSDEVQAGQQR;SSVAVPYVIVPLK;TIYTPGSTVLYR;TSQGLQTEQR;TVAIHTLDPEK;TVLTGASGHLR;VDVPAADLSDQVPDTDSETR;VGLVAVDK;VLVVTQGSNAK;VVIEDGVGDAVLTR;…	24.29	33	33	1.8722e+08	53		AAVFNHFISDGVK;ADIGCTPGSGK;DLELLASGVDR;DNHLAPGQQTTLR;EYVLPSFEVR;GTLSVVAVYHAK;GYTQQLAFK;IFTVDNNLLPVGK;IGQQEVEVK;IILQGSPVVQMAEDAVDGER;ISHTEEDCLTFK;ISLAHSLTR;LEEPYLGK;LGQGGVQK;MELKPGDNLNVNFHLR;NVDGTAFVIFGVQDGDKK;RQEALELIK;SELEEDIIPEEDIISR;SGIPIVTSPYQIHFTK;SGSDEVQAGQQR;SSVAVPYVIVPLK;TIYTPGSTVLYR;TSQGLQTEQR;TVAIHTLDPEK;TVLTGASGHLR;TVVILIETPDGIPVK;TVVILIETPDGIPVKR;VDVPAADLSDQVPDTDSETR;VHQYFNVGLIQPGSVK;V…	-0.401363
40S ribosomal protein S3 OS=Mus musculus Rps3 PE=1 SV=1	Rps3	P62908	9.66	243	26.7	13	13	47.74	11	11	3.87243e+08	24		AELNEFLTR;DEILPTTPISEQK;ELAEDGYSGVEVR;ELTAVVQK;FGFPEGSVELYAEK;FVADGIFK;GCEVVVSGK;GLCAIAQAESLR;KPLPDHVSIVEPK;LLGGLAVR;TEIIILATR	41.56	10	10	5.70865e+08	18		AELNEFLTR;DEILPTTPISEQK;ELAEDGYSGVEVR;ELTAVVQK;FVADGIFK;GCEVVVSGK;GLCAIAQAESLR;KPLPDHVSIVEPK;QGVLGIK;TEIIILATR	-0.415037
Histone H2B type 1-M OS=Mus musculus Hist1h2bm PE=1 SV=2	Hist1h2bm	P10854	10.32	126	13.9	7	7	41.27	6	6	3.14251e+08	20		AMGIMNSFVNDIFER;ESYSVYVYK;IAGEASR;KESYSVYVYK;LLLPGELAK;QVHPDTGISSK	40.48	5	1	45814778	15		AMGIMNSFVNDIFER;ESYSVYVYK;IAGEASR;LLLPGELAK;QVHPDTGISSK	-0.415037
Isoform 2 of Nuclear fragile X mental retardation-interacting protein 2 OS=Mus musculus Nufip2	Nufip2	Q5F2E7-2	8.68	710	77.8	7	7	9.58	5	5	4.25218e+07	12		GADNDGSGSESGYTTPK;GCENLNLVQDK;SLSSDEATNPISR;TGYGEINGNAGER;VLNGNQQVVETSLK	10	5	5	2.75195e+07	9		ADTSSQGALVFLSK;GADNDGSGSESGYTTPK;SLSSDEATNPISR;TGYGEINGNAGER;VLNGNQQVVETSLK	-0.415037
Peptidyl-prolyl cis-trans isomerase B OS=Mus musculus Ppib PE=1 SV=2	Ppib	P24369	9.55	216	23.7	8	8	25.46	6	6	2.54793e+08	12		DTNGSQFFITTVK;DVIIVDSGK;IEVEKPFAIAK;IEVEKPFAIAKE;TVDNFVALATGEK;VVFGLFGK	25.46	6	6	2.22331e+08	9		DTNGSQFFITTVK;DVIIVDSGK;IEVEKPFAIAK;IEVEKPFAIAKE;TVDNFVALATGEK;VVFGLFGK	-0.415037
Protein Ighv5-12 (Fragment) OS=Mus musculus Ighv5-12 PE=4 SV=1	Ighv5-12	A0A075B5Q4	8.85	117	13.1	2	1	23.08	2	1	6.4505e+07	8		LVESGGGLVQPGGSLK;SEDTAMYYCAR	23.08	2	2	3.88324e+08	6		LVESGGGLVQPGGSLK;SEDTAMYYCAR	-0.415037
Regulation of nuclear pre-mRNA domain-containing protein 2 OS=Mus musculus Rprd2 PE=1 SV=1	Rprd2	Q6NXI6	7.59	1469	156.5	10	10	5.38	5	5	2.4013e+07	8		ASSSSASSAGALESSLDR;EPVGPSSAPPAPPK;GAPIETLGYHNAANR;LSDATEYQPILSSYNHR;VLASTISTTSTIEFK	4.36	4	4	1.43742e+07	6		EPVGPSSAPPAPPK;GAPIETLGYHNAANR;SFNYSPSSSTSEVSSTSASK;VLASTISTTSTIEFK	-0.415037
40S ribosomal protein S17 OS=Mus musculus Rps17 PE=1 SV=2	Rps17	P63276	9.85	135	15.5	5	5	15.56	3	3	2.30295e+08	8		LGNDFHTNK;VCEEIAIIPSK;VCEEIAIIPSKK	16.3	3	3	1.52203e+08	6		LGNDFHTNK;RVCEEIAIIPSKK;VCEEIAIIPSKK	-0.415037
Raftlin OS=Mus musculus Rftn1 PE=1 SV=4	Rftn1	Q6A0D4	7.68	554	61.5	6	6	7.22	3	3	3.32382e+07	4		AAETDAATAGVNR;FVSVVPQYQPSVSSAGSR;SSLENDTPK	3.79	2	2	6.32831e+06	3		AAETDAATAGVNR;ILLEHIFR	-0.415037
Calcium-binding mitochondrial carrier protein Aralar1 OS=Mus musculus Slc25a12 PE=1 SV=1	Slc25a12	Q8BH59	8.25	677	74.5	9	9	8.57	4	4	2.76808e+07	4		DIEVTKEEFAQSAIR;GLLPQLLGVAPEK;IAPLAEGALPYNLAELQR;LQVAGEITTGPR	3.25	2	2	6.51709e+07	3		LQVAGEITTGPR;SPSVAVAQPK	-0.415037
ATPase family AAA domain-containing protein 3 OS=Mus musculus Atad3 PE=1 SV=1	Atad3	Q925I1	9.29	591	66.7	8	8	4.91	3	3	7.45635e+07	4		EYEAAVEQLK;ISVLEALR;TAGTLLGEGFR	9.31	3	3	2.05139e+07	3		GEGTGPPLPLPPAQPGAEGGGDR;LVSRPQDALEGVILSPSLEAR;VQDAVQQHQQK	-0.415037
Protein 4732456N10Rik OS=Mus musculus 4732456N10Rik PE=3 SV=1	4732456N10Rik	E9Q1Z0	8.25	538	58.2	4	2	4.83	3	0	1.68297e+08	4		FASFIDK;LALDIEIATYR;LLEGEECR	5.76	3	2	5.20039e+08	3		LALDIEIATYR;LLEGEECR;SLNLDSIIAEVK	-0.415037
Isoform 3 of Band 4.1-like protein 5 OS=Mus musculus Epb41l5	Epb41l5	Q8BGS1-3	6.47	739	82.5	5	5	9.61	4	4	3.70339e+07	4		GQTPAQAETNYLNK;NASVQDAATNSTAFNENDVPVCK;TSETSAPFPAPDTINVATR;VSLLDGTDVSVDLPK	7.04	3	3	2.81836e+07	3		GQTPAQAETNYLNK;NASVQDAATNSTAFNENDVPVCK;VSLLDGTDVSVDLPK	-0.415037
MICOS complex subunit Mic60 (Fragment) OS=Mus musculus Immt PE=4 SV=1	Immt	E9PVS5	9.09	188	19.7	8	2	30.85	6	1	8.63796e+07	15		KPVQSGPLK;LPVAQSQK;SLEDALNR;STSETTALAK;TECPNTNEGK;YSTSSSSGLTAGK	30.85	6	1	27791146	11		KPVQSGPLK;LPVAQSQK;SLEDALNR;STSETTALAK;TECPNTNEGK;YSTSSSSGLTAGK	-0.447459
Coiled-coil domain-containing protein 124 OS=Mus musculus Ccdc124 PE=2 SV=1	Ccdc124	Q9D8X2	9.64	217	25.3	7	7	33.64	6	6	2.37291e+08	11		AAFTAFEEVQLPR;AQIEDSLR;LLEEEDSR;LQEEGSVEAR;SHLELPLEENLNR;TVEDAIAVLSVAEEADRHPER	29.95	5	5	209775888	8		AAFTAFEEVQLPR;AQIEDSLR;LQEEGSVEAR;SHLELPLEENLNR;TVEDAIAVLSVAEEADRHPER	-0.459432
U1 small nuclear ribonucleoprotein A OS=Mus musculus Snrpa PE=2 SV=3	Snrpa	Q62189	9.8	287	31.8	6	6	19.51	5	5	341770055	11		ANHTIYINNLNEK;DALQGFK;EVTSATNALR;GQAFVIFK;HDIAFVEFDNEVQAGAAR	14.29	3	3	2.82619e+08	8		ANHTIYINNLNEK;EVTSATNALR;HDIAFVEFDNEVQAGAAR	-0.459432
Ig gamma-3 chain C region OS=Mus musculus PE=1 SV=2	NOGENE	P03987	7.14	398	43.9	7	7	14.82	5	5	5.22297e+08	36		AQTPQVYTIPPPR;DALMISLTPK;GYFPEPVTVK;NGELEQDYK;NTPPILDSDGTYFLYSK	24.62	7	7	6.85413e+08	26		ALPAPIER;AQTPQVYTIPPPR;DALMISLTPK;GYFPEPVTVK;IPKPSTPPGSSCPPGNILGGPSVFIFPPKPK;NGELEQDYK;NTPPILDSDGTYFLYSK	-0.469485
Complement C4-B OS=Mus musculus C4b PE=1 SV=3	C4b	P01029	7.53	1738	192.8	12	12	4.89	6	6	8.70868e+07	7		DHAVDLIQK;FSLGSTISVK;ILSLAQEQVGNSPEK;SQLLATLCSGDVCQCAEGK;TLEIPGSSDPNIVPDGDFSSLVR;YVLPNFEVK	2.59	4	4	3.68645e+07	5		DHAVDLIQK;ITQVLHFR;SQLLATLCSGDVCQCAEGK;VVLRPTAPR	-0.485427
T-complex protein 1 subunit eta OS=Mus musculus Cct7 PE=1 SV=1	Cct7	P80313	7.84	544	59.6	11	11	14.15	5	5	4.80257e+07	7		EGTDSSQGIPQLVSNISACQVIAEAVR;LPIGDVATQYFADR;TATQLAVNK;VQGGALEESQLVAGVAFK;YNFFTGCPK	6.07	3	3	9.61025e+07	5		LLDVVHPAAK;LPIGDVATQYFADR;YNFFTGCPK	-0.485427
Isoform 2 of Beta-arrestin-2 OS=Mus musculus Arrb2	Arrb2	Q91YI4-2	7.65	421	47.4	9	9	16.39	5	5	6.60991e+07	7		ACGVDFEIR;CPVAQLEQDDQVSPSSTFCK;SLHLEASLDK;VQFAPETPGPQPSAETTR;VYTITPLLSDNR	15.44	5	5	4.99415e+07	5		EDLDVLGLSFR;HEDTNLASSTIVK;KVQFAPETPGPQPSAETTR;VFVTLTCAFR;VYTITPLLSDNR	-0.485427																				ARKPLSESLGR;DEDAGGFIANLEPVALSDR;ITEVQQK;KPLSESLGR;LDSVLLLSSMNLPGGELR;LGQGVLVQVSPSLVK;LGQGVLVQVSPSLVKR;LIASVAGSVER;LRNCVVLLVTQR;NCVVLLVTQR;SAEDELAMR;TRYNGEVGDIVVGR;YNGEVGDIVVGR
Metaxin-2 OS=Mus musculus Mtx2 PE=1 SV=1	Mtx2	O88441	5.63	263	29.7	4	4	15.97	3	3	1.62517e+08	7		GHSLSDGLDEVQK;LGTQPYFFNK;TLDQVLEDVDQCCQALSQR	15.97	3	3	7.32011e+07	5		GHSLSDGLDEVQK;LGTQPYFFNK;TLDQVLEDVDQCCQALSQR	-0.485427																				AEDEEEINAELTAK;ENQSILITGESGAGK;EQDTSAHLER;GQTVQQVYNSVGALAK;GSSFQTVSALFR;IQLELNQVK;LASADIETYLLEK;LQTESGEYSR;VLNASAIPEGQFIDSK;VQLLHTQNTSLINTK
Ig gamma-2A chain C region, membrane-bound form OS=Mus musculus Igh-1a PE=1 SV=3	Igh-1a	P01865	6.29	398	43.9	3	3	9.05	3	3	1.94704e+08	7		DLPAPIER;GPTIKPCPPCK;NTEPVLDSDGSYFMYSK	2.76	1	1	2.95766e+08	5		GPTIKPCPPCK	-0.485427																				CVEVETDVVSNTSGSAR;DIELSDDPYDCIR;GGDDLGTEIANTLYR;LGHTDILVGVK;LSVENVPCIVTLCK;VLEDEEGAK;VYIVHGVQEDLR
Pre-mRNA-splicing factor 38B OS=Mus musculus Prpf38b PE=1 SV=1	Prpf38b	Q80SY5	10.54	542	63.7	5	5	8.86	4	4	7.60238e+07	7		EGIEEIDR;QDHQSSQSGEPESQEK;TAGQTGMCGGVR;TYHEVVDEIYFK	3.69	2	2	1.29381e+08	5		EGIEEIDR;TYHEVVDEIYFK	-0.485427																				AEFAAPPVDAPDR;ATTVNIGSISTADGSALVK;EDLCISPGK;KEDLCISPGK;LGNTTVICGVK;NVQLPEVTINEETALAEVNLK
Splicing factor U2AF 65 kDa subunit OS=Mus musculus U2af2 PE=1 SV=3	U2af2	P26369	9.09	475	53.5	12	12	24.21	9	9	4.40258e+09	48		DSATGLSK;EEHGGLIR;ELLTSFGPLK;GAKEEHGGLIR;LFIGGLPNYLNDDQVK;LGGLTQAPGNPVLAVQINQDK;SIEIPRPVDGVEVPGCGK;SVDETTQAMAFDGIIFQGQSLK;YCDPDSYHR	28.63	10	10	3724411980	34		DSATGLSK;ELLTSFGPLK;GAKEEHGGLIR;IFVEFTSVFDCQK;LFIGGLPNYLNDDQVK;LGGLTQAPGNPVLAVQINQDK;NFAFLEFR;SIEIPRPVDGVEVPGCGK;SVDETTQAMAFDGIIFQGQSLK;YCDPDSYHR	-0.4975																				AIANECQANFISIK;GGNIGDGGGAADR;GVLFYGPPGCGK;LAGESESNLR;LIVDEAINEDNSVVSLSQPK
Splicing factor, proline- and glutamine-rich OS=Mus musculus Sfpq PE=1 SV=1	Sfpq	Q8VIJ6	9.44	699	75.4	8	7	9.59	6	5	1.90209e+08	10		AVVIVDDR;FAQHGTFEYEYSQR;FATHAAALSVR;FGQGGAGPVGGQGPR;ISDSEGFK;YGEPGEVFINK	7.3	5	4	2.62127e+08	7		AVVIVDDR;FATHAAALSVR;FGQGGAGPVGGQGPR;LFVGNLPADITEDEFK;LFVGNLPADITEDEFKR	-0.514573																				ELGLALQEALEPAVR;GSAYLEAGGTK;GSGPAGAGGEAPAALR;IRGPEESQPPQLYAAEDDETPAAR;LGLEGCQR;LYPVLQQCLVR
Splicing factor 3B subunit 6 OS=Mus musculus Sf3b6 PE=1 SV=1	Sf3b6	P59708	9.38	125	14.6	5	5	24.8	3	3	1.54458e+08	10		NACDHLSGFNVCNR;VGNTPETR;YGINTDPPK	24.8	3	3	1.32973e+08	7		NACDHLSGFNVCNR;VGNTPETR;YGINTDPPK	-0.514573																				DLEEATLQHEATAAALR;ENQSILITGESGAGK;EQDTSAHLER;IEDEQALALQLQK;IHFGATGK;LASADIETYLLEK
Dephospho-CoA kinase domain-containing protein OS=Mus musculus Dcakd PE=2 SV=1	Dcakd	Q8BHC4	9.58	231	26.5	9	9	26.41	5	5	9.55374e+07	10		HVVQPGYPAHR;INAQLPLK;IVEAFGTEVLLENGDIDR;QLLNSITHPEIR;VLGDLIFNQPDR	25.54	5	5	1.93797e+08	7		INAQLPLK;IVEAFGTEVLLENGDIDRK;QAILLHAK;QLLNSITHPEIR;VLGDLIFNQPDR	-0.514573																				DAATAVEQEK;FLDDLGNAK;LLESLDQLELR;NPQQEESLK;TLTVEVSVETIR
Cleavage and polyadenylation specificity factor subunit 5 OS=Mus musculus Nudt21 PE=1 SV=1	Nudt21	Q9CQF3	8.82	227	26.2	12	12	32.6	8	8	2.00069e+09	33		ALFAVPK;LFLVQLQEK;LPGGELNPGEDEVEGLK;LPGGELNPGEDEVEGLKR;RTVEGVLIVHEHR;TINLYPLTNYTFGTK;TVEGVLIVHEHR;YIQQTKPLTLER	29.96	8	8	1.89768e+09	23		KLFLVQLQEK;LFLVQLQEK;LPGGELNPGEDEVEGLK;LPGGELNPGEDEVEGLKR;RTVEGVLIVHEHR;TINLYPLTNYTFGTK;TVEGVLIVHEHR;YIQQTKPLTLER	-0.520832																				AGSSESIAAFIQR;APPQTQLPSGASSGTGSASATHGGAPLPGTR;EHIAASVSIPSEK
WD40 repeat-containing protein SMU1 OS=Mus musculus Smu1 PE=2 SV=2	Smu1	Q3UKJ7	7.18	513	57.5	12	12	23.59	10	10	1.46568e+08	16		AAIAQALAGEVSVVPPSR;DSSQILSASFDQTIR;EAYPDGSSK;EGGDFVCCALSPR;GVTCLSFSK;IQSGQCLR;NPEHFVVCNR;SLGSTAGTDITVNSVILLPK;TTECSNTFK;YIHLENLLAR	19.1	7	7	7.17132e+07	11		AAIAQALAGEVSVVPPSR;DSSQILSASFDQTIR;DVIGIAHHPHQNLIATYSEDGLLK;EGGDFVCCALSPR;IQSGQCLR;NPEHFVVCNR;YIHLENLLAR	-0.540568																				ATEAAPQPHEASGEAEATEQAPDVSEQADTSK;EAAPDTGAEPSPEDSDPTYSSK;VVAQNICQYR
Far upstream element-binding protein 2 OS=Mus musculus Khsrp PE=1 SV=2	Khsrp	Q3U0V1	7.33	748	76.7	19	16	25.4	15	14	3.82209e+08	35		AINQQTGAFVEISR;GGGGPGGGGPGGGGASGGPSQPPGGGGPGIR;GSPQQIDHAK;HSVGVVIGR;IGGDAATTVNNNTPDFGFGGQK;IGQQPQQPGAPPQQDYTK;IINDLLQSLR;IQNDAGVR;KIGQQPQQPGAPPQQDYTK;KLASQGDSIGSQLGPIHPPPR;LASQGDSIGSQLGPIHPPPR;QDDGTGPEK;SVSLTGAPESVQK;VGGGIDVPVPR;VQISPDSGGLPER	22.46	12	10	1.51343e+08	24		AINQQTGAFVEISR;GGGGPGGGGPGGGGASGGPSQPPGGGGPGIR;GSPQQIDHAK;HSVGVVIGR;IGGDAATTVNNNTPDFGFGGQK;IGQQPQQPGAPPQQDYTK;IINDLLQSLR;IQNDAGVR;KIQNDAGVR;KLASQGDSIGSQLGPIHPPPR;SVSLTGAPESVQK;VGGGIDVPVPR	-0.544321																				ETADTDTAEQVIASFR;FAIQDISVEETSAK;LVSIGAEEIVDGNVK;TINEVETQILTR
Cleavage and polyadenylation-specificity factor subunit 6 OS=Mus musculus Cpsf6 PE=4 SV=1	Cpsf6	H3BJW3	7.71	588	63.4	13	13	17.35	10	10	2.33033e+09	35		AGPPGGGSR;AISSSAISR;ELHGQSPVVTPCNK;GAAPNVVYTYTGK;GFALVGVGSEASSK;GFALVGVGSEASSKK;QFLSQFEMQSR;RELHGQSPVVTPCNK;TPLSEAEFEEIMNR;VLISSLQDCLHGIESK	19.22	10	10	1.97043e+09	24		AGPPGGGSR;AISSSAISR;ELHGQSPVVTPCNK;GAAPNVVYTYTGK;GFALVGVGSEASSK;QFLSQFEMQSR;RELHGQSPVVTPCNK;TPLSEAEFEEIMNR;TTQSGQMSGEGK;VLISSLQDCLHGIESK	-0.544321																				AVANESGLNFISVK;LGAEPTSETQDELQR;VAAPEIVSGVSGESEQK;YVDTGILASDLQR
116 kDa U5 small nuclear ribonucleoprotein component OS=Mus musculus Eftud2 PE=4 SV=1	Eftud2	A2AH85	5	972	109.4	20	19	22.94	17	16	3.60885e+08	34		EGPLCDELIR;GGGQIIPTAR;GHVTQDAPIPGSPLYTIK;GLSEDVSISK;GNEEAQIFRPLK;IAVEPVNPSELPK;ILAQVVGDVDTSLPR;IYADTFGDINYQEFAK;LAVTVCINK;LGEFFQTK;NVTLCGHLHHGK;SIVIRPLEPQPAPHLAR;STPVTVVLPDTK;TCFVDCLIEQTHPEIR;TLDELGIHLTK;VLGENYTLEDEEDSQICTVGR;VLSGTIHAGQPVK	18.42	14	14	2.29876e+08	23		GHVTQDAPIPGSPLYTIK;GLSEDVSISK;GNEEAQIFRPLK;IAVEPVNPSELPK;ILAQVVGDVDTSLPR;ILDAVVAQEPLHR;LAVTVCINK;LGEFFQTK;LNIRPLLR;STPVTVVLPDTK;TCFVDCLIEQTHPEIR;TLDELGIHLTK;VLGENYTLEDEEDSQICTVGR;VLSGTIHAGQPVK	-0.563901																				VAGQDGSVVQFK
Bcl-2-associated transcription factor 1 OS=Mus musculus Bclaf1 PE=1 SV=2	Bclaf1	Q8K019	9.99	919	105.9	17	17	12.51	9	9	1.92455e+08	24		EVQSPEQVK;KAEGEPQEESPLK;LLASTLVHSVK;SPAVTLNER;SQEEPKDTFEHDPSESIDEFNK;SSFYPEGDQETAK;SSSSSASPSSPSSR;TITPQNAPR;YSPSQNSPIHHIPSR	10.12	8	8	1.68271e+08	16		ETAYIVERPSTAK;FHDSEGDDTEETEDYR;LLASTLVHSVK;RFTDEESR;SPAVTLNER;SSFYPEGDQETAK;SSSSSASPSSPSSR;TITPQNAPR	-0.584963																				APTGSTPGPQGTLPAR;EKPLDEPEAQGLESR;ETPAGTAVVQGPGLAAEAK
Protein Prps1l3 OS=Mus musculus Prps1l3 PE=3 SV=1	Prps1l3	G3UXL2	6.98	318	34.8	12	10	26.1	6	5	2.56126e+08	12		FSNQETCVEIGESVR;INNACFEAVVVTNTIPQEDK;LFSGSSHQDLSQK;LNVDFALIHK;NCTIVSPDAGGAK;VTAVIPCFPYAR	25.16	6	6	1.12564e+08	8		FSNQETCVEIGESVR;IFSGSSHQDLSQK;LNVDFALIHK;NCTIVSPDAGGAK;VTAVIPCFPYAR;VYAILTHGIFSGPAISR	-0.584963																				AQQVAVQEQEIAR;LPQVAEEISGPLTSANK;VTGEVLDILSR
Intersectin-2 OS=Mus musculus Itsn2 PE=1 SV=2	Itsn2	Q9Z0R6	8.13	1659	188.8	13	13	3.38	4	4	3.15198e+07	6		AQSLIDLGSSSSTSSTASLSGNSPK;ESYNTQQLALEQLHK;LQDVQIR;TIQDTLNPK	3.86	4	4	2.33256e+07	4		AEELCSQVNEGVR;AQSLIDLGSSSSTSSTASLSGNSPK;ESYNTQQLALEQLHK;TPIFLNEVLVK	-0.584963																				LQPLSPVPSDIEISR;LSGGSPGVPVDK;YVLVAGITPTPLGEGK
WW domain-binding protein 11 OS=Mus musculus Wbp11 PE=1 SV=2	Wbp11	Q923D5	8.4	641	69.8	10	10	7.64	4	4	6.29401e+07	6		ADDASAATIEK;KATATISAKPQITNPK;SGPSVAVSVQTK;VGFALDLPPR	5.62	3	3	6.91836e+07	4		ADDASAATIEK;AQLSQYFDAVK;AVSILPLLGHGVPR	-0.584963																				DVEETLLQVAQDPDCGDVVR;ELYESILQK;VLNIVKPNVGHFR
Oxysterol-binding protein OS=Mus musculus Osbpl6 PE=3 SV=1	Osbpl6	F8WIZ7	7.27	967	109.7	11	11	6.31	4	4	2.78823e+07	6		DASFHIFPATSTAESSPAANVSVVDGK;LLQNLEILQR;TASSSTEPSVSR;VTTCIHNILSGR	3.52	3	3	4.68378e+07	4		FAVELNELDPVLK;LLQNLEILQR;LQEEFCLIAQK	-0.584963																				AVDTLAYLSDGDAR;ESYDAPPTPSGAR
Keratin, type II cytoskeletal 79 OS=Mus musculus Krt79 PE=2 SV=2	Krt79	Q8VED5	7.69	531	57.5	3	1	5.46	3	1	400662342	6		FASFIDK;NKYEDEINKR;NLDLDSIIAEVK	4.14	2	1	2.76004e+08	4		NKYEDEINKR;NLDLDSIIAEVK	-0.584963																				ALADDDFLTVTGK;TGIVDISILTTGMSATSR
Septin-7 OS=Mus musculus Sept7 PE=1 SV=2	Sept7	E9Q1G8	8.57	437	50.6	9	7	10.98	4	3	5.13771e+07	6		ADTLTPEECQQFK;ILEQQNSSR;LPLAVVGSNTIIEVNGK;VNIIPLIAK	8.01	3	2	2.52146e+07	4		ILEQQNSSR;LPLAVVGSNTIIEVNGK;VNIIPIIAK	-0.584963																				AITVASQTNCPLYVTK;NLHQSGFSLSGTQVDEGVR;SAADLISQAR
60S ribosomal protein L26 OS=Mus musculus Rpl26 PE=1 SV=1	Rpl26	P61255	10.55	145	17.2	5	5	12.41	2	2	1.56837e+08	6		FNPFVTSDR;HFNAPSHIR	12.41	3	3	1.45249e+08	4		DDEVQVVR;HFNAPSHIR;KDDEVQVVR	-0.584963																				AGGIETIANEYSDR;ELSTTLNADEAVTR;GCALQCAILSPAFK
U2 small nuclear ribonucleoprotein B'' OS=Mus musculus Snrpb2 PE=1 SV=1	Snrpb2	Q9CQI7	9.72	225	25.3	5	5	6.67	2	2	2.79558e+08	6		DALQGFK;GQAFVIFK	16	3	3	1.21069e+08	4		ELGSSTNALR;HDIAFVEFENDGQAGAAR;TDSDIISK	-0.584963																				EAFQEALAAAGDK;VGEFSGANK
Serine/arginine-rich-splicing factor 4 OS=Mus musculus Srsf4 PE=2 SV=1	Srsf4	Q542V3	11.37	491	56.2	4	2	6.92	3	1	9.09858e+07	6		AEGESEAPNPEPR;LIVENLSSR;QAGEVTYADAHK	6.11	3	1	1.54163e+07	4		LDGTEVNGR;LIVENLSSR;QAGEVTYADAHK	-0.584963																				IISDNLTYCK;TYDPSGDSTLPTCSK
Translation machinery-associated protein 16 OS=Mus musculus Tma16 PE=2 SV=1	Tma16	Q9CR02	9.19	221	25.8	4	4	19	3	3	2.04379e+08	6		DLGELELSGPTGATTDGK;FSSELEQIELQNSIK;LCADDAVPK	19	3	3	1.54789e+08	4		DLGELELSGPTGATTDGK;FSSELEQIELQNSIK;LCADDAVPK	-0.584963																				ASSEGVAIQGQQGTR;EQQGSAELLR
E3 UFM1-protein ligase 1 OS=Mus musculus Ufl1 PE=1 SV=2	Ufl1	Q8CCJ3	6.67	793	89.5	9	9	6.18	4	4	1.91556e+07	6		DLQEEVSNLYNNIR;LASAIVFSDTVVVSEK;LGIPDAVNYIK;NTQLLFLK	6.05	3	3	2.47056e+07	4		GLFSAITRPTPVNSLVSK;LASAIVFSDTVVVSEK;TGQGEDPSSDELDK	-0.584963																				EQSQPCAENTVLSSGLTAAR
Sarcoplasmic/endoplasmic reticulum calcium ATPase 2 OS=Mus musculus Atp2a2 PE=1 SV=2	Atp2a2	O55143	5.34	1044	114.8	6	6	4.21	3	3	1.92996e+07	3		EFDELSPSAQR;SLPSVETLGCTSVICSDK;VDQSILTGESVSVIK	2.87	2	2	2.29379e+07	2		DIVPGDIVEIAVGDK;VDQSILTGESVSVIK	-0.584963																				EALCGCTVNVPTLDGR;VSLEEIYSGCTK
Serine--tRNA ligase, cytoplasmic OS=Mus musculus Sars PE=2 SV=1	Sars	Q8C483	7.43	536	61.1	7	7	7.84	3	3	2.02376e+07	3		ELVSCSNCTDYQAR;IEQFVYSSPHDNK;YLIATSEQPIAALHR	4.48	2	2	9.09749e+06	2		SDDNSYDEK;YLIATSEQPIAALHR	-0.584963																				SVSTSTTFVQGR;VEVEEDGQLK
RNA-binding protein 8A OS=Mus musculus RBM8 PE=1 SV=1	RBM8	A0A023T672	5.72	174	19.9	4	4	15.52	3	3	1.40624e+08	3		FAEYGEIK;GYTLVEYETYK;NIHLNLDR	10.92	2	2	5.19447e+07	2		GYTLVEYETYK;NIHLNLDR	-0.584963																				ASEGSGGEAEGGQSTSK;VAAAESSQETASSSASSQASASSK
26S protease regulatory subunit 7 OS=Mus musculus Psmc2 PE=2 SV=1	Psmc2	Q8BVQ9	6.28	475	52.8	6	6	5.26	2	2	9.40048e+06	3		EVVETPLLHPER;FDDGAGGDNEVQR	2.74	1	1	9.05223e+06	2		QTLQSEQPLQVAR	-0.584963																				AGLEQGSDAGYLAESQK;DTTASAVAVGLR
Isoform 2 of RNA-binding protein 8A OS=Mus musculus Rbm8a	Rbm8a	Q9CWZ3-2	5.92	173	19.7	4	4	15.61	3	3	1.40624e+08	3		FAEYGEIK;GYTLVEYETYK;NIHLNLDR	10.98	2	2	5.19447e+07	2		GYTLVEYETYK;NIHLNLDR	-0.584963																				DAHNALLDIQSSGR;LGSLVENNER;TEPTAQQNLALQLAEK
DNA replication licensing factor MCM7 OS=Mus musculus Mcm7 PE=1 SV=1	Mcm7	Q61881	6.37	719	81.2	5	5	3.76	2	2	2.35342e+07	3		SITVVLEGENTR;SLEQNVQLPAALLSR	4.17	2	2	19941495	2		SDDDVSGAGELSSEELK;TQRPADVIFATIR	-0.584963																				ALDVIQAGK;EGKPTNVEEDDPELFK
Protein Ighv6-3 (Fragment) OS=Mus musculus Ighv6-3 PE=4 SV=3	Ighv6-3	A0A075B5T2	7.84	118	13.3	3	0	21.19	2	0	0	3		GLEWVAQIR;LEESGGGLVQPGGSMK	13.56	1	0	0	2		IEESGGGLVQPGGSMK	-0.584963																				GEASSLNGESH;SAPASSAAGDQHSQGSCSSDSTER
Keratin, type II cytoskeletal 72 OS=Mus musculus Krt72 PE=3 SV=1	Krt72	Q6IME9	7.4	520	56.7	2	0	3.65	2	0	0	3		FASFIDK;FLEQQNQVLETK	2.31	1	1	2.60821e+07	2		FLEQQNQVLETK	-0.584963																				SQSAAVTPSSSTSSAR
Alpha-2-HS-glycoprotein OS=Mus musculus Ahsg PE=1 SV=1	Ahsg	P29699	6.51	345	37.3	3	3	13.33	3	3	2.35948e+07	3		HAFSPVASVESASGETLHSPK;QVLNQIDK;VGQPGAAGPVSPMCPGR	11.01	2	2	6.65814e+07	2		HAFSPVASVESASGETLHSPK;VGQPGAAGPVSPMCPGR	-0.584963																				DLDVEGTDEPIFGK;EAIQCVDNNQSVLVSAHTSAGK;LTEQLAGPLR
Ig kappa chain V-VI region XRPC 44 OS=Mus musculus PE=1 SV=1	NOGENE	P01675	8.44	107	11.6	1	1	16.82	1	1	1.83242e+08	3		EIVLTQSPAITAASLGQK	16.82	1	1	8.61639e+07	2		EIVLTQSPAITAASLGQK	-0.584963																				GPFTDVVTTNLK
Glutamine--fructose-6-phosphate aminotransferase [isomerizing] 1 OS=Mus musculus Gfpt1 PE=1 SV=3	Gfpt1	P47856	6.84	697	78.5	7	7	4.3	2	2	1.16546e+07	3		GALTVGITNTVGSSISR;VDSTTCLFPVEEK	3.73	2	2	2.29747e+07	2		GALTVGITNTVGSSISR;GSPLLIGVR	-0.584963																				DNNQFASASLDR;GSNNVALGYDEGSIIVK;IAYQLAVEAESEQK
Galectin-3-binding protein OS=Mus musculus Lgals3bp PE=1 SV=1	Lgals3bp	Q07797	5.14	577	64.5	3	3	4.16	2	2	1.625e+07	3		LVNGASANEGR;SELAVSSELDLLK	4.16	2	2	2.42478e+07	2		LVNGASANEGR;SELAVSSELDLLK	-0.584963																				NLTEDNSQNQDVIAK;VEQDSLLTAFR
RAS-related C3 botulinum substrate 1, isoform CRA_a OS=Mus musculus Rac1 PE=2 SV=1	Rac1	Q3TLP8	8.69	211	23.4	3	3	8.53	2	2	4.46185e+07	3		TVFDEAIR;YLECSALTQR	11.37	2	2	6.38331e+07	2		HHCPNTPIILVGTK;YLECSALTQR	-0.584963																				SCQVENGR;VIACFDSLK
G7b alternative form OS=Mus musculus Lsm2 PE=2 SV=1	Lsm2	O35901	7.34	131	14.8	2	2	22.9	2	2	7.77913e+07	3		LTDISVTDPEK;YVQLPADEVDTQLLQDAAR	22.9	2	2	2.85685e+07	2		LTDISVTDPEK;YVQLPADEVDTQLLQDAAR	-0.584963																				SAPIQEEQPASSEK;TADPSNPGR
39S ribosomal protein L33, mitochondrial OS=Mus musculus Mrpl33 PE=2 SV=1	Mrpl33	Q8R0E2	10.29	107	12.2	1	1	13.08	1	1	194842105	3		LVSQAGTGFSFNHK	13.08	1	1	1.60251e+08	2		LVSQAGTGFSFNHK	-0.584963																				MIQEQLAEVAVSAK
Pyrroline-5-carboxylate reductase 2 OS=Mus musculus Pycr2 PE=2 SV=1	Pycr2	Q922Q4	7.77	320	33.6	4	4	12.5	3	3	2.55048e+07	3		LESPTVSTLAPPSSGK;LGAQALLGAAK;SLLINAVEASCIR	5	1	1	3.18484e+07	2		LESPTVSTLAPPSSGK	-0.584963																				FALGSVVAVTK
Peroxisomal membrane protein PEX16 OS=Mus musculus Pex16 PE=2 SV=2	Pex16	Q91XC9	9.72	336	38.7	5	5	10.71	3	3	4.67114e+07	3		AGIQTSPPIVPLDR;GLSYLLAGR;HPAATAQLETAVR	7.14	2	2	2.21322e+07	2		HPAATAQLETAVR;TLQNSPSLHSR	-0.584963																				AILTFALDSAEQK;ALFCGVTCALDSDGNLVLDPTTK
Ras-related protein Rab-15 OS=Mus musculus Rab15 PE=2 SV=1	Rab15	Q3TYH2	5.71	212	24.3	2	2	5.19	1	1	8.55986e+07	3		LLIIGDSGVGK	5.19	1	0	0	2		LLIIGDSGVGK	-0.584963																				EIVLSAGSTPK;VTFVNFTVTR
Transcription elongation regulator 1 OS=Mus musculus Tcerg1 PE=1 SV=2	Tcerg1	Q8CGF7	8.65	1100	123.7	5	5	2	2	2	7.73395e+07	3		LFNEHIEALTK;YLVLDCVPEER	2.18	2	2	1.88634e+07	2		GPPPPPTASEPTR;KLIQESDQHLK	-0.584963																				VLSTPDLEVR;YEAAGTLVTLSSAPTAIK
Putative pre-mRNA-splicing factor ATP-dependent RNA helicase DHX15 OS=Mus musculus Dhx15 PE=1 SV=2	Dhx15	O35286	7.46	795	90.9	20	20	12.96	9	9	4.29579e+08	41		EVDDLGPEVGDIK;HQSFVLVGETGSGK;IFEPPPPK;IIPLYSTLPPQQQQR;LDLGEDYPSGK;SNLGSVVLQLK;TGHYLTVK;VESLLVTAISK;YGVIILDEAHER	12.58	9	9	2.94509e+08	27		EVDDLGPEVGDIK;HQSFVLVGETGSGK;IFEPPPPK;IIPLYSTLPPQQQQR;IRVESLLVTAISK;SNLGSVVLQLK;THPVEIFYTPEPER;VESLLVTAISK;YGVIILDEAHER	-0.602665																				EICNAYTELNDPVR;ETAATTETPESTEASPSV
Isoform 2 of Pre-mRNA-processing factor 19 OS=Mus musculus Prpf19	Prpf19	Q99KP6-2	6.61	523	57.3	12	12	25.62	9	9	4.21549e+08	26		ATVLTTER;ILTGGADK;KVTSVVFHPSQELVFSASPDATIR;QELSHALYQHDAACR;STEQILATLK;TLQLDNNFEVK;TVPEELVKPEELSK;VAHPIRPKPPSATSIPAILK;YIAENGTDPINNQPLSEEQLIDIK	21.22	8	8	2.63233e+08	17		ATVLTTER;KVTSVVFHPSQELVFSASPDATIR;STEQILATLK;TLQLDNNFEVK;TVPEELVKPEELSK;VAHPIRPKPPSATSIPAILK;VTSVVFHPSQELVFSASPDATIR;YIAENGTDPINNQPLSEEQLIDIK	-0.612977																				ASLGSLEGEVEAEASSPK;LSSGQISGPEIK
Heterogeneous nuclear ribonucleoprotein L (Fragment) OS=Mus musculus Hnrnpl PE=4 SV=1	Hnrnpl	G5E924	8.18	615	66.9	8	8	10.24	6	6	3.23278e+08	17		ASLNGADIYSGCCTLK;FSTPEQAAK;IEYAKPTR;LCFSTAQHAS;TPASPVVHIR;YYGGGNEGGR	14.15	6	6	1.78516e+08	11		ASLNGADIYSGCCTLK;FSTPEQAAK;LCFSTAQHAS;TENAGDQHGGGGGGGSGAAGGGGGENYDDPHK;TPASPVVHIR;YYGGGNEGGR	-0.628031																				APEPGPPADGGPGAPAR;SGGEAFVLGEASGFVK
U5 small nuclear ribonucleoprotein 200 kDa helicase OS=Mus musculus Snrnp200 PE=1 SV=1	Snrnp200	Q6P4T2	6.06	2136	244.4	49	49	19.1	36	36	2.87551e+08	78		AALETDENLLLCAPTGAGK;ANSNLVLQADR;DTLGLFLR;EEEVTGPVIAPLFPQK;EEISATQIIVCTPEK;EGSASTEVLR;EIDLLLGQTDDTR;ESIEEPSAK;FYDDAIVSQK;GNIIISTPEK;GPVLEALVAR;GTQVYSPEK;HHEDNLLR;HLILPEK;ITDYGGDK;IVALSSSLSNAK;KPVIVFVPSR;KVVLLTGETSTDLK;LATYGITVAELTGDHQLCK;LELSVHLQPITR;LPDMLNAEIVLGNVQNAK;LTAIDILTTCAADIQR;NALLQLTDSQIADVAR;NQVLVFVHSR;NSAFESLYQDK;SGGPVVVLVQLER;SPTLYGISHDDLK;TGNFQVTELGR;TICAEFAILR;TLVEDLFADK;TNLLLQAHLSR…	15.82	28	28	3.7682e+08	50		AALETDENLLLCAPTGAGK;AIFEIVLNR;ANSNLVLQADR;DILCGAADEVLAVLK;EEEVTGPVIAPLFPQK;EEISATQIIVCTPEK;EGSASTEVLR;EIDLLLGQTDDTR;ESIEEPSAK;FYDDAIVSQK;GNIIISTPEK;HLILPEK;KADEVLEILK;KPVIVFVPSR;LATYGITVAELTGDHQLCK;LELSVHLQPITR;LIVLDEIHLLHDDR;LYDLNHNEIGELIR;NALLQLTDSQIADVAR;NQVLVFVHSR;NSAFESLYQDK;QLPHFTSEHIK;SNSLISIK;SPTLYGISHDDLK;TNLLLQAHLSR;VFSLSSEFK;VVLLTGETSTDLK;YPNIELSYEVVDK	-0.641546																				SLCNLEESITSAGR
ATP-dependent RNA helicase DDX3X OS=Mus musculus Ddx3x PE=1 SV=3	Ddx3x	Q62167	7.18	662	73.1	18	18	21.9	12	12	3.9473e+08	25		DLLDLLVEAK;ELAVQIYEEAR;GCHLLVATPGR;HAIPIIK;LEQELFSGGNTGINFEK;QSSGASSSSFSSSR;QYPISLVLAPTR;SPILVATAVAAR;VGNLGLATSFFNER;VGSTSENITQK;VRPCVVYGGAEIGQQIR;YTRPTPVQK	19.18	10	10	3.01384e+08	16		DLLDLLVEAK;GCHLLVATPGR;LEQELFSGGNTGINFEK;QSSGASSSSFSSSR;QYPISLVLAPTR;SPILVATAVAAR;VGNLGLATSFFNER;VGSTSENITQK;VRPCVVYGGAEIGQQIR;YLVLDEADR	-0.643856																				EALGDAQQSVR;YPEAQFVASDILR
Rab GTPase-binding effector protein 2 OS=Mus musculus Rabep2 PE=2 SV=3	Rabep2	Q91WG2	4.89	554	62.1	21	21	33.57	16	16	2.86719e+08	33		AEAVAAVQR;AEELIQEIQR;AEQLPSSALQGSEQR;AQLTDLLSEQR;AVAEVSESTK;DASESSELSR;DSISSYETQIAALK;EALDEETAAK;EETDVLEASLCSLR;LNEENQGLR;LQAELETSEQVQR;QAETLQQVR;QCQEEVASLQAILK;QPASLHGSTELLPLSR;QQQQQDFEEK;TLQGTVSQAQER	29.6	14	14	1.64045e+08	21		AEAVAAVQR;AEELIQEIQR;AEQLPSSALQGSEQR;AVAEVSESTK;DASESSELSR;DSISSYETQIAALK;EDQDEALPSSIQELHLLVQNTR;EETDVLEASLCSLR;LQAELETSEQVQR;QAETLQQVR;QCQEEVASLQAILK;SILDEAPLR;TLQGTVSQAQER;VQREETDVLEASLCSLR	-0.652077																				EVCGFAPYER
Peptidyl-prolyl cis-trans isomerase G OS=Mus musculus Ppig PE=2 SV=1	Ppig	A2AR02	10.27	752	88.3	6	6	6.91	5	5	1.84673e+08	11		CFFDIAINNQPAGR;ECNPPNSQPASYQR;ERECNPPNSQPASYQR;ILSCGELIPK;TDAASKPFAEVR	6.65	4	4	1.28941e+08	7		CFFDIAINNQPAGR;ECNPPNSQPASYQR;ILSCGELIPK;TDAASKPFAEVR	-0.652077																				AIENCEYAFNLK;VGETFHASQPSLTVDGFTDPSNSER
ATP synthase subunit alpha, mitochondrial OS=Mus musculus Atp5a1 PE=1 SV=1	Atp5a1	Q03265	9.19	553	59.7	12	12	17.18	8	8	9.32465e+07	11		APGIIPR;AVDSLVPIGR;GIRPAINVGLSVSR;HALIIYDDLSK;ILGADTSVDLEETGR;TGAIVDVPVGEELLGR;VLSIGDGIAR;VVDALGNAIDGK	14.1	6	6	1.42343e+08	7		AVDSLVPIGR;GIRPAINVGLSVSR;HALIIYDDLSK;ILGADTSVDLEETGR;TGAIVDVPVGEELLGR;VVDALGNAIDGK	-0.652077																				ESEVLIGNLGDK;SQTGVGDQTTQNTR
Protein Sf3b2 OS=Mus musculus Sf3b2 PE=1 SV=1	Sf3b2	Q3UJB0	5.62	878	98.1	15	15	9.91	8	8	5.08973e+08	19		EALQEKEEQK;KPGDLSDELR;LTIHGDLYYEGK;QTGIVLNRPVLR;SSLGQSASETEEDTVSISK;SSLGQSASETEEDTVSISKK;VGEPVALSEEER;YGPPPSYPNLK	10.02	7	7	2.70643e+08	12		GIEKPPFELPDFIK;GPPPPPGDENR;KIEEAMDGSETPQLFTVLPEK;KPGDLSDELR;RGIEKPPFELPDFIK;SSLGQSASETEEDTVSISK;VGEPVALSEEER	-0.662965																				ELAEQLGLSTGEK
ATP-dependent RNA helicase DHX8 OS=Mus musculus Dhx8 PE=2 SV=1	Dhx8	A2A4P0	8.12	1244	142.5	15	15	11.58	11	11	1.1116e+08	19		DVDQETGEDLNPNR;ELFPVLCQPDNPSAR;FEDCTSPETVIK;HKLDVVSCGK;LEYLSLVSK;LIVTSATLDAVK;TGIDQLVVTPISQAQAK;TNLASTVLSLK;TTQITQYLAEAGYTSR;VANVADVVSK;VSEEFGCCLGQEVGYTIR	9.89	9	9	7.66688e+07	12		DVDQETGEDLNPNR;ELFPVLCQPDNPSAR;EQLVQAVHDNQILIVIGETGSGK;FEDCTSPETVIK;LEYLSLVSK;TGIDQLVVTPISQAQAK;TIHTDVLFGLLK;TNLASTVLSLK;VANVADVVSK	-0.662965																				EGAPGQQSTVLPR
Inter alpha-trypsin inhibitor, heavy chain 4 OS=Mus musculus Itih4 PE=1 SV=2	Itih4	A6X935	6.4	942	104.6	18	18	18.37	15	15	3.44538e+08	35		ADAVQEATFQVELPR;FAHTVVTSR;FEVSVNVAPGSK;FKPTLSQQQK;GELGQFYR;LFVDPSQGLEVTGK;LPLAAQAHPFRPPVR;LQDQGPDVLLAK;NVIFVIDK;QSLVQATEENLNK;QYSAAVGR;SNQAELLPSK;SQSEQDTVLNGDFIVR;TLFSVLPGLK;VTIGLLSLDDPQR	16.24	13	13	3.02582e+08	22		ADAVQEATFQVELPR;FAHTVVTSR;LFVDPSQGLEVTGK;LPLAAQAHPFRPPVR;LQDQGPDVLLAK;NVIFVIDK;QSLVQATEENLNK;QYSAAVGR;SNQAELLPSK;SQSEQDTVLNGDFIVR;TLFSVLPGLK;VQGVDYLATR;VTIGLLSLDDPQR	-0.669851																				GISEETTTGVHNLYK;YPQLLSGIR
Lamin-B receptor OS=Mus musculus Lbr PE=1 SV=2	Lbr	Q3U9G9	9.36	626	71.4	10	10	7.67	4	4	2.24549e+08	8		EIESEEQNLVTK;GPAPLGTFQVTTPQR;SGSISSSPSR;VAEGTPLVDGR	6.07	3	3	1.52159e+08	5		EIESEEQNLVTK;GPAPLGTFQVTTPQR;SVSASHEGDVK	-0.678072																				AVECEEGSEDDESLR;SCIILEFK
Heat shock 70 kDa protein 1B OS=Mus musculus Hspa1b PE=1 SV=3	Hspa1b	P17879	5.72	642	70.1	6	2	4.83	3	0	0	8		LIGDAAK;TTPSYVAFTDTER;VEIIANDQGNR	7.48	3	1	3.02895e+07	5		QTQTFTTYSDNQPGVLIQVYEGER;TTPSYVAFTDTER;VEIIANDQGNR	-0.678072																				EATADDLIK;IEVQDSSGGTTALRPSASTQALSSSVSSSK
40S ribosomal protein S27 OS=Mus musculus Rps27 PE=1 SV=3	Rps27	Q6ZWU9	9.45	84	9.5	4	1	22.62	2	1	454412168	8		DLLHPSPEEEK;LTEGCSFR	28.57	2	1	3.34953e+08	5		DLLHPSPEEEK;LVQSPNSYFMDVK	-0.678072																				IQCSFDASGTLAPER;LAQCQDQSSR
40S ribosomal protein S16 OS=Mus musculus Rps16 PE=2 SV=4	Rps16	P14131	10.21	146	16.4	5	5	33.56	5	5	1.35872e+08	8		ALVAYYQK;GGGHVAQIYAIR;GPLQSVQVFGR;LLEPVLLLGK;TLLVADPR	20.55	3	3	1.96859e+08	5		ALVAYYQK;GGGHVAQIYAIR;LLEPVLLLGK	-0.678072																				IDYIAGLDSR;LPGPTVSASYSLEYGK
PEST proteolytic signal-containing nuclear protein OS=Mus musculus Pcnp PE=1 SV=1	Pcnp	F8WI88	6.35	189	20.2	5	5	25.93	4	4	1.84271e+08	8		DTPTSAGPNSFNK;ETVPTLAPK;FGFAIGSQTAR;RSAEDEAADLPTKPTK	25.93	4	4	1.29915e+08	5		DTPTSAGPNSFNK;ETVPTLAPK;FGFAIGSQTAR;RSAEDEAADLPTKPTK	-0.678072																				SQDVAISPQQQQCSK;TQGQQVSSLR
Splicing factor U2AF 35 kDa subunit OS=Mus musculus U2af1 PE=1 SV=4	U2af1	Q9D883	8.81	239	27.8	7	7	22.18	4	4	2.8245e+09	29		AVIDLNNR;NPQNSSQSADGLR;VNCSFYFK;YGEVEEMNVCDNLGDHLVGNVYVK	12.13	3	3	2.25925e+09	18		AVIDLNNR;NPQNSSQSADGLR;VNCSFYFK	-0.688056																				AVFDETYPDPVR;DIINEEEVQFLK
Cell division cycle 5-like protein OS=Mus musculus Cdc5l PE=1 SV=2	Cdc5l	Q6A068	8.02	802	92.1	19	19	17.71	11	11	1.29548e+08	21		AAGIEIQK;ESDLPSAILQTSGVSEFTK;GGLNTPLHESDFSGVTPQR;GVDYNAEIPFEK;LVLPAPQISDAELQEVVK;NDFEIVLPENAEK;NTEDEILK;QQDLDGELR;QVVQTPNTVLSTPFR;TPSNGAEGLTPR;VGQASEVAR	14.96	8	8	9.25358e+07	13		ESDLPSAILQTSGVSEFTK;GGLNTPLHESDFSGVTPQR;GVDYNAEIPFEK;LGLLGLPAPK;LVLPAPQISDAELQEVVK;QVVQTPNTVLSTPFR;TAAQCLEHYEFLLDK;TPSNGAEGLTPR	-0.691878																				AFSSPQEEEEAGFTGR;NSEAEDQDFEK
Heat shock 70 kDa protein 1-like OS=Mus musculus Hspa1l PE=2 SV=4	Hspa1l	P16627	6.24	641	70.6	6	1	9.67	5	1	545385754	13		IINEPTAAAIAYGLDK;LIGDAAK;NQVAMNPQNTVFDAK;TTPSYVAFTDTER;VEIIANDQGNR	8.58	4	1	5.42624e+08	8		IINEPTAAAIAYGLDK;NQVAMNPQNTVFDAK;TTPSYVAFTDTER;VEIIANDQGNR	-0.70044																				ATSAALPQSQR;EFAIQSQITEAAR
RNA-binding protein 25 OS=Mus musculus Rbm25 PE=1 SV=2	Rbm25	B2RY56	6.32	838	99.5	12	12	10.62	7	7	1.39078e+08	13		EAAYQER;ENDENCGPTTTVFVGNISEK;EYSSELNAPSQESDSHPR;LGASNSPGQPNSVK;LLHDLQIGEK;LLIYETEAK;LVPLDYGEDDK	8.83	5	5	7.29894e+07	8		EAAYQER;ENDENCGPTTTVFVGNISEK;EYSSELNAPSQESDSHPR;LGASNSPGQPNSVK;RFPVAPLIPYPLITK	-0.70044																				EDTYSDTCVDLGGEK;GGSSFYTLTSSNISK
60S ribosomal protein L38 OS=Mus musculus Rpl38 PE=2 SV=3	Rpl38	Q9JJI8	10.1	70	8.2	5	5	45.71	3	3	1.0894e+09	23		IEEIKDFLLTAR;QSLPPGLAVK;YLYTLVITDK	45.71	3	3	1.04378e+09	14		IEEIKDFLLTAR;QSLPPGLAVK;YLYTLVITDK	-0.716207																				TVQDALSSVQESDIAVVAR
MICOS complex subunit Mic19 (Fragment) OS=Mus musculus Chchd3 PE=1 SV=1	Chchd3	D3Z0L4	6.42	192	22.4	11	11	39.06	8	8	8.98056e+08	28		AAANEQLTR;AAEEVEAK;LSENVIDR;RVTFEADENENITVVK;VAEELALEQAK;VTFEADENENITVVK;VTTEEYQK;YSSVYGASVSDEDLK	42.71	8	8	3.49417e+08	17		AAANEQLTR;AAEEVEAK;HLDIEDK;LSENVIDR;RVTFEADENENITVVK;VAEELALEQAK;VTTEEYQK;YSSVYGASVSDEDLK	-0.719892																				ATENPGSAPEVQDAQAAPKPGLSQPGAPK
Probable ATP-dependent RNA helicase DDX46 OS=Mus musculus Ddx46 PE=1 SV=2	Ddx46	Q569Z5	9.26	1032	117.4	33	33	29.84	28	28	8.23536e+08	83		ALELSGTAVPPDLEK;DAGNFDQNK;DMAAPGTSSVPAPTAGNAEK;ELALQITK;FDETEQALANER;GAEIIVCTPGR;GFKFDETEQALANER;GGTILAPTVSAK;GYAYTFITEDQAR;ILSKPIEVQVGGR;ISEYSEAAITIR;IYLAIESANELAVQK;LLEPVDHGK;LLVATSVAAR;LNYVPLEK;LQNSYQPTNK;MSQEEVNVFR;NFYVEVPELAK;QEGGQSESFK;RYEEELEINDFPQTAR;SLEEGEGPIAVIMTPTR;SSGFSGK;SVVCSDVEQQVIVIEEEK;SVVCSDVEQQVIVIEEEKK;TIAEQLAEK;VTYVVLDEADR;VVCVYGGTGISEQIAELK;YEEELEINDFPQTAR	27.71	26	26	5.88635e+08	50		ALELSGTAVPPDLEK;DAGNFDQNK;DMAAPGTSSVPAPTAGNAEK;ELALQITK;FDETEQALANER;GAEIIVCTPGR;GGTILAPTVSAK;GYAYTFITEDQAR;ILSKPIEVQVGGR;ISEYSEAAITIR;IYLAIESANELAVQK;LLEPVDHGK;LLVATSVAAR;LNYVPLEK;LQNSYQPTNK;QEGGQSESFK;RYEEELEINDFPQTAR;SLEEGEGPIAVIMTPTR;SVVCSDVEQQVIVIEEEK;SVVCSDVEQQVIVIEEEKK;TIAEQLAEK;VTYVVLDEADR;VVCVYGGTGISEQIAELK;VVCVYGGTGISEQIAELKR;VVTVVTTK;YEEELEINDFPQTAR	-0.731183																				GFPTIYFSPANK;SEPIPESNEGPVK
DEAD (Asp-Glu-Ala-Asp) box polypeptide 5 OS=Mus musculus Ddx5 PE=1 SV=1	Ddx5	Q8BTS0	8.92	615	69.2	18	13	28.46	16	12	4.39e+08	45		APILIATDVASR;EANQAINPK;ELAQQVQQVAAEYCR;FVINYDYPNSSEDYIHR;GDGPICLVLAPTR;GVEICIATPGR;LIDFLECGK;LLQLVEDR;NFYQEHPDLAR;QLAEDFLK;QVSDLISVLR;STCIYGGAPK;TAQEVDTYR;TGTAYTFFTPNNIK;TIVFVETK;TTYLVLDEADR	21.63	12	8	4.16833e+08	27		APILIATDVASR;EANQAINPK;ELAQQVQQVAAEYCR;GDGPICLVLAPTR;GVEICIATPGR;LIDFLECGK;NFYQEHPDLAR;QVSDLISVLR;STCIYGGAPK;TGTAYTFFTPNNIK;TIVFVETK;TTYLVLDEADR	-0.736966																				ALANSLACQGK;GVVPLAGTNGETTTQGLDGLSER
ELAV-like protein 1 OS=Mus musculus Elavl1 PE=1 SV=2	Elavl1	P70372	9.04	326	36.1	8	8	32.52	8	8	4.6216e+08	20		AISTLNGLR;DANLYISGLPR;FAANPNQNK;FGGPVHHQAQR;SEAEEAITSFNGHKPPGSSEPITVK;SLFSSIGEVESAK;VAGHSLGYGFVNYVTAK;VLVDQTTGLSR	29.75	7	7	2.39733e+08	12		DANLYISGLPR;FAANPNQNK;FGGPVHHQAQR;SEAEEAITSFNGHKPPGSSEPITVK;SLFSSIGEVESAK;VAGHSLGYGFVNYVTAK;VLVDQTTGLSR	-0.736966																				LPACVVDCGTGYTK
Mitochondrial 2-oxoglutarate/malate carrier protein OS=Mus musculus Slc25a11 PE=1 SV=3	Slc25a11	Q9CR62	9.94	314	34.1	7	7	24.52	7	7	1.36799e+08	15		AVVVNAAQLASYSQSK;GIYTGLSAGLLR;LTGADGTPPGFLLK;NGLDVLLK;NVFNALVR;QATYTTTR;TSFHALTSILK	21.97	6	6	7.5989e+07	9		AVVVNAAQLASYSQSK;GIYTGLSAGLLR;LTGADGTPPGFLLK;NGLDVLLK;NVFNALVR;TSFHALTSILK	-0.736966																				EGVVECSFVQSK;IQEAGTEVVK
Poly(rC)-binding protein 3 OS=Mus musculus Pcbp3 PE=2 SV=3	Pcbp3	P57722	7.52	371	39.3	8	4	17.25	5	1	2.25874e+07	10		ESTGAQVQVAGDMLPNSTER;EVGSIIGK;IANATEGSSER;INISEGNCPER;LVVPASQCGSLIGK	19.14	5	2	4.29081e+07	6		AVTISGTPDAIIQCVK;ESTGAQVQVAGDMLPNSTER;EVGSIIGK;IVTITGPTDAIFK;LVVPASQCGSLIGK	-0.736966																				STLNEIYFGK
Janus kinase 1 OS=Mus musculus Jak1 PE=3 SV=1	Jak1	B1ASP2	7.53	1153	133.3	13	13	6.5	7	7	5.62691e+07	10		EGIDSDIGPFIK;IGDFGLTK;LGSGEYTAEELCIR;LSDPGIPVSVLTR;NFQIEVQK;NVLVESEHQVK;TDNISFVLK	6.16	6	6	7.17899e+07	6		EISNLLVATK;LGSGEYTAEELCIR;LSDPGIPVSVLTR;TDNISFVLK;YDPEGDNTGEQVAVK;YLATLETLTK	-0.736966																				LSPELLTTGSFETK
Histone H3.1 OS=Mus musculus Hist1h3a PE=1 SV=2	Hist1h3a	P68433	11.12	136	15.4	4	4	23.53	4	4	3.42748e+08	10		EIAQDFK;SAPATGGVK;STELLIR;YRPGTVALR	13.24	2	2	5.82853e+08	6		SAPATGGVK;YRPGTVALR	-0.736966																				DSNNLCLHFNPR
Serine protease inhibitor A3K OS=Mus musculus Serpina3k PE=1 SV=2	Serpina3k	P07759	5.16	418	46.9	8	8	12.92	4	4	2.35881e+07	5		ALYQTEAFTADFQQPTEAK;ELISELDER;LEEDVLPEMGIK;MQQVEASLQPETLR	8.85	3	3	22432969	3		ELISELDER;MQQVEASLQPETLR;TLFPSQIEELNLPK	-0.736966																				VTDAIVLLDR
Protein NipSnap homolog 1 OS=Mus musculus Nipsnap1 PE=1 SV=1	Nipsnap1	O55125	9.44	284	33.3	2	2	6.34	2	2	4.42059e+08	5		AGPNIYELR;DAHSTLLSK	3.17	1	1	590411570	3		AGPNIYELR	-0.736966																				AGEVLLDVTQSPR;EGAEGASPSLSAAPSR
40S ribosomal protein S28 OS=Mus musculus Rps28 PE=2 SV=1	Rps28	P62858	10.7	69	7.8	2	2	33.33	2	2	4.47766e+07	5		EGDVLTLLESER;TGSQGQCTQVR	33.33	2	2	1.50954e+08	3		EGDVLTLLESER;TGSQGQCTQVR	-0.736966																				ALANVNIGSLICNVGAGGPAPAAGAAPAGGAALSTAAAPAEEK
Heterogeneous nuclear ribonucleoprotein D0 OS=Mus musculus Hnrnpd PE=1 SV=2	Hnrnpd	Q60668	7.81	355	38.3	4	1	6.76	2	1	2.58328e+08	5		FGEVVDCTLK;IFVGGLSPDTPEEK	9.01	3	1	1.958e+08	3		FGEVVDCTIK;GFGFVLFK;IFVGGLSPDTPEEK	-0.736966																				GLELIASENFCSR;VLELVSITANK
Protein Gm17430 OS=Mus musculus Gm17430 PE=4 SV=1	Gm17430	F6RSK3	10.93	157	17.7	1	1	5.1	1	1	33931528	5		VFQFLNAK	5.1	1	1	2.31768e+08	3		VFQFLNAK	-0.736966																				ADDTFEALR;LYKDDQLLDDGK
Probable 18S rRNA (guanine-N(7))-methyltransferase OS=Mus musculus Wbscr22 PE=2 SV=1	Wbscr22	Q9CY21	8.88	281	31.6	4	4	13.52	2	2	7.92993e+07	5		AGFTGGVVVDFPNSAK;AVLQLYPENSEQLELITTQATR	16.01	3	3	7.01525e+07	3		AGFTGGVVVDFPNSAK;EVRPDTQYTGR;RPEHSGPPELFYDQNEAR	-0.736966																				SIQESLGQSESLSPHK
Serine/Arginine-related protein 53 OS=Mus musculus Rsrc1 PE=1 SV=1	Rsrc1	Q9DBU6	11.15	334	38.6	6	6	27.25	6	6	1.95368e+08	12		AGLEHLPPAEQAK;AVEPSEVQHVTAASGPASAAAEPPSTGK;EEDQATLVEQVK;EIDPDSIPTAIK;EIEAIESDSFVQQTFR;LQLVLEAAAK	23.35	5	5	1.51175e+08	7		AVEPSEVQHVTAASGPASAAAEPPSTGK;EEDQATLVEQVK;EIDPDSIPTAIK;EIEAIESDSFVQQTFR;LQLVLEAAAK	-0.777608																				EAAVSVQEESDLEK;SVSTPSEAGSQDSGDGAVGSR
Poly(rC)-binding protein 2 OS=Mus musculus Pcbp2 PE=1 SV=1	Pcbp2	Q61990	6.79	362	38.2	7	3	25.69	7	3	8.36323e+07	12		AITIAGIPQSIIECVK;ESTGAQVQVAGDMLPNSTER;EVGSIIGK;IANPVEGSTDR;IITLAGPTNAIFK;INISEGNCPER;LVVPASQCGSLIGK	19.06	5	2	3.5068e+07	7		AITIAGIPQSIIECVK;ESTGAQVQVAGDMLPNSTER;EVGSIIGK;IANPVEGSTDR;LVVPASQCGSLIGK	-0.777608																				ITLSQVGDVLR
DnaJ homolog subfamily C member 11 OS=Mus musculus Dnajc11 PE=2 SV=2	Dnajc11	Q5U458	8.32	559	63.2	10	10	10.55	5	5	1.35378e+08	12		AGLPGFYDPCVGEEK;CFVTTNCALQFSSR;ENTASDILQK;GIRPGLTTVLAR;LILTEASK	10.55	4	4	6.1153e+07	7		AGLPGFYDPCVGEEK;GIRPGLTTVLAR;HSVLGAAVSIGVPQGVSLK;VIDVTVPLQCLVK	-0.777608																				NEAIQAAHDSVAQEGQCR
Apoptotic chromatin condensation inducer in the nucleus OS=Mus musculus Acin1 PE=1 SV=3	Acin1	Q9JIX8	5.91	1338	150.6	16	16	9.64	11	11	2.07709e+08	19		APVVLQPEQIVSEEETPPPLLTK;AQEEPPAK;GVQAGNSDTEGGQPGR;GVQAGNSDTEGGQPGRK;ISVVSATK;KPSISITTESLK;KVTLGDTLTR;SGVSITIDDPVR;SHCFVTYSTVEEAVATR;VSDESVLPLAQK;VVDEKPLNIR	7.85	8	8	9.11642e+07	11		APVVLQPEQIVSEEETPPPLLTK;ETQIVSLPQEENEVK;FLCADYAEQDELDYHR;GVQAGNSDTEGGQPGR;GVQAGNSDTEGGQPGRK;KVTLGDTLTR;LLDDLFR;SHCFVTYSTVEEAVATR	-0.788496																				TCLLISYTTNK;YVECSALTQK
Oxysterol-binding protein-related protein 6 OS=Mus musculus Osbpl6 PE=2 SV=1	Osbpl6	Q8BXR9	7.27	959	108.9	12	12	7.82	5	5	2.78823e+07	7		DASFHIFPATSTAESSPAANVSVVDGK;LLQNLEILQR;QSLSQALNQNAELR;TASSSTEPSVSR;VTTCIHNILSGR	3.55	3	3	4.68378e+07	4		FAVELNELDPVLK;LLQNLEILQR;LQEEFCLIAQK	-0.807355																				EIIFTSGATESNNIAIK;FTTEEEVDYTAEK
Splicing factor 3A subunit 2 OS=Mus musculus Sf3a2 PE=1 SV=1	Sf3a2	G3UVU2	9.64	485	51.2	3	3	4.95	2	2	1.45856e+08	7		EAPAQPAPEK;TGSGGVASSSESNR	8.87	3	3	9.09262e+07	4		EAPAQPAPEK;LCLTLHNNEGSYLAHTQGK;TGSGGVASSSESNR	-0.807355																				GINEGGDLPEELLR
Pre-mRNA-processing-splicing factor 8 OS=Mus musculus Prpf8 PE=1 SV=2	Prpf8	Q99PV0	8.84	2335	273.4	41	41	13.62	30	30	2.43363e+08	62		AISAANLHLR;ALDIPLVK;ANPALYVLR;AQIAGYLYGVSPPDNPQVK;DLILADYGK;EAVVNTQELLDLLVK;EQSQLTATQTR;ETGYTYILPK;FGDLILK;FGNAFHLCR;FICISDLR;FNTGPVGK;GSELQLPFQACLK;HGDEIITSTTSNYETQTFSSK;IDLTLLNR;ISLIQIFR;KNNVNVASLTQSEIR;LLILALER;LVVDSHVQYR;NNVNVASLTQSEIR;SLPVEEQPK;TAEEVAALIR;TGQLFLK;TIIITCSFTPGSCTLTAYK;TNHIYVSSDDIK;TSYEEFTHK;VESHFDLELR;YELQLANPK;YLTEHPDPNNENIVGYNNK;YYVLNALK	11.39	23	23	159637847	35		AISAANLHLR;ALDIPLVK;AQIAGYLYGVSPPDNPQVK;EAVVNTQELLDLLVK;EELGLIEQAYDNPHEALSR;EHCPAGQPVK;EQSQLTATQTR;FGNAFHLCR;FICISDLR;GSELQLPFQACLK;GYLPSHYER;HGDEIITSTTSNYETQTFSSK;IDLTLLNR;ISLIQIFR;LLILALER;LVVDSHVQYR;NNVNVASLTQSEIR;NNVVINYK;QTDVGITHFR;TAEEVAALIR;VESHFDLELR;YELQLANPK;YLTEHPDPNNENIVGYNNK	-0.824913																				LLCGLLSDR
Pre-mRNA-processing factor 6 OS=Mus musculus Prpf6 PE=2 SV=1	Prpf6	Q91YR7	8.09	941	106.7	16	16	11.26	10	10	1.30731e+08	16		AAELETDIR;AAVELEEPEDAR;ANGVEINR;AVIGIGIEEEDRK;AVVAQAVR;DANDPVDDR;IQQQFSDLK;LESENNEYER;LSQVSDSVSGQTVVDPK;LTPVPDSFFAK	10.52	9	9	5.88684e+07	9		AAELETDIR;AAVELEEPEDAR;AVIGIGIEEEDRK;AVVAQAVR;DANDPVDDR;IQQQFSDLK;KIGEILVLVAAR;LESENNEYER;LSQVSDSVSGQTVVDPK	-0.830075																				AASEQAAANSNSR
Heterogeneous nuclear ribonucleoprotein A/B OS=Mus musculus Hnrnpab PE=1 SV=1	Hnrnpab	Q99020	7.91	285	30.8	6	4	12.98	3	2	3.00958e+08	9		EVYQQQQYGSGGR;FGEVVDCTLK;IFVGGLNPEATEEK	15.44	4	3	4.15835e+07	5		EVYQQQQYGSGGR;FGEVVDCTIK;GFVFITFK;GSGGGQGSTNYGK	-0.847997																				TVAQSQQLETSSQR
Treacle protein OS=Mus musculus Tcof1 PE=1 SV=1	Tcof1	H3BL37	9.26	1356	138.5	9	9	7.6	6	6	9.77437e+07	9		AGAVTSSASLSSPALAK;ATPRPDSNSLASSAPATK;SAEPLANTVLASETEEEGNAQALGPTAK;STSSSPAPTQTLPNSITQR;TSVTTPAALSR;VLTELLEQER	5.9	5	5	4.20173e+07	5		AALGQGVAPVHTQK;AGAVTSSASLSSPALAK;ATPRPDSNSLASSAPATK;STSSSPAPTQTLPNSITQR;TGSSATQAQPGK	-0.847997																				ISEIEDAAFLAR;SVQTTLQTDEVK
Histidine-rich glycoprotein OS=Mus musculus Hrg PE=1 SV=2	Hrg	Q9ESB3	7.66	525	59.1	8	8	10.1	5	5	1.99813e+08	9		FESEFPQISK;FFGYTPPK;LGCPPPPEGK;SLQPEIQPFPQTASR;TDNGDFASFR	6.48	3	3	1.10964e+08	5		FESEFPQISK;SGYVFELLR;SLQPEIQPFPQTASR	-0.847997																				DLPVSEQQER;QMTDPNVALTFLEK
Cyclin-dependent kinase 11B OS=Mus musculus Cdk11b PE=1 SV=2	Cdk11b	P24788	5.39	784	91.5	18	18	17.86	13	13	3.22033e+08	31		APELLLGAK;AQHPNIVTVR;DLLSDLQDISDSER;DSLEEGELR;EGFPITSLR;ETGFHLTTTNQGASAAGPGFSLK;IEEGTYGVVYR;QPFLPGEVK;SDIDQINK;TDEIVALK;TLDEILQEK;TSNLLLSHAGILK;VGDFGLAR	13.65	9	9	3.89264e+08	17		APELLLGAK;AQHPNIVTVR;DLLSDLQDISDSER;DSLEEGELR;EGFPITSLR;ETGFHLTTTNQGASAAGPGFSLK;IEEGTYGVVYR;TLDEILQEK;TSNLLLSHAGILK	-0.866733																				AIEFLNNPPEEAPR;APTAGSGQECSTQEK
Splicing factor 3A subunit 1 OS=Mus musculus Sf3a1 PE=1 SV=1	Sf3a1	Q8K4Z5	5.22	791	88.5	21	21	24.78	16	16	7.08897e+08	46		AQEPSAAIPK;ASKPLPPAPAPDEYLVSPITGEK;EDPTPSKPVVGIIYPPPEVR;EVLDQVCYR;GLVPEDDTK;IGLLDPR;KIGEEEIQKPEEK;LQYEGIFIK;LTAQFVAR;NGPEFEAR;QNEINNPK;QSDDEVYAPGLDIESSLK;RTDIFGVEETAIGK;TASFVAR;TQQAAQANITLQEQIEAIHK;VQAQVIQETIVPK	22.76	14	14	4.29416e+08	25		AQEPSAAIPK;ASKPLPPAPAPDEYLVSPITGEK;EDPTPSKPVVGIIYPPPEVR;GLVPEDDTK;IGLLDPR;KIGEEEIQKPEEK;LQYEGIFIK;LTAQFVAR;QNEINNPK;QPIEEEASSK;RTDIFGVEETAIGK;TQQAAQANITLQEQIEAIHK;VMQQQQQATQQQLPQK;VQAQVIQETIVPK	-0.879706																				ILVGTNLVR;LSQLEGVNVER
ADP/ATP translocase 2 OS=Mus musculus Slc25a5 PE=1 SV=3	Slc25a5	P51881	9.73	298	32.9	9	4	20.13	7	4	2.27049e+09	35		AAYFGIYDTAK;DFLAGGVAAAISK;GNLANVIR;LLLQVQHASK;QIFLGGVDK;QIFLGGVDKR;TAVAPIER	21.48	7	4	8.5783e+08	19		AAYFGIYDTAK;DFLAGGVAAAISK;LLLQVQHASK;QIFLGGVDK;QIFLGGVDKR;TAVAPIER;YFPTQALNFAFK	-0.881356																				AAAASAAEAGIATPGTEGER;IIAFVGSPVEDNEK
MICOS complex subunit Mic19 OS=Mus musculus Chchd3 PE=1 SV=1	Chchd3	Q9CRB9	8.37	227	26.3	10	10	33.04	8	8	8.98056e+08	28		AAANEQLTR;AAEEVEAK;LSENVIDR;RVTFEADENENITVVK;VAEELALEQAK;VTFEADENENITVVK;VTTEEYQK;YSSVYGASVSDEDLK	33.04	7	7	3.49417e+08	15		AAANEQLTR;AAEEVEAK;LSENVIDR;RVTFEADENENITVVK;VAEELALEQAK;VTTEEYQK;YSSVYGASVSDEDLK	-0.900464																				AEGSEAAQLAEIYGK;TSNPLVLEEASASQAGSR
Heterogeneous nuclear ribonucleoprotein H OS=Mus musculus Hnrnph1 PE=2 SV=1	Hnrnph1	Q8C2Q7	6.8	472	51.2	6	5	15.04	5	4	3.01783e+08	15		EGRPSGEAFVELESEDEVK;HTGPNSPDTANDGFVR;IQNGAQGIR;STGEAFVQFASQEIAEK;VHIEIGPDGR	13.14	4	3	2.13657e+08	8		EGRPSGEAFVELESEDEVK;HTGPNSPDTANDGFVR;STGEAFVQFASQEIAEK;VHIEIGPDGR	-0.906891																				ATVNCSTIPIAER;ILAETPDSFEK
Mitotic checkpoint protein BUB3 OS=Mus musculus Bub3 PE=2 SV=2	Bub3	Q9WVA3	6.84	326	36.9	7	7	18.4	5	5	2.36503e+08	15		LNQPPEDGISSVK;QVTDAETKPK;TPCNAGTFSQPEK;VAVEYLDPSPEVQK;VYTLSVSGDR	17.79	5	5	1.64144e+08	8		LIVGTAGR;LNQPPEDGISSVK;QVTDAETKPK;TPCNAGTFSQPEK;VAVEYLDPSPEVQK	-0.906891																				GLSDCPGELLCEGATDVEK;SPSQPGQSGLCGVGVTASSHTTPLTEASK
Protein Fubp3 OS=Mus musculus Fubp3 PE=2 SV=1	Fubp3	Q3TIX6	8.38	575	61.9	13	11	25.74	9	8	9.903e+07	15		AGGGSIEVSVPR;ALDDGVGNQLGALVHQR;AVITEEFKVPDK;IINELILTAQER;IQFKPDDGISPER;IQIASESSGIPERPCVLTGTPESIEQAK;IQNDAGVR;SINQQSGAHVELQR;VGGASLGAPAAFGQSPFSQPPAAPHQNTFPPR	8.7	6	4	33171707	8		AEGFVDALHR;AGGGSIEVSVPR;EILGGLTVTR;FVVGIVIGR;IQNDAGVR;KIQNDAGVR	-0.906891																				GAPVNVSSSDLTGR
Splicing factor 3B subunit 1 OS=Mus musculus Sf3b1 PE=1 SV=1	Sf3b1	G5E866	7.09	1304	145.7	28	28	17.02	20	20	5.16605e+08	66		ATVNTFGYIAK;EIISNLAK;GAEYVSAR;GDTPGHATPGHGGATSSAR;GGDSIGETPTPGASK;GSETPGATPGSK;IVDDLKDEAEQYR;LDPFADGGK;LLVDVDESTLSPEEQK;QLVDTTVELANK;QQAADLISR;RATVNTFGYIAK;SLVEIIEHGLVDEQQK;TEILPPFFK;VAIGPCR;VGAAEIISR;VLPPPAGYVPIR;VPELNVQNGVLK;VQENCIDLVGR;VVNGAAASQPPSK	15.87	16	16	3.27939e+08	35		ATVNTFGYIAK;GDTPGHATPGHGGATSSAR;GGDSIGETPTPGASK;GSETPGATPGSK;IVDDLKDEAEQYR;LLVDVDESTLSPEEQK;QCCGTDGVEANYIK;QLVDTTVELANK;QQAADLISR;RATVNTFGYIAK;SLVEIIEHGLVDEQQK;SVNDQPSGNLPFLKPDDIQYFDK;THEDIEAQIR;VPELNVQNGVLK;VQENCIDLVGR;VVNGAAASQPPSK	-0.915111																				ISEIEDAAFLAR;SVQTTLQTDEVK
Plasminogen OS=Mus musculus Plg PE=1 SV=3	Plg	P20918	6.6	812	90.7	11	11	8	7	7	2.61292e+08	17		EAQLPVIENK;GTSSTTITGK;GTVSVTVSGK;HSIFTPQTNPR;LILEPNNR;NLEENYCR;TPENFPCK	9.36	7	7	1.37113e+08	9		CTTPPPPPSPTYQCLK;EAQLPVIENK;GTSSTTITGK;GTVSVTVSGK;HSIFTPQTNPR;TPENFPCK;VILGAHEEYIR	-0.917538																				MRGLVASTVGAMEIQQAK
DEAD (Asp-Glu-Ala-Asp) box polypeptide 17, isoform CRA_a OS=Mus musculus Ddx17 PE=2 SV=1	Ddx17	Q3U741	8.68	652	72.5	9	4	11.04	6	2	2.24775e+07	17		APILIATDVASR;GDGPICLVLAPTR;GVEICIATPGR;SSQSSSQQFSGIGR;STCIYGGAPK;VLEEANQAINPK	9.2	5	1	2.64116e+07	9		APILIATDVASR;GDGPICLVLAPTR;GVEICIATPGR;SSQSSSQQFSGIGR;STCIYGGAPK	-0.917538																				RAPAAQPPAAAAPSAVGSPAAAPR
CAD protein OS=Mus musculus Cad PE=2 SV=1	Cad	B2RQC6	6.43	2225	243.1	25	25	7.6	11	11	6.93197e+07	21		AAFALGGLGSGFASTK;ATGYPLAYVAAK;EAAAGNIGGQTVR;EENIQTLLINPNIATVQTSQGLADK;GQALPQDLLHQAK;LGGAVLSFSEATSSVQK;LPGLIDVHVHLR;LSLDDLLQR;LYLNETFSELR;MAEIGEHVAPSEAANSLEQAQAAAER;VLGTSPEAIDSAENR	5.98	9	9	5.85612e+07	11		AAFALGGLGSGFASTK;EAAAGNIGGQTVR;EENIQTLLINPNIATVQTSQGLADK;LGGAVLSFSEATSSVQK;LPGLIDVHVHLR;SVGEVMGIGR;TLGVDLVALATR;TVHSLACLLTQYR;VLGTSPEAIDSAENR	-0.932886																				EAFTVIDQNR
Voltage-dependent anion-selective channel protein 1 OS=Mus musculus Vdac1 PE=1 SV=3	Vdac1	Q60932	8.43	296	32.3	14	12	52.7	12	11	5.96805e+08	27		EHINLGCDVDFDIAGPSIR;KLETAVNLAWTAGNSNTR;LTFDSSFSPNTGK;LTFDSSFSPNTGKK;LTLSALIDGK;SENGLEFTSSGSANTETTK;TDEFQLHTNVNDGTEFGGSIYQK;TKSENGLEFTSSGSANTETTK;VNGSLETK;VNNSSLIGLGYTQTLKPGIK;VTQSNFAVGYK;YQVDPDACFSAK	42.23	9	8	2.6266e+08	14		EHINLGCDVDFDIAGPSIR;GYGFGLIK;LTFDSSFSPNTGK;LTLSALLDGK;SENGLEFTSSGSANTETTK;TDEFQLHTNVNDGTEFGGSIYQK;TKSENGLEFTSSGSANTETTK;VNNSSLIGLGYTQTLKPGIK;VTQSNFAVGYK	-0.947533																				AVTQSAEITIPVTFEAR
Ig gamma-1 chain C region secreted form OS=Mus musculus Ighg1 PE=1 SV=1	Ighg1	P01868	7.4	324	35.7	13	12	41.36	10	10	2.08256e+10	136		APQVYTIPPPK;DCGCKPCICTVPEVSSVFIFPPKPK;DVLTITLTPK;EEQFNSTFR;NTQPIMNTNGSYFVYSK;SLSHSPGK;TTPPSVYPLAPGSAAQTNSMVTLGCLVK;VNSAAFPAPIEK;VNSAAFPAPIEKTISK;VTCVVVDISK	52.78	11	11	2.64693e+10	70		APQVYTIPPPK;DCGCKPCICTVPEVSSVFIFPPKPK;DVLTITLTPK;EEQFNSTFR;NTQPIMNTNGSYFVYSK;SLSHSPGK;SNWEAGNTFTCSVLHEGLHNHHTEK;SVSELPIMHQDWLNGK;TTPPSVYPLAPGSAAQTNSMVTLGCLVK;VNSAAFPAPIEK;VTCVVVDISK	-0.95818																				LQDAEIAR
Ig gamma-1 chain C region secreted form (Fragment) OS=Mus musculus Ighg1 PE=4 SV=1	Ighg1	A0A075B5P4	7.4	324	35.7	12	10	38.58	9	0	2.05269e+10	132		APQVYTIPPPK;DCGCKPCICTVPEVSSVFIFPPKPK;DVLTITLTPK;NTQPIMDTDGSYFVYSK;SLSHSPGK;TTPPSVYPLAPGSAAQTNSMVTLGCLVK;VNSAAFPAPIEK;VNSAAFPAPIEKTISK;VTCVVVDISK	50	10	0	2.64693e+10	67		APQVYTIPPPK;DCGCKPCICTVPEVSSVFIFPPKPK;DVLTITLTPK;NTQPIMDTDGSYFVYSK;SLSHSPGK;SNWEAGNTFTCSVLHEGLHNHHTEK;SVSELPIMHQDWLNGK;TTPPSVYPLAPGSAAQTNSMVTLGCLVK;VNSAAFPAPIEK;VTCVVVDISK	-0.978305																				DSTNVAAAFEEAVR
Murinoglobulin-1 OS=Mus musculus Mug1 PE=1 SV=3	Mug1	P28665	6.42	1476	165.2	23	23	10.77	11	11	2.1612e+08	22		ALMAYAFALAGNQNK;DGSYSAFGDQNGER;ESVVFVQTDKPVYKPGQSVK;FSTSQSLPASQTR;HVAYAVYSLSK;LQVTASPQSLCGLR;LSSSDEEDFLYVDIK;QQNSNGGFSSTQDTVVALDALSK;SSGSLFNNAMK;TTLVTIQSTGSFSQK;YGAVTFSR	6.44	8	8	1.38192e+08	11		FSTSQSLPASQTR;HGIPFFVK;HTNLVPHGTEK;KNLFDELVLDK;LQVTASPQSLCGLR;NLFDELVLDK;QQNSNGGFSSTQDTVVALDALSK;TTLVTIQSTGSFSQK	-1																				ADGDNAGTAGTPGGTPAADK
Poly(rC)-binding protein 1 OS=Mus musculus Pcbp1 PE=1 SV=1	Pcbp1	P60335	7.09	356	37.5	8	5	28.65	8	5	3.98157e+08	18		AITIAGVPQSVTECVK;ESTGAQVQVAGDMLPNSTER;EVGSIIGK;IANPVEGSSGR;IITLTGPTNAIFK;INISEGNCPER;LVVPATQCGSLIGK;QGANINEIR	23.03	6	4	3.91123e+08	9		AITIAGVPQSVTECVK;ESTGAQVQVAGDMLPNSTER;EVGSIIGK;IANPVEGSSGR;IITLTGPTNAIFK;LVVPATQCGSLIGK	-1																				ALVNCQYSSATFSTGER
Protein Gm8994 OS=Mus musculus Gm8994 PE=3 SV=2	Gm8994	E9PV04	7.43	411	46.8	10	9	16.06	8	8	2.03924e+08	16		DELTLEGIK;DVIAQSQSGTGK;ELAVQIQK;ETQALILAPTR;GRDVIAQSQSGTGK;KGVAINFVK;LDYGQHVVAGTPGR;RDELTLEGIK	14.84	5	4	1.00303e+08	8		DVIAQSQSGTGK;GIYAYGFEKPSAIQQR;KGVAINFVK;LDYGQHVVAGTPGR;RDELTLEGIK	-1																				LLAPDCEIVQELGK
Heterogeneous nuclear ribonucleoprotein M OS=Mus musculus Hnrnpm PE=1 SV=3	Hnrnpm	Q9D0E1	8.63	729	77.6	9	9	10.43	6	6	1.7755e+08	10		GCAVVEFK;GNFGGSFAGSFGGAGGHAPGVAR;INEILSNALK;LGSTVFVANLDYK;QGGGGAGGSVPGIER;VGSEIER	6.72	4	4	7.67015e+07	5		AFITNIPFDVK;INEILSNALK;LGSTVFVANLDYK;QGGGGAGGSVPGIER	-1																				VLGQVSCELVSPK
Pre-mRNA-processing factor 40 homolog A OS=Mus musculus Prpf40a PE=1 SV=1	Prpf40a	Q9R1C7	7.69	953	108.4	8	8	6.4	5	5	1.37121e+08	10		ELEDLEGYQNTIVAGGLITK;EPAFEDITLESER;LAFNSLLEK;STTLDAGNIK;TPAEQLLSK	4.83	4	4	5.30194e+07	5		ELEDLEGYQNTIVAGGLITK;EPAFEDITLESER;FVKEPAFEDITLESER;TLLEQLDDDQ	-1																				LCNLEEGSPGSGTYTR
Ig heavy chain V region 6.96 OS=Mus musculus PE=4 SV=1	NOGENE	P18528	7.93	98	11	2	1	30.61	2	1	5.43504e+07	8		EVQLVESGGGLVKPGGSLK;SEDTAMYYCAR	11.22	1	1	7.32401e+08	4		SEDTAMYYCAR	-1																				INPVEFNPEFVAR
MICOS complex subunit Mic25 OS=Mus musculus Chchd6 PE=2 SV=2	Chchd6	Q91VN4	8.41	273	29.8	5	5	23.08	5	5	1.50359e+08	8		ASLTHEQQQSAR;LSESVVNR;LSSQQFHEAASK;RVEPVCSGLQAQILR;VPSAESGGGLQSSAVK	14.65	3	3	5.97629e+07	4		ASLTHEQQQSAR;LSSQQFHEAASK;VPSAESGGGLQSSAVK	-1																				LTQDQDVDVK
Valine--tRNA ligase OS=Mus musculus Vars PE=2 SV=1	Vars	Q9Z1Q9	7.77	1263	140.1	11	11	4.99	4	4	3.52884e+07	6		ADFPAGIPECGTDALR;DPGVITYDLPTPPGEK;SVTQQPGSEVIAPQK;VQGSDSDEEVVVATTR	2.45	2	2	6.76723e+07	3		GPGQDPQAALGALGK;VQGSDSDEEVVVATTR	-1																				FFTGSLAEVEK
Valine--tRNA ligase (Fragment) OS=Mus musculus Vars PE=3 SV=1	Vars	G3UY93	7.75	1278	141.3	9	9	4.93	4	4	3.52884e+07	6		ADFPAGIPECGTDALR;DPGVITYDLPTPPGEK;SVTQQPGSEVIAPQK;VQGSDSDEEVVVATTR	2.43	2	2	6.76723e+07	3		GPGQDPQAALGALGK;VQGSDSDEEVVVATTR	-1																				DDVIVTASNFSSER
[truncated: 411 more rows]
